# Supplementary material for: A dual role of Cohesin in DNA DSB repair
Source: Nat Commun. 2025 Jan 20;16:843. doi: 10.1038/s41467-025-56086-4 (PMC11747280; doi:10.1038/s41467-025-56086-4)
Supplement: Supplementary file 3 — Supplementary Data 1 [file 41467_2025_56086_MOESM3_ESM.xlsx]

## Sheet: MRE11 Peaks
MRE11 WT Rep1	MRE11 WT Rep2	MRE11 WT ATMi Rep1	MRE11 WT ATMi Rep2	MRE11 Lig4 Rep1	MRE11 Lig4 Rep2	MRE11 SMC1APdef Rep1	MRE11 SMC1APdef Rep2
chr1:10158-10217	chr1:10156-10289	chr1:10162-10220	chr1:10149-10256	chr1:10147-10348	chr1:10104-10347	chr1:10102-10350	chr1:10147-10349
chr1:567534-567623	chr1:567536-567621	chr1:567546-567622	chr1:567538-567619	chr1:10423-10573	chr1:10437-10558	chr1:10437-10551	chr1:10425-10578
chr1:569883-569969	chr1:569883-569963	chr1:569893-569953	chr1:569883-569966	chr1:567536-567620	chr1:567537-567621	chr1:567532-567625	chr1:567534-567623
chr1:9649178-9649832	chr1:822935-822986	chr1:936249-936343	chr1:822937-822997	chr1:569887-569967	chr1:569884-569961	chr1:569881-569972	chr1:569882-569970
chr1:9711765-9711843	chr1:9649259-9649982	chr1:9649242-9649345	chr1:9649462-9649818	chr1:936183-936345	chr1:713982-714098	chr1:1624210-1624298	chr1:912326-912394
chr1:9712020-9712122	chr1:9711634-9711736	chr1:9649397-9649867	chr1:19811972-19812033	chr1:2322863-2322991	chr1:936179-936266	chr1:2583689-2583741	chr1:2477600-2477723
chr1:14076194-14076506	chr1:14076226-14076536	chr1:9711678-9711730	chr1:19812374-19812477	chr1:6265335-6265427	chr1:9649187-9649986	chr1:2585341-2585399	chr1:9649474-9649703
chr1:19811829-19812140	chr1:16977462-16977510	chr1:9711814-9711870	chr1:89458160-89458454	chr1:9649177-9649976	chr1:10490404-10490453	chr1:2586354-2586406	chr1:16840530-16840630
chr1:19812248-19812597	chr1:19811765-19811859	chr1:14076280-14076444	chr1:89458630-89458902	chr1:9711504-9712165	chr1:14075886-14076113	chr1:2615512-2615644	chr1:19811987-19812071
chr1:25572853-25572968	chr1:19811912-19812041	chr1:16840024-16840073	chr1:89458956-89459059	chr1:14075836-14076655	chr1:14076198-14076586	chr1:2629205-2629280	chr1:19812270-19812330
chr1:25573139-25573358	chr1:19812246-19812620	chr1:19811915-19812138	chr1:91852790-91853136	chr1:15480104-15480316	chr1:15480192-15480241	chr1:6761944-6762009	chr1:89458080-89459058
chr1:89458115-89459018	chr1:22699419-22699467	chr1:19812223-19812273	chr1:110036378-110036748	chr1:15480383-15480652	chr1:15480386-15480741	chr1:8021590-8021663	chr1:91852788-91853141
chr1:91852790-91853137	chr1:25572848-25572970	chr1:19812351-19812469	chr1:110036808-110036970	chr1:15480703-15480770	chr1:16918364-16918444	chr1:9648824-9648981	chr1:110036428-110037154
chr1:92198239-92198314	chr1:25573221-25573321	chr1:25572866-25573029	chr1:121351939-121351989	chr1:16840188-16840238	chr1:16971154-16971301	chr1:9649042-9649894	chr1:121354295-121354380
chr1:110036343-110037067	chr1:89458122-89459011	chr1:25573103-25573331	chr1:121354293-121354380	chr1:16840550-16840613	chr1:17231644-17231693	chr1:9649967-9650035	chr1:121355727-121355799
chr1:110527648-110527771	chr1:91852792-91853136	chr1:89458162-89459061	chr1:121355728-121355799	chr1:16971163-16971240	chr1:17452330-17452397	chr1:9687176-9687256	chr1:121356075-121356133
chr1:121354295-121354375	chr1:110036329-110036414	chr1:91852795-91853137	chr1:121356076-121356132	chr1:19811683-19812669	chr1:19811818-19812138	chr1:9711653-9712102	chr1:121357976-121358064
chr1:121355728-121355798	chr1:110036470-110037068	chr1:110036314-110037062	chr1:121356947-121356999	chr1:25572714-25573038	chr1:19812198-19812676	chr1:10490511-10490585	chr1:121386257-121386341
chr1:121356074-121356133	chr1:121351921-121351970	chr1:110527677-110527748	chr1:121357978-121358064	chr1:25573089-25573455	chr1:25572674-25573372	chr1:11724222-11724274	chr1:121475039-121475089
chr1:121356946-121356996	chr1:121354293-121354356	chr1:121354295-121354357	chr1:121370284-121370333	chr1:26496311-26496377	chr1:27648580-27648637	chr1:14075807-14076508	chr1:121478612-121478707
chr1:121357977-121358062	chr1:121355703-121355799	chr1:121355702-121355799	chr1:121386261-121386340	chr1:35667864-35667912	chr1:89458056-89459215	chr1:16840222-16840303	chr1:121484124-121484227
chr1:121370283-121370331	chr1:121356074-121356134	chr1:121356075-121356134	chr1:121475037-121475091	chr1:36554417-36554568	chr1:91852790-91853139	chr1:16840515-16840636	chr1:121484312-121485421
chr1:121386260-121386341	chr1:121356949-121357003	chr1:121356948-121356998	chr1:121478611-121478706	chr1:45197061-45197135	chr1:92197794-92198044	chr1:16886253-16886350	chr1:143278767-143278828
chr1:121475038-121475093	chr1:121357978-121358067	chr1:121357981-121358065	chr1:121483169-121483296	chr1:45452342-45452390	chr1:92198100-92198368	chr1:16892702-16892767	chr1:143280376-143280431
chr1:121478613-121478707	chr1:121370284-121370334	chr1:121370285-121370334	chr1:121484123-121484182	chr1:89458009-89459138	chr1:110036179-110037188	chr1:16893254-16893310	chr1:143283600-143283661
chr1:121484123-121484230	chr1:121386260-121386341	chr1:121386261-121386339	chr1:121484310-121485420	chr1:91852788-91853139	chr1:110527296-110527429	chr1:16893680-16893772	chr1:143283748-143283823
chr1:121484311-121485420	chr1:121475036-121475091	chr1:121475036-121475091	chr1:142538688-142538736	chr1:92197826-92198358	chr1:110527498-110527558	chr1:16970991-16971312	chr1:144826357-144826406
chr1:143278769-143278829	chr1:121478612-121478706	chr1:121478616-121478708	chr1:143278767-143278829	chr1:110036218-110037152	chr1:110527657-110527817	chr1:16971372-16971491	chr1:149035367-149035424
chr1:143280374-143280435	chr1:121484124-121484190	chr1:121484122-121484177	chr1:143280376-143280435	chr1:110527256-110527540	chr1:121354294-121354377	chr1:17053730-17053909	chr1:156186235-156186595
chr1:143282190-143282238	chr1:121484312-121485421	chr1:121484310-121484368	chr1:143283604-143283661	chr1:110527602-110527865	chr1:121355727-121355799	chr1:17222713-17222796	chr1:159768764-159768817
chr1:143283600-143283667	chr1:142536711-142536759	chr1:121484419-121485422	chr1:143283750-143283829	chr1:110527982-110528044	chr1:121356074-121356130	chr1:17231440-17231518	chr1:204380632-204380766
chr1:143283757-143283826	chr1:142579795-142579843	chr1:143278766-143278832	chr1:143540367-143540470	chr1:121351932-121351988	chr1:121356946-121356998	chr1:19811779-19812648	chr1:224032396-224032547
chr1:149035370-149035423	chr1:142782177-142782227	chr1:143280376-143280431	chr1:149035366-149035419	chr1:121354295-121354382	chr1:121357982-121358060	chr1:25572721-25572997	chr1:224032658-224032774
chr1:156186275-156186595	chr1:143278764-143278829	chr1:143282186-143282238	chr1:156186298-156186591	chr1:121355727-121355799	chr1:121386260-121386337	chr1:25573053-25573463	chr1:224032845-224032937
chr1:204380088-204380788	chr1:143280376-143280435	chr1:143283601-143283664	chr1:204380096-204380409	chr1:121356075-121356134	chr1:121475038-121475088	chr1:26324803-26324907	chr1:231003949-231004438
chr1:224032405-224032939	chr1:143283600-143283665	chr1:143283748-143283811	chr1:204380527-204380777	chr1:121356948-121356997	chr1:121478617-121478708	chr1:27648530-27648597	chr1:231004637-231004733
chr1:228327830-228328014	chr1:143283750-143283830	chr1:149035366-149035419	chr1:210827253-210827301	chr1:121357985-121358061	chr1:121484122-121484182	chr1:27648721-27648773	chr1:236260422-236260473
chr1:228328086-228328344	chr1:149035367-149035424	chr1:156186276-156186594	chr1:224032312-224032436	chr1:121386262-121386341	chr1:121484312-121484368	chr1:28975159-28975268	chr1:236260553-236260705
chr1:231003840-231004286	chr1:156186237-156186593	chr1:204380016-204380073	chr1:224032601-224032703	chr1:121475037-121475088	chr1:121484419-121485422	chr1:32281707-32281762	chr1:249239636-249239940
chr1:231004337-231004424	chr1:204379913-204379963	chr1:204380125-204380777	chr1:224032799-224032877	chr1:121478615-121478707	chr1:143278770-143278825	chr1:35318427-35318525	chr1:249240002-249240120
chr1:231004483-231004659	chr1:204380078-204380814	chr1:204380839-204380899	chr1:224202525-224202573	chr1:121483174-121483377	chr1:143280372-143280431	chr1:38455773-38455870	chr1:249240218-249240399
chr10:3110586-3110963	chr1:224032319-224032957	chr1:208416638-208416687	chr1:228328252-228328302	chr1:121484123-121484185	chr1:143283609-143283661	chr1:43123905-43124039	chr10:3110665-3110933
chr10:3111027-3111297	chr1:224202524-224202575	chr1:224032350-224032691	chr1:231003893-231004231	chr1:121484311-121485421	chr1:143283760-143283824	chr1:51985105-51985191	chr10:3111074-3111210
chr10:3826125-3826226	chr1:228327876-228328352	chr1:224032748-224032924	chr1:231004564-231004671	chr1:143278766-143278824	chr1:149035369-149035423	chr1:60225340-60225410	chr10:38778091-38778154
chr10:3826402-3826532	chr1:231003829-231004419	chr1:224202524-224202574	chr1:236260647-236260695	chr1:143280376-143280432	chr1:149204416-149204465	chr1:63988926-63988987	chr10:38881952-38882001
chr10:6245806-6245873	chr1:231004520-231004679	chr1:228327822-228328078	chr10:3110684-3110918	chr1:143283599-143283662	chr1:149223765-149223938	chr1:67615000-67615077	chr10:38887049-38887103
chr10:6246248-6246332	chr10:3110508-3111337	chr1:228328166-228328395	chr10:3111135-3111214	chr1:143283748-143283828	chr1:154990134-154990188	chr1:70820356-70820416	chr10:39079438-39079494
chr10:17658675-17658773	chr10:3826057-3826294	chr1:231003899-231004286	chr10:3826427-3826587	chr1:148241472-148241595	chr1:156186235-156186597	chr1:78149113-78149204	chr10:39101974-39102032
chr10:35310609-35310662	chr10:3826447-3826524	chr1:231004349-231004423	chr10:6246058-6246166	chr1:149035366-149035424	chr1:156698542-156698592	chr1:89457988-89459071	chr10:39138144-39138198
chr10:38778091-38778153	chr10:6246255-6246345	chr1:231004499-231004620	chr10:35310613-35310665	chr1:156186238-156186596	chr1:156698644-156698733	chr1:91852787-91853144	chr10:39139466-39139522
chr10:38881953-38882001	chr10:17658692-17658760	chr1:236260568-236260674	chr10:38778089-38778153	chr1:181073653-181073948	chr1:161410165-161410214	chr1:92197890-92198381	chr10:39149848-39149897
chr10:39079440-39079493	chr10:35310609-35310664	chr10:3110587-3111339	chr10:38872647-38872705	chr1:181074034-181074259	chr1:163291626-163291675	chr1:93544581-93544660	chr10:39151130-39151183
chr10:39101974-39102038	chr10:38778093-38778153	chr10:3826058-3826161	chr10:38887048-38887101	chr1:192514107-192514748	chr1:181073734-181073917	chr1:94375248-94375339	chr10:42357302-42357351
chr10:39125509-39125589	chr10:38881953-38882002	chr10:3826403-3826522	chr10:39078823-39078875	chr1:203831189-203831307	chr1:181074006-181074061	chr1:100435489-100435584	chr10:42358771-42358833
chr10:39138145-39138198	chr10:38887054-38887102	chr10:6246103-6246159	chr10:39079441-39079489	chr1:204379968-204381011	chr1:192514086-192514404	chr1:109618644-109618726	chr10:42364740-42364803
chr10:39139474-39139532	chr10:39078828-39078876	chr10:35310609-35310666	chr10:39101973-39102036	chr1:208416585-208417146	chr1:192514455-192514792	chr1:110026805-110026928	chr10:42365066-42365201
chr10:39151130-39151183	chr10:39079400-39079493	chr10:38778090-38778154	chr10:39111986-39112042	chr1:224032271-224033053	chr1:204379978-204380969	chr1:110036346-110037185	chr10:42369291-42369458
chr10:42357303-42357353	chr10:39094142-39094197	chr10:38887046-38887095	chr10:39138145-39138198	chr1:228327723-228328496	chr1:208416604-208416761	chr1:110527244-110527429	chr10:42379887-42379936
chr10:42358773-42358832	chr10:39101973-39102035	chr10:39078824-39078873	chr10:39139468-39139523	chr1:231003688-231004215	chr1:208416889-208417022	chr1:110527485-110527615	chr10:42380238-42380296
chr10:42363380-42363490	chr10:39138145-39138198	chr10:39079440-39079490	chr10:39151128-39151181	chr1:231004278-231004778	chr1:224032280-224033066	chr1:110527674-110527786	chr10:42381757-42381832
chr10:42364741-42364801	chr10:39139468-39139531	chr10:39101973-39102033	chr10:42356759-42356838	chr1:236260554-236260696	chr1:224202522-224202572	chr1:110950384-110950505	chr10:42383475-42383548
chr10:42365066-42365201	chr10:39151129-39151178	chr10:39138144-39138199	chr10:42357298-42357354	chr1:249239636-249239693	chr1:228327724-228328446	chr1:116681782-116681843	chr10:42383673-42383734
chr10:42369295-42369430	chr10:42356106-42356154	chr10:39151131-39151182	chr10:42361105-42361154	chr1:249239754-249240155	chr1:231003722-231004218	chr1:120591929-120591991	chr10:42384183-42384296
chr10:42370259-42370307	chr10:42357299-42357356	chr10:42357298-42357354	chr10:42364741-42364802	chr1:249240216-249240461	chr1:231004275-231004837	chr1:121351928-121351994	chr10:42384480-42384642
chr10:42379887-42379937	chr10:42358777-42358829	chr10:42364741-42364804	chr10:42365066-42365201	chr10:3110542-3111356	chr1:236260566-236260695	chr1:121354294-121354378	chr10:42384697-42384762
chr10:42380237-42380298	chr10:42364740-42364803	chr10:42365064-42365202	chr10:42365367-42365415	chr10:3825898-3826706	chr1:249239762-249239822	chr1:121355726-121355800	chr10:42385072-42385266
chr10:42383470-42383549	chr10:42365065-42365201	chr10:42365352-42365416	chr10:42369297-42369454	chr10:6245705-6246475	chr1:249240018-249240156	chr1:121356072-121356136	chr10:42385532-42385585
chr10:42383686-42383740	chr10:42365350-42365400	chr10:42369297-42369427	chr10:42370256-42370306	chr10:17658326-17658660	chr1:249240218-249240398	chr1:121356943-121357001	chr10:42387284-42387340
chr10:42384180-42384294	chr10:42369293-42369432	chr10:42379887-42379938	chr10:42370513-42370577	chr10:17658721-17659106	chr10:3110537-3111325	chr1:121357980-121358068	chr10:42387745-42387819
chr10:42384481-42384640	chr10:42371868-42371917	chr10:42380234-42380297	chr10:42371868-42371916	chr10:23728946-23729063	chr10:3825990-3826715	chr1:121370281-121370333	chr10:42390953-42391038
chr10:42384701-42384763	chr10:42379887-42379935	chr10:42384183-42384298	chr10:42379888-42379937	chr10:23729133-23729410	chr10:6245692-6246452	chr1:121386258-121386345	chr10:42391671-42391722
chr10:42385077-42385266	chr10:42380238-42380295	chr10:42384482-42384639	chr10:42380237-42380298	chr10:35310611-35310665	chr10:17658330-17658629	chr1:121475033-121475095	chr10:42392697-42392769
chr10:42385531-42385586	chr10:42383470-42383551	chr10:42384701-42384766	chr10:42383471-42383549	chr10:38778091-38778154	chr10:17658721-17659110	chr1:121478612-121478709	chr10:42394453-42394521
chr10:42387287-42387340	chr10:42383678-42383735	chr10:42385081-42385268	chr10:42383681-42383736	chr10:38817543-38817611	chr10:23729185-23729303	chr1:121483169-121483381	chr10:42396126-42396195
chr10:42387743-42387815	chr10:42384182-42384294	chr10:42385529-42385588	chr10:42384185-42384296	chr10:38881952-38882002	chr10:35310613-35310662	chr1:121484123-121484187	chr10:42396425-42396491
chr10:42387871-42387923	chr10:42384481-42384640	chr10:42387282-42387342	chr10:42384483-42384641	chr10:38887054-38887103	chr10:38778089-38778154	chr1:121484310-121485422	chr10:42396663-42396732
chr10:42390957-42391037	chr10:42384697-42384762	chr10:42387749-42387811	chr10:42384697-42384763	chr10:39078823-39078875	chr10:38881951-38882003	chr1:142538621-142538742	chr10:42396851-42396901
chr10:42391858-42391906	chr10:42385077-42385266	chr10:42387873-42387924	chr10:42385080-42385266	chr10:39079399-39079494	chr10:38887045-38887094	chr1:142585484-142585539	chr10:42398172-42398224
chr10:42392697-42392768	chr10:42385532-42385585	chr10:42390951-42391072	chr10:42385531-42385585	chr10:39101973-39102026	chr10:39101973-39102024	chr1:142782146-142782228	chr10:42398607-42398657
chr10:42394453-42394521	chr10:42387287-42387340	chr10:42391482-42391531	chr10:42387287-42387339	chr10:39111972-39112026	chr10:39125533-39125628	chr1:142801819-142801871	chr10:42398720-42398776
chr10:42395989-42396039	chr10:42387749-42387817	chr10:42391667-42391716	chr10:42387742-42387812	chr10:39125512-39125630	chr10:39138144-39138198	chr1:142949759-142949861	chr10:42399421-42399513
chr10:42396128-42396197	chr10:42390952-42391039	chr10:42392695-42392769	chr10:42387873-42387926	chr10:39138144-39138198	chr10:39151127-39151184	chr1:143251264-143251316	chr10:42400316-42400484
chr10:42396422-42396488	chr10:42391668-42391716	chr10:42394451-42394522	chr10:42390955-42391033	chr10:39151126-39151183	chr10:42357297-42357352	chr1:143278766-143278828	chr10:42406735-42406795
chr10:42396658-42396730	chr10:42392697-42392773	chr10:42396127-42396195	chr10:42391480-42391530	chr10:42356107-42356200	chr10:42363378-42363429	chr1:143280368-143280436	chr10:42408256-42408339
chr10:42396852-42396900	chr10:42394453-42394520	chr10:42396422-42396488	chr10:42391669-42391722	chr10:42356478-42356527	chr10:42364741-42364806	chr1:143282185-143282238	chr10:42409206-42409260
chr10:42398172-42398223	chr10:42396125-42396197	chr10:42396657-42396730	chr10:42392697-42392773	chr10:42357300-42357356	chr10:42365064-42365202	chr1:143283309-143283364	chr10:42418273-42418326
chr10:42398607-42398659	chr10:42396424-42396492	chr10:42396849-42396900	chr10:42394455-42394520	chr10:42363379-42363487	chr10:42370253-42370302	chr1:143283598-143283667	chr10:42529378-42529481
chr10:42398720-42398772	chr10:42396661-42396734	chr10:42398172-42398224	chr10:42395988-42396036	chr10:42364741-42364802	chr10:42374191-42374240	chr1:143283745-143283831	chr10:42529991-42530042
chr10:42399425-42399513	chr10:42396851-42396899	chr10:42398606-42398773	chr10:42396125-42396198	chr10:42365065-42365202	chr10:42379886-42379937	chr1:144534201-144534260	chr10:42530201-42530262
chr10:42400315-42400483	chr10:42398171-42398222	chr10:42399425-42399513	chr10:42396423-42396488	chr10:42369382-42369431	chr10:42380235-42380298	chr1:145139312-145139364	chr10:42530622-42530722
chr10:42404387-42404435	chr10:42398557-42398658	chr10:42400315-42400484	chr10:42396659-42396738	chr10:42370510-42370583	chr10:42383483-42383552	chr1:145208922-145208977	chr10:42532548-42532607
chr10:42406734-42406793	chr10:42398720-42398774	chr10:42400612-42400662	chr10:42396852-42396900	chr10:42371867-42371915	chr10:42383681-42383731	chr1:145254419-145254499	chr10:42534707-42534773
chr10:42408257-42408339	chr10:42399426-42399514	chr10:42406735-42406794	chr10:42398173-42398223	chr10:42379887-42379936	chr10:42384184-42384298	chr1:145323646-145323705	chr10:42535479-42535531
chr10:42418274-42418324	chr10:42400313-42400483	chr10:42408257-42408340	chr10:42398607-42398658	chr10:42380236-42380299	chr10:42384479-42384642	chr1:145575155-145575225	chr10:42539712-42539776
chr10:42529324-42529478	chr10:42406735-42406793	chr10:42418273-42418325	chr10:42398720-42398772	chr10:42383465-42383553	chr10:42384696-42384766	chr1:148009448-148009503	chr10:42544630-42544679
chr10:42529992-42530040	chr10:42408257-42408339	chr10:42529376-42529481	chr10:42399427-42399513	chr10:42384179-42384299	chr10:42385081-42385269	chr1:148241466-148241599	chr10:42596882-42596999
chr10:42530202-42530262	chr10:42409206-42409257	chr10:42529989-42530041	chr10:42400315-42400483	chr10:42384479-42384641	chr10:42385529-42385588	chr1:148241783-148241835	chr10:42597132-42597182
chr10:42530622-42530670	chr10:42418274-42418325	chr10:42530201-42530263	chr10:42404386-42404434	chr10:42384697-42384763	chr10:42387285-42387341	chr1:149035367-149035424	chr10:42598128-42598187
chr10:42532535-42532607	chr10:42529329-42529477	chr10:42532552-42532608	chr10:42406736-42406794	chr10:42385073-42385267	chr10:42387749-42387818	chr1:149204403-149204467	chr10:42599592-42599707
chr10:42534708-42534773	chr10:42529991-42530040	chr10:42534707-42534772	chr10:42408258-42408338	chr10:42385532-42385586	chr10:42390949-42391040	chr1:149223794-149223898	chr10:42599769-42599855
chr10:42535479-42535531	chr10:42530202-42530263	chr10:42535480-42535532	chr10:42418274-42418325	chr10:42387284-42387341	chr10:42391668-42391723	chr1:149684177-149684296	chr10:42599958-42600083
chr10:42539712-42539787	chr10:42532532-42532607	chr10:42539711-42539786	chr10:42529349-42529475	chr10:42387741-42387813	chr10:42392695-42392769	chr1:150552017-150552075	chr10:88963277-88963326
chr10:42544634-42544687	chr10:42534708-42534774	chr10:42544629-42544681	chr10:42529990-42530048	chr10:42390949-42391037	chr10:42394452-42394523	chr1:156186235-156186596	chr10:94051107-94051219
chr10:42596884-42596994	chr10:42535479-42535531	chr10:42596883-42596998	chr10:42530202-42530262	chr10:42391478-42391528	chr10:42396126-42396197	chr1:163291515-163291786	chr10:98561335-98561505
chr10:42597133-42597181	chr10:42539712-42539790	chr10:42597131-42597182	chr10:42530622-42530709	chr10:42392696-42392770	chr10:42396428-42396488	chr1:167189537-167189589	chr10:99292376-99292433
chr10:42598115-42598184	chr10:42544629-42544685	chr10:42598120-42598200	chr10:42532543-42532608	chr10:42394454-42394521	chr10:42396663-42396737	chr1:184774820-184774880	chr10:103124638-103124692
chr10:42599270-42599319	chr10:42596882-42596997	chr10:42599594-42599645	chr10:42534708-42534773	chr10:42396129-42396195	chr10:42396851-42396901	chr1:193028586-193028642	chr10:117107609-117107658
chr10:42599593-42599854	chr10:42597132-42597182	chr10:42599767-42599823	chr10:42535478-42535530	chr10:42396422-42396490	chr10:42398172-42398225	chr1:193091033-193091195	chr10:127614915-127614964
chr10:42599955-42600087	chr10:42598119-42598198	chr10:42599954-42600085	chr10:42539712-42539761	chr10:42396658-42396736	chr10:42398606-42398659	chr1:197170620-197170689	chr10:135500685-135500762
chr10:94050732-94051335	chr10:42599593-42599644	chr10:42600151-42600200	chr10:42596890-42596996	chr10:42396852-42396902	chr10:42398720-42398773	chr1:202088275-202088347	chr10:135501033-135501094
chr10:94967383-94967436	chr10:42599770-42599870	chr10:94050680-94051420	chr10:42597132-42597180	chr10:42398175-42398226	chr10:42399425-42399512	chr1:204380000-204380962	chr10:135524144-135524197
chr10:98561335-98561523	chr10:42599960-42600089	chr10:98561335-98561523	chr10:42598123-42598199	chr10:42398607-42398659	chr10:42400313-42400485	chr1:205091384-205091488	chr10:135524638-135524740
chr10:99292377-99292431	chr10:42651863-42651911	chr10:99292380-99292432	chr10:42599269-42599317	chr10:42398720-42398773	chr10:42400612-42400662	chr1:205180799-205180884	chr11:585489-585542
chr10:103124640-103124690	chr10:42815372-42815420	chr10:111572125-111572174	chr10:42599592-42599852	chr10:42399426-42399513	chr10:42406734-42406793	chr1:208416573-208416724	chr11:45848244-45848294
chr10:111572127-111572176	chr10:94050703-94051300	chr10:135500689-135500743	chr10:42599957-42600089	chr10:42400314-42400484	chr10:42408257-42408338	chr1:208416834-208416916	chr11:46722275-46722365
chr10:130262818-130262877	chr10:94051358-94051426	chr10:135501032-135501159	chr10:94050720-94051080	chr10:42400613-42400661	chr10:42409206-42409258	chr1:208416973-208417060	chr11:48805128-48805182
chr10:135500681-135500747	chr10:94967383-94967438	chr11:536983-537110	chr10:94051137-94051276	chr10:42406734-42406793	chr10:42418273-42418325	chr1:211432521-211432608	chr11:48817920-48817979
chr10:135501030-135501095	chr10:98561335-98561525	chr11:35965883-35965957	chr10:94967383-94967437	chr10:42408257-42408339	chr10:42529376-42529481	chr1:211688892-211688964	chr11:48859361-48859410
chr11:536766-536832	chr10:99292375-99292430	chr11:45848244-45848294	chr10:98561334-98561526	chr10:42418273-42418325	chr10:42530202-42530263	chr1:211849139-211849191	chr11:48867785-48867839
chr11:35965878-35965926	chr10:135500682-135500752	chr11:48805129-48805181	chr10:99292377-99292431	chr10:42529378-42529478	chr10:42530536-42530667	chr1:222638769-222638821	chr11:48882609-48882680
chr11:48805130-48805181	chr10:135501028-135501147	chr11:48817921-48817977	chr10:103124640-103124692	chr10:42529989-42530040	chr10:42532535-42532608	chr1:223254940-223254997	chr11:48894757-48894835
chr11:48810278-48810326	chr10:135524659-135524715	chr11:48859361-48859410	chr10:130262819-130262870	chr10:42530201-42530262	chr10:42534707-42534772	chr1:224032342-224033095	chr11:50651169-50651219
chr11:48817921-48817977	chr11:536690-536770	chr11:48867784-48867840	chr10:135500680-135500750	chr10:42530574-42530706	chr10:42535479-42535532	chr1:224202522-224202576	chr11:50689042-50689104
chr11:48859362-48859410	chr11:536958-537181	chr11:48882610-48882665	chr10:135501029-135501147	chr10:42532544-42532608	chr10:42539712-42539761	chr1:227545216-227545363	chr11:50724704-50724754
chr11:48867785-48867840	chr11:35270275-35270331	chr11:48894766-48894835	chr11:48805131-48805181	chr10:42534708-42534773	chr10:42544629-42544686	chr1:227915798-227915882	chr11:51567279-51567329
chr11:48882614-48882673	chr11:48805130-48805181	chr11:50651169-50651219	chr11:48810277-48810326	chr10:42535480-42535531	chr10:42596882-42596996	chr1:228327571-228327663	chr11:51568929-51568979
chr11:48894763-48894835	chr11:48810277-48810326	chr11:50689044-50689097	chr11:48817921-48817971	chr10:42539712-42539790	chr10:42597131-42597183	chr1:228327739-228328335	chr11:51570089-51570138
chr11:50651170-50651219	chr11:48817920-48817978	chr11:50724704-50724755	chr11:48859361-48859410	chr10:42596889-42596996	chr10:42598123-42598200	chr1:228771312-228771369	chr11:51573139-51573195
chr11:50660047-50660096	chr11:48854816-48854864	chr11:51567278-51567329	chr11:48867785-48867840	chr10:42597132-42597181	chr10:42599593-42599644	chr1:228800273-228800337	chr11:51576966-51577016
chr11:50689045-50689093	chr11:48859361-48859409	chr11:51570089-51570139	chr11:48888328-48888376	chr10:42598119-42598181	chr10:42599767-42599854	chr1:230778121-230778194	chr11:51578682-51578807
chr11:50724703-50724754	chr11:48867784-48867840	chr11:51572132-51572182	chr11:48894761-48894834	chr10:42599268-42599316	chr10:42599960-42600089	chr1:231003821-231004825	chr11:51579591-51579649
chr11:51568928-51568981	chr11:48882585-48882677	chr11:51573138-51573194	chr11:50651170-50651218	chr10:42599592-42599713	chr10:42600151-42600200	chr1:236260420-236260472	chr11:51580936-51580988
chr11:51570088-51570136	chr11:48894755-48894834	chr11:51578671-51578808	chr11:50689044-50689093	chr10:42599770-42599854	chr10:81586436-81586534	chr1:236260548-236260701	chr11:51593141-51593231
chr11:51573139-51573195	chr11:50651170-50651218	chr11:51579591-51579651	chr11:50724704-50724754	chr10:42599953-42600085	chr10:81586837-81586896	chr1:249168044-249168183	chr11:54890830-54890879
chr11:51578672-51578808	chr11:50689044-50689092	chr11:51580935-51580988	chr11:51568930-51568980	chr10:76584686-76584871	chr10:94050613-94051503	chr1:249229614-249229666	chr11:54993254-54993303
chr11:51579592-51579651	chr11:50710541-50710589	chr11:51593149-51593230	chr11:51572133-51572181	chr10:76584997-76585050	chr10:94967384-94967438	chr1:249239756-249239828	chr11:62609128-62609243
chr11:51580937-51580987	chr11:50724705-50724754	chr11:54890830-54890879	chr11:51573140-51573194	chr10:81586439-81586547	chr10:98561333-98561496	chr1:249239888-249239941	chr11:85195015-85195278
chr11:51582961-51583009	chr11:51568929-51568978	chr11:55012577-55012632	chr11:51576965-51577015	chr10:81586842-81586892	chr10:99292376-99292434	chr1:249240002-249240160	chr11:120196096-120196239
chr11:51593144-51593230	chr11:51570089-51570137	chr11:62609120-62609239	chr11:51578680-51578808	chr10:93847619-93847679	chr10:103124602-103124693	chr1:249240214-249240461	chr11:120196373-120196655
chr11:54890830-54890878	chr11:51573140-51573194	chr11:67771035-67771191	chr11:51579591-51579650	chr10:94050612-94051561	chr10:118976284-118976365	chr10:3110488-3111458	chr12:77484-77536
chr11:55012572-55012627	chr11:51578673-51578808	chr11:67771251-67771353	chr11:51580936-51580988	chr10:94967383-94967437	chr10:120183529-120183625	chr10:3826020-3826307	chr12:94420-94493
chr11:62609121-62609238	chr11:51579592-51579649	chr11:67771423-67771657	chr11:51583445-51583493	chr10:98561334-98561524	chr10:130262821-130262875	chr10:3826402-3826461	chr12:95116-95371
chr11:67771061-67771189	chr11:51580936-51580988	chr11:75525527-75525815	chr11:51593153-51593231	chr10:99292377-99292431	chr10:130427693-130427747	chr10:6130758-6130836	chr12:95437-95498
chr11:67771239-67771334	chr11:51582962-51583019	chr11:75525882-75525962	chr11:54890830-54890879	chr10:103124618-103124697	chr10:133200235-133200900	chr10:6245860-6246359	chr12:95605-95662
chr11:67771389-67771643	chr11:51593135-51593229	chr11:85195017-85195178	chr11:54993256-54993304	chr10:118976252-118976300	chr10:135500682-135500731	chr10:13628917-13628969	chr12:2364975-2365099
chr11:75525479-75525721	chr11:54890829-54890878	chr11:85375267-85375525	chr11:55012574-55012622	chr10:120938329-120938377	chr10:135501027-135501138	chr10:17658365-17658629	chr12:20704360-20704502
chr11:75525928-75525976	chr11:54993255-54993303	chr11:85375581-85375898	chr11:62609119-62609236	chr10:130262819-130262878	chr10:135524642-135524739	chr10:17658683-17658994	chr12:34372609-34372680
chr11:85195017-85195276	chr11:57222873-57222921	chr11:100557985-100558146	chr11:67771464-67771608	chr10:133200306-133200525	chr11:536609-537360	chr10:22518350-22518424	chr12:34837624-34837674
chr11:85375200-85375976	chr11:62609182-62609237	chr11:100558438-100558737	chr11:75525539-75525597	chr10:133200585-133200874	chr11:2421725-2421774	chr10:27443416-27443468	chr12:34846902-34846968
chr11:100557988-100558492	chr11:67771045-67771222	chr11:110300766-110300957	chr11:85195017-85195183	chr10:135500679-135500754	chr11:35965436-35965697	chr10:32667752-32667846	chr12:34848422-34848471
chr11:100558571-100558625	chr11:67771319-67771621	chr11:110301166-110301305	chr11:85375334-85375423	chr10:135501030-135501128	chr11:35965789-35966119	chr10:35310608-35310668	chr12:38008618-38008672
chr11:110300710-110300918	chr11:75525539-75525620	chr11:118481826-118481875	chr11:85375492-85375545	chr10:135524140-135524199	chr11:45848245-45848294	chr10:38778088-38778155	chr12:38016384-38016453
chr11:110301090-110301415	chr11:85195015-85195183	chr11:120195961-120196669	chr11:85375607-85375671	chr10:135524635-135524738	chr11:48805129-48805182	chr10:38817313-38817377	chr12:38074587-38074637
chr11:118481761-118481887	chr11:85375244-85375927	chr12:95164-95229	chr11:85375730-85375925	chr11:175748-175796	chr11:48817920-48817977	chr10:38872130-38872184	chr12:38093972-38094021
chr11:118964879-118965008	chr11:100558141-100558213	chr12:95438-95497	chr11:100558096-100558144	chr11:536614-537235	chr11:48859361-48859411	chr10:38872645-38872703	chr12:38234619-38234668
chr11:118965164-118965340	chr11:100558265-100558380	chr12:95601-95656	chr11:100558234-100558383	chr11:35270268-35270316	chr11:48866055-48866104	chr10:38881950-38882003	chr12:38248613-38248662
chr11:120196092-120196704	chr11:100558536-100558754	chr12:20704365-20704498	chr11:110301210-110301264	chr11:35965355-35965732	chr11:48867784-48867839	chr10:38887046-38887104	chr12:45342656-45342763
chr12:95436-95496	chr11:110300869-110301003	chr12:34372610-34372675	chr11:120196068-120196208	chr11:35965782-35966128	chr11:48882639-48882688	chr10:39078822-39078876	chr12:70033324-70033373
chr12:95601-95658	chr11:110301131-110301284	chr12:34846901-34846969	chr11:120196272-120196376	chr11:43902385-43902433	chr11:48894768-48894836	chr10:39079438-39079493	chr12:121974838-121975312
chr12:20704365-20704500	chr11:118481845-118481928	chr12:38016380-38016449	chr11:120196429-120196595	chr11:45848245-45848293	chr11:50651168-50651219	chr10:39101973-39102040	chr12:127650476-127650661
chr12:34372610-34372676	chr11:118482110-118482158	chr12:38234619-38234668	chr11:134721791-134721921	chr11:48805130-48805181	chr11:50689042-50689097	chr10:39111970-39112023	chr12:127650870-127650983
chr12:34837625-34837675	chr11:118964789-118965004	chr12:38448849-38448901	chr12:95180-95287	chr11:48817919-48817977	chr11:50724704-50724753	chr10:39138144-39138200	chr12:133343985-133344035
chr12:34841530-34841578	chr11:118965182-118965272	chr12:76425455-76425560	chr12:95437-95492	chr11:48867785-48867839	chr11:51567279-51567329	chr10:39139465-39139530	chr13:24734661-24734798
chr12:34846902-34846972	chr11:120195982-120196668	chr12:76425717-76425779	chr12:95600-95660	chr11:48888329-48888377	chr11:51568929-51568980	chr10:39151127-39151184	chr13:28033724-28033778
chr12:37995036-37995084	chr11:134721800-134721921	chr12:102223946-102224160	chr12:2364973-2365099	chr11:48894764-48894835	chr11:51572132-51572183	chr10:42356475-42356527	chr13:28034000-28034063
chr12:38008611-38008670	chr12:95436-95492	chr12:102224403-102224461	chr12:2365162-2365210	chr11:48896132-48896180	chr11:51573137-51573195	chr10:42357299-42357358	chr13:114894481-114894997
chr12:38016382-38016451	chr12:95598-95659	chr12:121974612-121975558	chr12:20704364-20704500	chr11:50651170-50651218	chr11:51578680-51578809	chr10:42358173-42358235	chr14:19004137-19004194
chr12:38038097-38038145	chr12:2364966-2365023	chr12:127650479-127650544	chr12:34372615-34372677	chr11:50689042-50689091	chr11:51579591-51579650	chr10:42358768-42358835	chr14:19012922-19012974
chr12:38093974-38094022	chr12:20704365-20704499	chr13:24734567-24734807	chr12:34837628-34837678	chr11:50724706-50724754	chr11:51580935-51580989	chr10:42363378-42363503	chr14:19038402-19038460
chr12:38234619-38234667	chr12:34372612-34372677	chr13:24734954-24735167	chr12:34841529-34841579	chr11:51567279-51567327	chr11:54890830-54890879	chr10:42364740-42364805	chr14:23426340-23426389
chr12:38448849-38448897	chr12:34837624-34837674	chr13:28033718-28033776	chr12:34842804-34842852	chr11:51568929-51568979	chr11:62609182-62609241	chr10:42365064-42365201	chr14:39902101-39902151
chr12:102223882-102224170	chr12:34842805-34842853	chr13:28033997-28034063	chr12:34846904-34846968	chr11:51570089-51570137	chr11:67770985-67771682	chr10:42365352-42365404	chr14:53162363-53162451
chr12:102224269-102224402	chr12:34846903-34846967	chr13:114221333-114221612	chr12:37995036-37995084	chr11:51572132-51572181	chr11:75525345-75525746	chr10:42369288-42369470	chr14:54955583-54955669
chr12:121974648-121975511	chr12:38008610-38008672	chr13:114894288-114894394	chr12:38016385-38016452	chr11:51573139-51573194	chr11:75525806-75526138	chr10:42375883-42375939	chr14:88237613-88237678
chr12:127650479-127650554	chr12:38016381-38016446	chr13:114894452-114894949	chr12:38234618-38234667	chr11:51575671-51575719	chr11:85195015-85195177	chr10:42379885-42379938	chr14:88237748-88237804
chr12:133343984-133344035	chr12:38038094-38038144	chr14:19004137-19004194	chr12:38448850-38448900	chr11:51578679-51578807	chr11:85375178-85375635	chr10:42380236-42380302	chr15:20005668-20005722
chr13:24734521-24734792	chr12:38074589-38074637	chr14:19012918-19012975	chr12:102223927-102224006	chr11:51579593-51579651	chr11:85375688-85376216	chr10:42380372-42380492	chr15:32908671-32908733
chr13:24734863-24735151	chr12:38093974-38094024	chr14:19038401-19038460	chr12:121974607-121975383	chr11:51580936-51580987	chr11:100557937-100558777	chr10:42381741-42381830	chr15:56431498-56431557
chr13:28033724-28033779	chr12:38234619-38234667	chr14:53161994-53162663	chr12:127650485-127650551	chr11:51582961-51583010	chr11:110300639-110301467	chr10:42384180-42384297	chr15:72767384-72767550
chr13:28033997-28034062	chr12:38448847-38448900	chr14:54955517-54955811	chr12:133343984-133344036	chr11:51593152-51593227	chr11:118481709-118481785	chr10:42384481-42384643	chr15:102521176-102521281
chr13:99738483-99738572	chr12:76425808-76425892	chr14:54956002-54956092	chr13:24734666-24734748	chr11:54890830-54890878	chr11:118482153-118482202	chr10:42384697-42384765	chr16:14580890-14580975
chr13:99738920-99739017	chr12:102223838-102224228	chr14:73359397-73359607	chr13:24735060-24735242	chr11:57222875-57222924	chr11:118964688-118965027	chr10:42385079-42385267	chr16:21566256-21566305
chr13:99739068-99739120	chr12:102224369-102224463	chr14:73359753-73359905	chr13:28033719-28033780	chr11:57508858-57508906	chr11:118965084-118965382	chr10:42385530-42385587	chr16:33874052-33874102
chr13:114894279-114894966	chr12:121974624-121975502	chr14:88237610-88237676	chr13:28033999-28034063	chr11:62380024-62380072	chr11:120195856-120196778	chr10:42387227-42387341	chr16:33881732-33881781
chr14:19004140-19004195	chr12:127650483-127650548	chr14:88237748-88237797	chr13:114894314-114894382	chr11:62609115-62609245	chr11:134721812-134721935	chr10:42387737-42387817	chr16:33887656-33887730
chr14:19012920-19012975	chr12:133343984-133344033	chr14:96505718-96505890	chr13:114894433-114894627	chr11:65686819-65686928	chr12:95128-95371	chr10:42387875-42387931	chr16:33896599-33896650
chr14:19038402-19038462	chr13:24734659-24734791	chr14:96505996-96506216	chr13:114894684-114894939	chr11:67770978-67771699	chr12:95436-95499	chr10:42390949-42391044	chr16:33899849-33899913
chr14:23476063-23476131	chr13:24734862-24735219	chr14:107161696-107161753	chr14:19004139-19004193	chr11:75525342-75526136	chr12:95599-95665	chr10:42391478-42391534	chr16:33950159-33950214
chr14:53162043-53162624	chr13:28033721-28033780	chr15:30918973-30919063	chr14:19012921-19012973	chr11:77185360-77185422	chr12:6727006-6727064	chr10:42392695-42392770	chr16:33951276-33951326
chr14:54955544-54955816	chr13:28033998-28034064	chr15:30919194-30919327	chr14:19038403-19038461	chr11:85195015-85195181	chr12:20704361-20704501	chr10:42394452-42394523	chr16:33953132-33953234
chr14:88237608-88237671	chr13:114221350-114221613	chr15:32908369-32908438	chr14:20890395-20890443	chr11:85375162-85376224	chr12:34372611-34372675	chr10:42396127-42396196	chr16:33958807-33958859
chr14:88237730-88237780	chr13:114894326-114894998	chr15:32908590-32908741	chr14:53162387-53162532	chr11:100557923-100558773	chr12:34846902-34846969	chr10:42396419-42396493	chr16:33959483-33959532
chr14:96506270-96506403	chr14:19004135-19004194	chr15:59224976-59225262	chr14:53162604-53162663	chr11:110300619-110301467	chr12:37995036-37995085	chr10:42396634-42396737	chr16:33963036-33963395
chr14:107161701-107161749	chr14:19012922-19012974	chr15:72767501-72767973	chr14:54955578-54955682	chr11:118481715-118481857	chr12:38008611-38008671	chr10:42396850-42396903	chr16:33963885-33964049
chr15:20005671-20005723	chr14:19038403-19038459	chr15:92396740-92396804	chr14:88237611-88237675	chr11:118481938-118482050	chr12:38016389-38016455	chr10:42398171-42398226	chr16:33973663-33973814
chr15:30918981-30919059	chr14:23475689-23475765	chr15:92397010-92397066	chr14:88237729-88237804	chr11:118964714-118965021	chr12:38046397-38046446	chr10:42398604-42398659	chr16:33974646-33974731
chr15:30919272-30919343	chr14:23475845-23475932	chr15:102521232-102521281	chr15:20005672-20005721	chr11:118965083-118965379	chr12:38093975-38094025	chr10:42398717-42398777	chr16:33975058-33975122
chr15:32908374-32908448	chr14:23476131-23476195	chr16:14580880-14580978	chr15:30919203-30919311	chr11:120195920-120196782	chr12:38234618-38234668	chr10:42399423-42399516	chr16:33975198-33975273
chr15:32908576-32908737	chr14:53162035-53162249	chr16:33874048-33874098	chr15:32908375-32908444	chr11:129234204-129234253	chr12:38448847-38448900	chr10:42400312-42400486	chr16:33975331-33975421
chr15:59225003-59225196	chr14:53162320-53162694	chr16:33887649-33887739	chr15:32908588-32908748	chr11:134721824-134721930	chr12:54140622-54140671	chr10:42400612-42400666	chr16:34002136-34002189
chr15:59225408-59225518	chr14:54955482-54955805	chr16:33896599-33896652	chr15:72767500-72767585	chr11:134946324-134946459	chr12:57623528-57623577	chr10:42404385-42404437	chr16:34021522-34021577
chr15:68132431-68132516	chr14:54955962-54956010	chr16:33899850-33899901	chr15:72767789-72767860	chr12:94428-94476	chr12:58119935-58119984	chr10:42406732-42406797	chr16:34022706-34022773
chr15:69111913-69111973	chr14:73359310-73359441	chr16:33950167-33950216	chr15:92396731-92396826	chr12:95112-95496	chr12:58138432-58138481	chr10:42408254-42408341	chr16:35207668-35207717
chr15:69112217-69112442	chr14:73359576-73359670	chr16:33953137-33953235	chr16:14580880-14580975	chr12:95593-95663	chr12:76425312-76426007	chr10:42418272-42418327	chr16:35215971-35216025
chr15:72767454-72767660	chr14:73359789-73360006	chr16:33958809-33958867	chr16:33294020-33294164	chr12:2365158-2365207	chr12:102223828-102224162	chr10:42529322-42529483	chr16:35229222-35229284
chr15:72767715-72767990	chr14:88237607-88237675	chr16:33959218-33959310	chr16:33874051-33874101	chr12:20704361-20704500	chr12:102224227-102224551	chr10:42529989-42530047	chr16:35239661-35239714
chr15:91566160-91566222	chr14:88237729-88237798	chr16:33959477-33959542	chr16:33881732-33881780	chr12:34372610-34372679	chr12:110010959-110011153	chr10:42530199-42530265	chr16:35264431-35264482
chr15:92396559-92396621	chr14:96505944-96506303	chr16:33963048-33963392	chr16:33887645-33887739	chr12:34842805-34842853	chr12:120884118-120884168	chr10:42530533-42530674	chr16:46385916-46386035
chr15:92396750-92396823	chr14:107161688-107161749	chr16:33963891-33964048	chr16:33894989-33895038	chr12:34846903-34846968	chr12:121974601-121975534	chr10:42532540-42532610	chr16:46386151-46386379
chr16:14580881-14580972	chr15:20005674-20005722	chr16:33973713-33973808	chr16:33896598-33896650	chr12:38008605-38008672	chr12:122949001-122949050	chr10:42534706-42534775	chr16:46386489-46386840
chr16:33874052-33874103	chr15:30918981-30919052	chr16:33974648-33974724	chr16:33899851-33899905	chr12:38016381-38016446	chr12:127650479-127650547	chr10:42535478-42535533	chr16:46388374-46388441
chr16:33887650-33887730	chr15:30919205-30919355	chr16:33975194-33975258	chr16:33919337-33919385	chr12:38038096-38038144	chr12:127650608-127650658	chr10:42539710-42539790	chr16:46388523-46388610
chr16:33896597-33896650	chr15:32908360-32908449	chr16:33975346-33975427	chr16:33950160-33950211	chr12:38074588-38074636	chr12:127650879-127650979	chr10:42544617-42544686	chr16:46388817-46388922
chr16:33899850-33899905	chr15:32908600-32908733	chr16:34002138-34002189	chr16:33951277-33951326	chr12:38093975-38094024	chr12:133343985-133344034	chr10:42596882-42596998	chr16:46389086-46389268
chr16:33945673-33945724	chr15:59225054-59225203	chr16:34021521-34021576	chr16:33953133-33953234	chr12:38234619-38234667	chr13:24734399-24735477	chr10:42597130-42597186	chr16:46391272-46391335
chr16:33950164-33950212	chr15:69112349-69112399	chr16:34022708-34022772	chr16:33958808-33958868	chr12:38448848-38448899	chr13:28033723-28033780	chr10:42598134-42598203	chr16:46391902-46392069
chr16:33953132-33953234	chr15:72767461-72768071	chr16:35215971-35216025	chr16:33959219-33959307	chr12:76425310-76426053	chr13:28033996-28034065	chr10:42599589-42599645	chr16:46392637-46392750
chr16:33958802-33958869	chr15:92396456-92396534	chr16:35229223-35229288	chr16:33959477-33959542	chr12:102223831-102224163	chr13:48669217-48669266	chr10:42599767-42599855	chr16:46393007-46393102
chr16:33959209-33959305	chr15:92396729-92396817	chr16:35239661-35239714	chr16:33963050-33963389	chr12:102224218-102224535	chr13:66006159-66006208	chr10:42599951-42600090	chr16:46393224-46393304
chr16:33959480-33959543	chr16:1543381-1543464	chr16:46385915-46386034	chr16:33963892-33964043	chr12:110011007-110011091	chr13:99738461-99738783	chr10:51488926-51489039	chr16:46394338-46394489
chr16:33963037-33963389	chr16:14580884-14580980	chr16:46386156-46386380	chr16:33973666-33973814	chr12:121974511-121975541	chr13:99738854-99739092	chr10:60144954-60145031	chr16:46395002-46395058
chr16:33963890-33964047	chr16:33874051-33874102	chr16:46386493-46386836	chr16:33974647-33974731	chr12:127650477-127650554	chr13:99739142-99739223	chr10:74114509-74114561	chr16:46395390-46395475
chr16:33973706-33973813	chr16:33881730-33881780	chr16:46388372-46388439	chr16:33975064-33975113	chr12:127650605-127650658	chr13:105238144-105239016	chr10:76995773-76995834	chr16:46396432-46396485
chr16:33974649-33974724	chr16:33887649-33887719	chr16:46388523-46388609	chr16:33975195-33975260	chr12:127650875-127650982	chr13:114221130-114221664	chr10:81586457-81586531	chr16:46396692-46396768
chr16:33975060-33975111	chr16:33894988-33895036	chr16:46389091-46389212	chr16:33975350-33975420	chr12:133343985-133344036	chr13:114221764-114221862	chr10:81689358-81689412	chr16:46400016-46400075
chr16:33975203-33975268	chr16:33896599-33896654	chr16:46390132-46390187	chr16:34002137-34002189	chr13:24734345-24735392	chr13:114221946-114222196	chr10:94050637-94051322	chr16:46401327-46401390
chr16:33975341-33975426	chr16:33899851-33899902	chr16:46391270-46391335	chr16:34021523-34021577	chr13:28033719-28033777	chr13:114894148-114895192	chr10:94967382-94967435	chr16:46401619-46401670
chr16:34002139-34002190	chr16:33950169-33950218	chr16:46391899-46392070	chr16:34022708-34022773	chr13:28033998-28034065	chr14:19004135-19004196	chr10:98561336-98561526	chr16:46401804-46401875
chr16:34021522-34021577	chr16:33951270-33951324	chr16:46392649-46392761	chr16:35215971-35216024	chr13:36532312-36532395	chr14:19012920-19012976	chr10:99292373-99292435	chr16:46402545-46402594
chr16:34022708-34022774	chr16:33953133-33953235	chr16:46393026-46393105	chr16:35229222-35229287	chr13:99738385-99738808	chr14:19038402-19038458	chr10:100206702-100206815	chr16:46403370-46403444
chr16:35215972-35216024	chr16:33958811-33958868	chr16:46393230-46393306	chr16:35239662-35239712	chr13:99738864-99739267	chr14:23388131-23388180	chr10:101380832-101380890	chr16:46403651-46403849
chr16:35229222-35229286	chr16:33959217-33959310	chr16:46394348-46394487	chr16:35264431-35264481	chr13:105238058-105239009	chr14:23475486-23476367	chr10:102295531-102295619	chr16:46404936-46405047
chr16:35239662-35239733	chr16:33959478-33959541	chr16:46394999-46395050	chr16:46385919-46386037	chr13:114894147-114895145	chr14:53161892-53162332	chr10:102638333-102638385	chr16:46405127-46405188
chr16:35264434-35264482	chr16:33963051-33963388	chr16:46395389-46395479	chr16:46386141-46386384	chr13:114992358-114992434	chr14:53162388-53162791	chr10:103124593-103124698	chr16:46406540-46406641
chr16:46385907-46386036	chr16:33963889-33964042	chr16:46396694-46396765	chr16:46386490-46386840	chr14:19004136-19004194	chr14:54955405-54955813	chr10:120000945-120001003	chr16:46406923-46406995
chr16:46386142-46386384	chr16:33973678-33973815	chr16:46400015-46400076	chr16:46388379-46388442	chr14:19012916-19012976	chr14:54955901-54956145	chr10:122610762-122610833	chr16:46407679-46407753
chr16:46386491-46386840	chr16:33974648-33974725	chr16:46401331-46401383	chr16:46388518-46388616	chr14:19038401-19038458	chr14:55738794-55738843	chr10:129924716-129924792	chr16:46408631-46408683
chr16:46388377-46388444	chr16:33975062-33975114	chr16:46401806-46401875	chr16:46388815-46388918	chr14:23388107-23388196	chr14:73359276-73359664	chr10:130010280-130010367	chr16:46412004-46412053
chr16:46388524-46388607	chr16:33975194-33975269	chr16:46403372-46403443	chr16:46389089-46389270	chr14:23475540-23476355	chr14:73359721-73360073	chr10:130262811-130262876	chr16:46415543-46415623
chr16:46388818-46388920	chr16:33975341-33975425	chr16:46403650-46403790	chr16:46390128-46390186	chr14:53161871-53162789	chr14:73360128-73360439	chr10:135500680-135500762	chr16:46416860-46416956
chr16:46389086-46389267	chr16:34002139-34002189	chr16:46404936-46405040	chr16:46391273-46391334	chr14:54955391-54955813	chr14:88237609-88237678	chr10:135501028-135501213	chr16:46417018-46417176
chr16:46390133-46390188	chr16:34021522-34021577	chr16:46405127-46405188	chr16:46391902-46392068	chr14:54955882-54956146	chr14:88237731-88237800	chr10:135524464-135524552	chr16:46417228-46417320
chr16:46390663-46390716	chr16:34022706-34022773	chr16:46406539-46406618	chr16:46392213-46392262	chr14:73359301-73360311	chr14:96505652-96506446	chr10:135524637-135524741	chr16:46417656-46417705
chr16:46391277-46391336	chr16:35215971-35216024	chr16:46406924-46406995	chr16:46392648-46392756	chr14:73360364-73360456	chr15:30918258-30918363	chr11:175728-175782	chr16:46419489-46419547
chr16:46391901-46392069	chr16:35229068-35229116	chr16:46407678-46407753	chr16:46393004-46393099	chr14:76044936-76045047	chr15:30918603-30918698	chr11:536619-537336	chr16:46419799-46419894
chr16:46392629-46392759	chr16:35229222-35229286	chr16:46408632-46408684	chr16:46393226-46393303	chr14:76045161-76045313	chr15:30918966-30919077	chr11:585478-585546	chr16:46420022-46420085
chr16:46393014-46393102	chr16:35239661-35239714	chr16:46412007-46412056	chr16:46394340-46394488	chr14:88237606-88237677	chr15:30919176-30919351	chr11:2421523-2421575	chr16:46420313-46420364
chr16:46393235-46393303	chr16:35264433-35264483	chr16:46415567-46415631	chr16:46395004-46395062	chr14:88237727-88237802	chr15:32907984-32908177	chr11:11833010-11833062	chr16:46425427-46425522
chr16:46394343-46394488	chr16:35267693-35267741	chr16:46416862-46416946	chr16:46395390-46395476	chr14:96505648-96506497	chr15:32908360-32908458	chr11:33278853-33278905	chr16:46425709-46425815
chr16:46395001-46395056	chr16:46385915-46386035	chr16:46417018-46417173	chr16:46396431-46396479	chr15:20005670-20005722	chr15:32908566-32908751	chr11:34285088-34285140	chr16:46426278-46426354
chr16:46395390-46395477	chr16:46386141-46386375	chr16:46417227-46417322	chr16:46396545-46396593	chr15:30918272-30918352	chr15:32908874-32908926	chr11:35270262-35270340	chr16:46426954-46427112
chr16:46396432-46396483	chr16:46386496-46386841	chr16:46417657-46417707	chr16:46396693-46396775	chr15:30918602-30918799	chr15:40567055-40567168	chr11:35965457-35966038	chr16:46427362-46427746
chr16:46396545-46396593	chr16:46388380-46388440	chr16:46419491-46419549	chr16:46400017-46400074	chr15:30918967-30919083	chr15:59224883-59225281	chr11:36531792-36531885	chr16:46427835-46427972
chr16:46396694-46396765	chr16:46388520-46388611	chr16:46419804-46419889	chr16:46401323-46401389	chr15:30919178-30919340	chr15:59225335-59225605	chr11:43902383-43902435	chr16:46428048-46428102
chr16:46400016-46400076	chr16:46388816-46388920	chr16:46420027-46420076	chr16:46401621-46401670	chr15:30919487-30919535	chr15:62637316-62637371	chr11:45274090-45274142	chr16:46429065-46429184
chr16:46401326-46401382	chr16:46389090-46389264	chr16:46420312-46420362	chr16:46401804-46401873	chr15:32908037-32908193	chr15:68132388-68132570	chr11:45848243-45848295	chr16:46431430-46431492
chr16:46401804-46401873	chr16:46390129-46390191	chr16:46425463-46425525	chr16:46403373-46403444	chr15:32908354-32908466	chr15:69111790-69112550	chr11:46368904-46368956	chr16:46432717-46432780
chr16:46403372-46403444	chr16:46390655-46390712	chr16:46426285-46426355	chr16:46403652-46403852	chr15:32908569-32908753	chr15:72767330-72767648	chr11:48805127-48805183	chr16:46435476-46435553
chr16:46403652-46403857	chr16:46391274-46391335	chr16:46427354-46427744	chr16:46404938-46405044	chr15:56538318-56538383	chr15:72767704-72768110	chr11:48817921-48817981	chr16:46454181-46454230
chr16:46404937-46405049	chr16:46391902-46392068	chr16:46427850-46427955	chr16:46405128-46405188	chr15:59224903-59225627	chr15:91565825-91565946	chr11:48859360-48859412	chr16:46499893-46499959
chr16:46405128-46405186	chr16:46392209-46392259	chr16:46429065-46429118	chr16:46406538-46406632	chr15:69111761-69112550	chr15:91566124-91566244	chr11:48867783-48867841	chr16:82203904-82203978
chr16:46406540-46406644	chr16:46392634-46392751	chr16:46431431-46431485	chr16:46406924-46406995	chr15:72767294-72768055	chr15:92396424-92396911	chr11:48882582-48882678	chr17:5389737-5390682
chr16:46406923-46406995	chr16:46393000-46393098	chr16:46432715-46432782	chr16:46407680-46407751	chr15:91565723-91566007	chr15:92396965-92397334	chr11:48888327-48888379	chr17:20945908-20946412
chr16:46407679-46407753	chr16:46393235-46393303	chr16:46435476-46435553	chr16:46408632-46408681	chr15:91566129-91566226	chr15:92397386-92397530	chr11:48894756-48894838	chr17:20946471-20946569
chr16:46408633-46408683	chr16:46394335-46394488	chr16:46499895-46499957	chr16:46410710-46410758	chr15:92396478-92397422	chr15:102521177-102521282	chr11:50651168-50651220	chr17:20946740-20946789
chr16:46413309-46413358	chr16:46395390-46395476	chr16:56966091-56966775	chr16:46415576-46415626	chr15:102521176-102521281	chr16:1543323-1543479	chr11:50689042-50689096	chr17:20947001-20947050
chr16:46415573-46415627	chr16:46396435-46396483	chr16:71929116-71929299	chr16:46416860-46416952	chr16:1075380-1075432	chr16:1543537-1543795	chr11:50710538-50710593	chr17:22020696-22020748
chr16:46416848-46416953	chr16:46396694-46396774	chr16:71929441-71929609	chr16:46417018-46417172	chr16:1543318-1543788	chr16:2097976-2098038	chr11:50724702-50724756	chr17:22023738-22023804
chr16:46417023-46417175	chr16:46400015-46400073	chr16:87985057-87985177	chr16:46417226-46417324	chr16:14580881-14580981	chr16:14580882-14580973	chr11:50754595-50754647	chr17:22249720-22249772
chr16:46417226-46417320	chr16:46401330-46401379	chr16:88522063-88522288	chr16:46418360-46418408	chr16:18995233-18995316	chr16:18995229-18995296	chr11:51567278-51567330	chr17:22252177-22252238
chr16:46419486-46419559	chr16:46401617-46401669	chr16:88522383-88522531	chr16:46419481-46419551	chr16:33237991-33238068	chr16:19079266-19079315	chr11:51568927-51568981	chr17:22252782-22252844
chr16:46419817-46419886	chr16:46401805-46401873	chr16:89118782-89119137	chr16:46419815-46419886	chr16:33874050-33874103	chr16:33874048-33874104	chr11:51570087-51570139	chr17:22253172-22253257
chr16:46420030-46420090	chr16:46403373-46403444	chr17:1628124-1628353	chr16:46420025-46420087	chr16:33881732-33881781	chr16:33881731-33881781	chr11:51572131-51572183	chr17:22258341-22258402
chr16:46420312-46420365	chr16:46403651-46403844	chr17:1628432-1628502	chr16:46420312-46420363	chr16:33887648-33887736	chr16:33887661-33887731	chr11:51573138-51573196	chr17:22260057-22260117
chr16:46425434-46425534	chr16:46404938-46405048	chr17:1628552-1628702	chr16:46425433-46425524	chr16:33896598-33896652	chr16:33896597-33896646	chr11:51573813-51573866	chr17:22261540-22261643
chr16:46425720-46425817	chr16:46405129-46405188	chr17:4269187-4269488	chr16:46425718-46425814	chr16:33899850-33899902	chr16:33899849-33899905	chr11:51576965-51577020	chr17:25263840-25263897
chr16:46426278-46426354	chr16:46406539-46406632	chr17:4269563-4269882	chr16:46426279-46426358	chr16:33945684-33945732	chr16:33950174-33950223	chr11:51578670-51578813	chr17:29248738-29248869
chr16:46426955-46427109	chr16:46406925-46406995	chr17:4269935-4270019	chr16:46426954-46427108	chr16:33950163-33950219	chr16:33951269-33951323	chr11:51579591-51579651	chr17:31149599-31149883
chr16:46427353-46427746	chr16:46407680-46407752	chr17:5389767-5390666	chr16:46427356-46427748	chr16:33953134-33953234	chr16:33953135-33953232	chr11:51580935-51580991	chr17:33478116-33478353
chr16:46427833-46427950	chr16:46408632-46408683	chr17:18056811-18056890	chr16:46427832-46427958	chr16:33957241-33957291	chr16:33958814-33958865	chr11:51583448-51583500	chr17:38137117-38137351
chr16:46428026-46428128	chr16:46410705-46410758	chr17:18056942-18057005	chr16:46429066-46429191	chr16:33958800-33958872	chr16:33959218-33959275	chr11:51593145-51593234	chr17:38137415-38137735
chr16:46429065-46429186	chr16:46415557-46415625	chr17:18057196-18057435	chr16:46431432-46431497	chr16:33959211-33959307	chr16:33959482-33959542	chr11:55006605-55006657	chr17:38137798-38137864
chr16:46431433-46431490	chr16:46416854-46416951	chr17:20945902-20946569	chr16:46432718-46432780	chr16:33959480-33959543	chr16:33963046-33963395	chr11:55012568-55012625	chr17:41381723-41382012
chr16:46432717-46432780	chr16:46417019-46417175	chr17:20946660-20946859	chr16:46435478-46435554	chr16:33963047-33963393	chr16:33963887-33964049	chr11:60386280-60386349	chr17:41382074-41382141
chr16:46434384-46434432	chr16:46417229-46417322	chr17:22249720-22249773	chr16:46499893-46499958	chr16:33963886-33964047	chr16:34002139-34002190	chr11:62609115-62609251	chr17:41382212-41382302
chr16:46435477-46435554	chr16:46419479-46419559	chr17:22252180-22252238	chr16:56966113-56966282	chr16:33984618-33984701	chr16:34021522-34021576	chr11:67770927-67771765	chr17:41399893-41399952
chr16:46499896-46499958	chr16:46419799-46419891	chr17:22252776-22252850	chr16:56966558-56966660	chr16:34002139-34002189	chr16:34022706-34022774	chr11:70049427-70049479	chr17:41400101-41400154
chr16:56966166-56966392	chr16:46420035-46420089	chr17:22253172-22253259	chr16:88522080-88522232	chr16:34021521-34021576	chr16:35215971-35216024	chr11:71131606-71131681	chr17:41400273-41400834
chr16:56966512-56966678	chr16:46420313-46420364	chr17:22258341-22258403	chr16:88522606-88522702	chr16:34022706-34022771	chr16:35229221-35229286	chr11:71511552-71511630	chr17:41400903-41401055
chr16:71929109-71929312	chr16:46425459-46425519	chr17:22260057-22260117	chr17:1628153-1628364	chr16:35215970-35216024	chr16:35239661-35239713	chr11:73498856-73498976	chr17:41466138-41466210
chr16:87334040-87334088	chr16:46425708-46425808	chr17:22261540-22261641	chr17:4269560-4269831	chr16:35229221-35229285	chr16:46385918-46386032	chr11:75525404-75526226	chr17:42440892-42440974
chr16:87985044-87985135	chr16:46426279-46426355	chr17:25263839-25263898	chr17:5389807-5390609	chr16:35239661-35239714	chr16:46386153-46386378	chr11:85195013-85195280	chr17:42441074-42441266
chr16:87985378-87985439	chr16:46426955-46427109	chr17:29248749-29249343	chr17:18056953-18057132	chr16:35264433-35264481	chr16:46386492-46386840	chr11:85375155-85376116	chr17:45213103-45213186
chr16:88522084-88522335	chr16:46427353-46427748	chr17:31149614-31149700	chr17:18057213-18057261	chr16:46385917-46386026	chr16:46388377-46388444	chr11:93970709-93970786	chr17:45213936-45214002
chr16:88522482-88522625	chr16:46427831-46427965	chr17:31149818-31149881	chr17:20945922-20946402	chr16:46386151-46386385	chr16:46388527-46388609	chr11:94277451-94277521	chr17:45214538-45214588
chr16:89118659-89118784	chr16:46428026-46428099	chr17:33478120-33478333	chr17:20946474-20946570	chr16:46386491-46386838	chr16:46389095-46389200	chr11:100557972-100558753	chr17:45234285-45234389
chr16:89118923-89119010	chr16:46429065-46429183	chr17:38137042-38137416	chr17:20946659-20946732	chr16:46388379-46388439	chr16:46391276-46391334	chr11:110300636-110301500	chr17:55939252-55939349
chr17:1628245-1628520	chr16:46431431-46431488	chr17:38137496-38137874	chr17:22023746-22023800	chr16:46388517-46388611	chr16:46391900-46392071	chr11:117015108-117015181	chr17:57183909-57184261
chr17:1628593-1628667	chr16:46432718-46432780	chr17:41381953-41382015	chr17:22249722-22249771	chr16:46389079-46389166	chr16:46392208-46392259	chr11:117103199-117103274	chr17:57184313-57184702
chr17:4269248-4269953	chr16:46435477-46435552	chr17:41382211-41382273	chr17:22251605-22251656	chr16:46391272-46391335	chr16:46392635-46392750	chr11:118481759-118481912	chr17:61850413-61850542
chr17:5389718-5390679	chr16:46499898-46499959	chr17:41400412-41400567	chr17:22252179-22252237	chr16:46391900-46392070	chr16:46393005-46393105	chr11:118481977-118482031	chr17:61850595-61851146
chr17:18057095-18057318	chr16:46500079-46500127	chr17:41400652-41400714	chr17:22252775-22252852	chr16:46392209-46392268	chr16:46393235-46393305	chr11:118482116-118482168	chr17:75158319-75158378
chr17:18057426-18057482	chr16:56966131-56966389	chr17:41400943-41401131	chr17:22253173-22253259	chr16:46392633-46392751	chr16:46394338-46394486	chr11:118964738-118965295	chr17:80250379-80251113
chr17:20945945-20946585	chr16:56966447-56966708	chr17:41466165-41466214	chr17:22258342-22258399	chr16:46393005-46393103	chr16:46395005-46395054	chr11:120195931-120196701	chr17:80550730-80550827
chr17:20946666-20946734	chr16:71929122-71929232	chr17:42440685-42441255	chr17:22260058-22260116	chr16:46393234-46393304	chr16:46395390-46395478	chr11:120206880-120206941	chr17:80551156-80551205
chr17:20946814-20946864	chr16:88521959-88522015	chr17:45213110-45213190	chr17:22261541-22261641	chr16:46394338-46394490	chr16:46396694-46396771	chr11:129620872-129620976	chr17:81194957-81195108
chr17:22023740-22023802	chr16:88522076-88522210	chr17:45213930-45214004	chr17:25263841-25263892	chr16:46395006-46395055	chr16:46400014-46400077	chr11:134721806-134721928	chr18:10060-10169
chr17:22249721-22249772	chr16:88522341-88522417	chr17:45214531-45214596	chr17:25266358-25266508	chr16:46395390-46395477	chr16:46401326-46401375	chr12:74038-74090	chr18:10351-10416
chr17:22252170-22252236	chr16:88522511-88522644	chr17:45234286-45234409	chr17:25266990-25267046	chr16:46396695-46396770	chr16:46401806-46401876	chr12:94409-94498	chr18:11698-11791
chr17:22252776-22252849	chr16:89118731-89118821	chr17:55938901-55939340	chr17:29248795-29248959	chr16:46400016-46400076	chr16:46403370-46403444	chr12:95175-95273	chr18:108043-108482
chr17:22253173-22253258	chr16:89118917-89118976	chr17:55939474-55939653	chr17:29249187-29249252	chr16:46401326-46401385	chr16:46403650-46403837	chr12:95436-95499	chr18:108854-108983
chr17:22258342-22258402	chr17:1628035-1628093	chr17:57183796-57184705	chr17:29249337-29249385	chr16:46401804-46401875	chr16:46404935-46405044	chr12:95602-95660	chr18:109271-109348
chr17:22260058-22260116	chr17:1628178-1628617	chr17:61850320-61850400	chr17:31149609-31149705	chr16:46403372-46403444	chr16:46405127-46405187	chr12:1772318-1772380	chr18:109468-109530
chr17:22261541-22261642	chr17:4269258-4269418	chr17:61850450-61851215	chr17:31149821-31149870	chr16:46403650-46403848	chr16:46406539-46406623	chr12:1905432-1905544	chr18:110372-110427
chr17:25263841-25263910	chr17:4269470-4269742	chr17:75158324-75158376	chr17:33478123-33478340	chr16:46404936-46405034	chr16:46406922-46406996	chr12:2365089-2365210	chr18:111391-111440
chr17:25265156-25265207	chr17:4269809-4269924	chr17:80231082-80231164	chr17:38137172-38137532	chr16:46405129-46405186	chr16:46407678-46407753	chr12:2922042-2922113	chr18:18511076-18511152
chr17:25266372-25266423	chr17:5389753-5390693	chr17:80250251-80251092	chr17:38137609-38137813	chr16:46406538-46406629	chr16:46408632-46408684	chr12:11324110-11324203	chr18:18512255-18512330
chr17:29248679-29249279	chr17:7382249-7382403	chr18:108043-108127	chr17:41381689-41381753	chr16:46406923-46406996	chr16:46412005-46412058	chr12:15374453-15374505	chr18:18512846-18512904
chr17:29249339-29249399	chr17:18056786-18056838	chr18:108188-108483	chr17:41381817-41381870	chr16:46407679-46407753	chr16:46416855-46416956	chr12:20704361-20704503	chr18:18516125-18516175
chr17:31149609-31149706	chr17:18057053-18057326	chr18:108851-108984	chr17:41381943-41382027	chr16:46408632-46408684	chr16:46417020-46417177	chr12:27397013-27397093	chr18:18516554-18516616
chr17:31149787-31149877	chr17:20945900-20946575	chr18:109273-109349	chr17:41382078-41382136	chr16:46410702-46410753	chr16:46417229-46417322	chr12:27863777-27863829	chr18:18517143-18517220
chr17:33478118-33478340	chr17:20946648-20946817	chr18:110369-110424	chr17:41400274-41400435	chr16:46412004-46412061	chr16:46419482-46419554	chr12:34372609-34372681	chr18:18518094-18518168
chr17:38137030-38137759	chr17:21563830-21563905	chr18:18511081-18511151	chr17:41400585-41400757	chr16:46415543-46415622	chr16:46419825-46419885	chr12:34837624-34837678	chr18:18518854-18519018
chr17:38137839-38137900	chr17:22023748-22023799	chr18:18511548-18511598	chr17:41400873-41400970	chr16:46416851-46416953	chr16:46420312-46420364	chr12:34841528-34841580	chr18:18519081-18519178
chr17:41381817-41381908	chr17:22249720-22249773	chr18:18512254-18512333	chr17:41401043-41401163	chr16:46417021-46417321	chr16:46426278-46426354	chr12:34846901-34846973	chr18:18519267-18519343
chr17:41382195-41382308	chr17:22252176-22252237	chr18:18512845-18512904	chr17:42440717-42440777	chr16:46419486-46419548	chr16:46426955-46427112	chr12:38008599-38008675	chr18:18519993-18520044
chr17:41400288-41400337	chr17:22252773-22252851	chr18:18513024-18513074	chr17:42440859-42440907	chr16:46419815-46419893	chr16:46427356-46427746	chr12:38016384-38016455	chr18:18520116-18520195
chr17:41400395-41400522	chr17:22253173-22253257	chr18:18516125-18516177	chr17:42440964-42441076	chr16:46420031-46420083	chr16:46427830-46427957	chr12:38093972-38094024	chr18:18520257-18520332
chr17:41400597-41400710	chr17:22258342-22258402	chr18:18516552-18516613	chr17:42441151-42441265	chr16:46420311-46420365	chr16:46431433-46431497	chr12:38234616-38234669	chr18:19320297-19321122
chr17:41400790-41401099	chr17:22260057-22260116	chr18:18517142-18517219	chr17:45213110-45213189	chr16:46426282-46426356	chr16:46432715-46432782	chr12:38448845-38448900	chr18:29598514-29598610
chr17:41466149-41466215	chr17:22261166-22261214	chr18:18518093-18518169	chr17:45213932-45214003	chr16:46426953-46427110	chr16:46435475-46435553	chr12:45342544-45342715	chr18:50319133-50319210
chr17:42440514-42441259	chr17:22261541-22261643	chr18:18518852-18519179	chr17:45214530-45214592	chr16:46427357-46427749	chr16:46499892-46499958	chr12:46384483-46384566	chr18:78015808-78015941
chr17:45213102-45213189	chr17:25263843-25263902	chr18:18519269-18519342	chr17:45234288-45234404	chr16:46427824-46427973	chr16:56966006-56966883	chr12:48499807-48499881	chr19:1383802-1383890
chr17:45213932-45214008	chr17:25266987-25267046	chr18:18519837-18519944	chr17:55938897-55939011	chr16:46428031-46428092	chr16:66304523-66304581	chr12:51157890-51157951	chr19:2455881-2455955
chr17:45214531-45214580	chr17:29248668-29249348	chr18:18520138-18520189	chr17:55939075-55939141	chr16:46429065-46429189	chr16:71929035-71929657	chr12:51158058-51158145	chr19:2456041-2456398
chr17:45234287-45234398	chr17:31149611-31149704	chr18:18520258-18520331	chr17:55939202-55939362	chr16:46431427-46431485	chr16:75299924-75300152	chr12:62653908-62653966	chr19:2456466-2456523
chr17:45249312-45249364	chr17:31149819-31149881	chr18:19320310-19321152	chr17:55939474-55939705	chr16:46432717-46432780	chr16:75300215-75300499	chr12:63118925-63119006	chr19:24183658-24183710
chr17:55938916-55939130	chr17:33478125-33478339	chr18:19321212-19321332	chr17:57183919-57184702	chr16:46434380-46434430	chr16:87984969-87985236	chr12:64174172-64174231	chr19:24184080-24184150
chr17:55939189-55939629	chr17:38137061-38137942	chr18:29598465-29598976	chr17:61850561-61851201	chr16:46435476-46435552	chr16:87985293-87985535	chr12:69633328-69633421	chr19:27731976-27732327
chr17:57183804-57184743	chr17:41381698-41381763	chr18:50319134-50319201	chr17:80231019-80231098	chr16:46499894-46499957	chr16:88521895-88522775	chr12:70132391-70132473	chr19:27732602-27732800
chr17:61850391-61851242	chr17:41381847-41381904	chr19:2455732-2456487	chr17:80250381-80251078	chr16:50817013-50817062	chr16:89118616-89119459	chr12:76425262-76425988	chr19:27733194-27733427
chr17:72350327-72350380	chr17:41381968-41382019	chr19:2456546-2456651	chr18:108034-108482	chr16:56965960-56966831	chr16:90148448-90148497	chr12:82752153-82752355	chr19:27736717-27736779
chr17:75158325-75158375	chr17:41382083-41382312	chr19:2456713-2456813	chr18:108853-108985	chr16:71496069-71496130	chr17:685310-685359	chr12:102223871-102224499	chr19:27737473-27737523
chr17:80231017-80231101	chr17:41400291-41400448	chr19:10230132-10230433	chr18:109275-109349	chr16:71928982-71929633	chr17:1196883-1196932	chr12:106751437-106751500	chr19:27738453-27738520
chr17:80231204-80231373	chr17:41400518-41400634	chr19:10230665-10230748	chr18:109469-109526	chr16:75299926-75300158	chr17:1628062-1628803	chr12:110011000-110011146	chr19:27740187-27740236
chr17:80250220-80251105	chr17:41400737-41400792	chr19:24184084-24184146	chr18:110367-110426	chr16:75300218-75300578	chr17:4269066-4269969	chr12:121974639-121975520	chr19:27749641-27749692
chr18:107494-107564	chr17:41400851-41401012	chr19:27731974-27732327	chr18:111393-111445	chr16:81069388-81069436	chr17:5389710-5390724	chr12:122232180-122232264	chr19:27750154-27750206
chr18:108038-108483	chr17:41401075-41401143	chr19:27732622-27732800	chr18:18511079-18511151	chr16:87334040-87334088	chr17:7340434-7340483	chr12:123380705-123380854	chr19:27789649-27789711
chr18:108854-108981	chr17:41466142-41466211	chr19:27733196-27733422	chr18:18511548-18511596	chr16:87985030-87985254	chr17:7382109-7382510	chr12:127650477-127650663	chr19:27800153-27800204
chr18:109276-109348	chr17:42440535-42441267	chr19:27736718-27736779	chr18:18512255-18512330	chr16:87985308-87985618	chr17:7382560-7382846	chr12:127650871-127650985	chr19:27804783-27804836
chr18:109471-109530	chr17:45212919-45212969	chr19:27737473-27737524	chr18:18512844-18512903	chr16:88521965-88522761	chr17:18056790-18057432	chr12:133343983-133344036	chr19:30019343-30019517
chr18:110368-110427	chr17:45213105-45213187	chr19:27738455-27738517	chr18:18513022-18513071	chr16:88772734-88772817	chr17:20945573-20945734	chr13:24734506-24735331	chr19:36066507-36066594
chr18:111393-111445	chr17:45213931-45214012	chr19:27740187-27740239	chr18:18516126-18516178	chr16:89118623-89119437	chr17:20945837-20946908	chr13:28033720-28033780	chr19:36066692-36066753
chr18:18511074-18511150	chr17:45214530-45214594	chr19:27789649-27789709	chr18:18516553-18516617	chr16:90148493-90148552	chr17:22020697-22020747	chr13:28033996-28034065	chr19:38827330-38827379
chr18:18512252-18512329	chr17:45234287-45234402	chr19:27804795-27804845	chr18:18517143-18517218	chr17:1196902-1196959	chr17:22023740-22023796	chr13:28528176-28528228	chr19:41903450-41903544
chr18:18512846-18512905	chr17:45249314-45249367	chr19:30019161-30019710	chr18:18518094-18518168	chr17:1628046-1628850	chr17:22249720-22249773	chr13:31191697-31191801	chr19:41903845-41903917
chr18:18513024-18513072	chr17:55938825-55938883	chr19:36066512-36066575	chr18:18518729-18518777	chr17:4269153-4269961	chr17:22251606-22251655	chr13:31191873-31191931	chr19:42497580-42497838
chr18:18516123-18516178	chr17:55938949-55939630	chr19:36066692-36066751	chr18:18518857-18519017	chr17:5389733-5390719	chr17:22252180-22252238	chr13:36532279-36532390	chr19:42497991-42498052
chr18:18516553-18516615	chr17:57183830-57184693	chr19:38827055-38827211	chr18:18519067-18519179	chr17:7382123-7382501	chr17:22252775-22252846	chr13:48612096-48612162	chr19:42498110-42498162
chr18:18517141-18517217	chr17:61850376-61851240	chr19:38827450-38827550	chr18:18519268-18519341	chr17:7382559-7382874	chr17:22253171-22253259	chr13:48669305-48669364	chr19:44959531-44959585
chr18:18518094-18518169	chr17:80231011-80231164	chr19:41903309-41903702	chr18:18519688-18519737	chr17:8286580-8286628	chr17:22258341-22258403	chr13:50510470-50510522	chr19:45931616-45932426
chr18:18518855-18519017	chr17:80231259-80231389	chr19:41903915-41903973	chr18:18519836-18520039	chr17:18056700-18057462	chr17:22260058-22260116	chr13:52768612-52768698	chr19:46768909-46769012
chr18:18519080-18519180	chr17:80250321-80251090	chr19:41904025-41904074	chr18:18520115-18520196	chr17:20945821-20946891	chr17:22261539-22261640	chr13:53024772-53024872	chr19:48413613-48413664
chr18:18519268-18519341	chr18:108040-108483	chr19:42497462-42497572	chr18:18520260-18520331	chr17:20946965-20947058	chr17:29248577-29249018	chr13:99738473-99738606	chr19:50602273-50602348
chr18:18519837-18520041	chr18:108854-108985	chr19:42497638-42498353	chr18:19320395-19320474	chr17:21360412-21360462	chr17:29249072-29249429	chr13:99738684-99739227	chr19:50639152-50639286
chr18:18520114-18520194	chr18:109273-109348	chr19:44959529-44959580	chr18:19320526-19321112	chr17:22023743-22023799	chr17:31149607-31149706	chr13:108870776-108870828	chr19:50639355-50639414
chr18:18520258-18520332	chr18:109470-109529	chr19:45931556-45932406	chr18:29598443-29598715	chr17:22249720-22249769	chr17:31149819-31149880	chr13:114894218-114895030	chr19:50639992-50640055
chr18:19320320-19321247	chr18:110357-110425	chr19:46768481-46768767	chr18:29598875-29599022	chr17:22251606-22251656	chr17:33469365-33469457	chr13:115000246-115000322	chr19:59118853-59118930
chr18:29598464-29598696	chr18:111390-111442	chr19:46768840-46768953	chr18:50319139-50319207	chr17:22252172-22252238	chr17:33478120-33478339	chr14:19004136-19004197	chr2:33141454-33141594
chr18:29598746-29598971	chr18:18511081-18511151	chr2:25543888-25543937	chr19:2455723-2455906	chr17:22252774-22252846	chr17:38136938-38138018	chr14:19012918-19012973	chr2:43357989-43358924
chr18:50319140-50319209	chr18:18512252-18512336	chr2:33141316-33141406	chr19:2455979-2456473	chr17:22253172-22253257	chr17:38256240-38256290	chr14:19038400-19038463	chr2:68384624-68384725
chr19:2455788-2456481	chr18:18512845-18512903	chr2:43358043-43358838	chr19:24184088-24184147	chr17:22258342-22258402	chr17:41382223-41382312	chr14:20811380-20811432	chr2:68384849-68384951
chr19:2456643-2456789	chr18:18513023-18513074	chr2:68384337-68385123	chr19:27731969-27732332	chr17:22260058-22260116	chr17:41400296-41400376	chr14:23475856-23475913	chr2:74734577-74734646
chr19:10230327-10230381	chr18:18516125-18516179	chr2:74734446-74734965	chr19:27732620-27732799	chr17:22261541-22261642	chr17:41400460-41400524	chr14:23538225-23538297	chr2:85822248-85822306
chr19:10230664-10230799	chr18:18516552-18516615	chr2:85822150-85822951	chr19:27733198-27733423	chr17:25263841-25263908	chr17:41400645-41400705	chr14:39336927-39337023	chr2:85822401-85822479
chr19:24184082-24184147	chr18:18517143-18517218	chr2:87623762-87623921	chr19:27736718-27736779	chr17:25265110-25265205	chr17:41400915-41401162	chr14:50999359-50999428	chr2:85822533-85822745
chr19:27731972-27732359	chr18:18518093-18518168	chr2:89853198-89853267	chr19:27737475-27737523	chr17:25266988-25267036	chr17:42440504-42441280	chr14:53161908-53162773	chr2:85822806-85822883
chr19:27732606-27732800	chr18:18518856-18519178	chr2:89867427-89867487	chr19:27738454-27738518	chr17:29248669-29249485	chr17:45213103-45213190	chr14:54955387-54956148	chr2:87623764-87623927
chr19:27733197-27733425	chr18:18519268-18519342	chr2:89868009-89868106	chr19:27749642-27749690	chr17:31149604-31149879	chr17:45213931-45214009	chr14:56066346-56066419	chr2:89853197-89853268
chr19:27736718-27736778	chr18:18519689-18519737	chr2:89868254-89868303	chr19:27750155-27750205	chr17:33478118-33478341	chr17:45214530-45214586	chr14:57046304-57046377	chr2:89865438-89865487
chr19:27737473-27737521	chr18:18519837-18520041	chr2:89872082-89872132	chr19:27789650-27789709	chr17:38136887-38137860	chr17:45234289-45234409	chr14:67585105-67585157	chr2:89867423-89867503
chr19:27738454-27738517	chr18:18520114-18520196	chr2:89875282-89875352	chr19:27800156-27800204	chr17:38137913-38137982	chr17:45266524-45266573	chr14:73359375-73359659	chr2:89868013-89868080
chr19:27740188-27740237	chr18:18520257-18520332	chr2:89878483-89878540	chr19:27804775-27804844	chr17:41381818-41382015	chr17:48278219-48278268	chr14:73359722-73360092	chr2:89872082-89872134
chr19:27749639-27749692	chr18:19320394-19321270	chr2:89879101-89879180	chr19:30019293-30019466	chr17:41382078-41382141	chr17:55749416-55749465	chr14:73360171-73360334	chr2:89875281-89875354
chr19:27789650-27789709	chr18:29598365-29598610	chr2:89879287-89879347	chr19:30019689-30019809	chr17:41382196-41382311	chr17:55938685-55939802	chr14:76044221-76044301	chr2:89878480-89878542
chr19:27808408-27808456	chr18:29598679-29599153	chr2:89879890-89879943	chr19:36066508-36066588	chr17:41400269-41400709	chr17:57183647-57184271	chr14:77371360-77371412	chr2:89879103-89879177
chr19:30019164-30019764	chr18:50319142-50319225	chr2:90381359-90381409	chr19:36066695-36066752	chr17:41400774-41400911	chr17:57184323-57184863	chr14:88237604-88237803	chr2:89879285-89879345
chr19:36066507-36066574	chr19:2455612-2456630	chr2:90482151-90482235	chr19:38827107-38827189	chr17:41400990-41401146	chr17:61678105-61678204	chr14:96505682-96505958	chr2:90373364-90373413
chr19:36066692-36066748	chr19:2456761-2456836	chr2:90485413-90485473	chr19:41903397-41903556	chr17:41466144-41466221	chr17:61850296-61851281	chr14:96506062-96506114	chr2:90381356-90381416
chr19:38827025-38827261	chr19:9710531-9710579	chr2:92269072-92269194	chr19:41903614-41903740	chr17:42440501-42441277	chr17:62915542-62915620	chr14:96506219-96506378	chr2:90482174-90482268
chr19:38827360-38827587	chr19:10230083-10230427	chr2:92269319-92269530	chr19:42497582-42497634	chr17:45212920-45212968	chr17:72364538-72364587	chr14:100659244-100659327	chr2:90485383-90485456
chr19:41903330-41904052	chr19:10230627-10230777	chr2:92275916-92275976	chr19:42497885-42498208	chr17:45213102-45213189	chr17:75158324-75158376	chr14:105512175-105512234	chr2:91599393-91599457
chr19:42497498-42498110	chr19:24184085-24184147	chr2:92276685-92276737	chr19:44959536-44959585	chr17:45213929-45214008	chr17:76554613-76554668	chr14:106049084-106049157	chr2:92269072-92269190
chr19:42498165-42498236	chr19:27731974-27732329	chr2:92281289-92281387	chr19:45931704-45932392	chr17:45214533-45214590	chr17:80230632-80230729	chr15:20005671-20005723	chr2:92269320-92269373
chr19:45931640-45932389	chr19:27732616-27732800	chr2:92290511-92290579	chr2:33091967-33092015	chr17:45234287-45234398	chr17:80230954-80231408	chr15:20546716-20546768	chr2:92269425-92269531
chr19:46768545-46768746	chr19:27733197-27733423	chr2:92290714-92290810	chr2:43357970-43358750	chr17:45249314-45249367	chr17:80250205-80251113	chr15:23810766-23810818	chr2:92275917-92275975
chr19:46768885-46769011	chr19:27736273-27736328	chr2:92290930-92290986	chr2:43358801-43358917	chr17:47647595-47647654	chr17:81194968-81195063	chr15:30918256-30918372	chr2:92276682-92276738
chr2:25543890-25543938	chr19:27736718-27736778	chr2:92291122-92291172	chr2:68384286-68384721	chr17:47785634-47785751	chr18:10021-10190	chr15:30918650-30918800	chr2:92281275-92281388
chr2:43357992-43358838	chr19:27737474-27737522	chr2:92296206-92296280	chr2:68384906-68385069	chr17:48246761-48246834	chr18:10338-10412	chr15:30918973-30919076	chr2:92281482-92281532
chr2:51581411-51581459	chr19:27738456-27738516	chr2:92296441-92296492	chr2:74734461-74734589	chr17:55938791-55938879	chr18:108046-108482	chr15:30919191-30919295	chr2:92289931-92289982
chr2:68384227-68384333	chr19:27750157-27750206	chr2:92296816-92296915	chr2:74734866-74734964	chr17:55938933-55939735	chr18:108853-108922	chr15:32908005-32908087	chr2:92290171-92290265
chr2:68384406-68384785	chr19:27789650-27789709	chr2:92305652-92305793	chr2:74735058-74735181	chr17:57183804-57184808	chr18:109278-109349	chr15:32908359-32908464	chr2:92290504-92290578
chr2:68384839-68385144	chr19:27804793-27804843	chr2:92306077-92306156	chr2:85822252-85822570	chr17:61538285-61538333	chr18:109469-109526	chr15:32908579-32908746	chr2:92290932-92290986
chr2:74734440-74735140	chr19:30019157-30019812	chr2:92307520-92307574	chr2:85822852-85822901	chr17:61850384-61851272	chr18:18511082-18511152	chr15:38746213-38746327	chr2:92291123-92291173
chr2:74735238-74735298	chr19:36066510-36066589	chr2:92308039-92308093	chr2:87623762-87623969	chr17:61920099-61920147	chr18:18512256-18512328	chr15:41694655-41694707	chr2:92296198-92296310
chr2:74781537-74781588	chr19:36066695-36066752	chr2:92308561-92308611	chr2:89853200-89853268	chr17:75158318-75158378	chr18:18512844-18512903	chr15:56285857-56285931	chr2:92296440-92296492
chr2:85822155-85823068	chr19:38827059-38827292	chr2:92309620-92309734	chr2:89865442-89865492	chr17:80230949-80231090	chr18:18513022-18513073	chr15:56538340-56538430	chr2:92296817-92296915
chr2:87623782-87623930	chr19:38827497-38827562	chr2:92315974-92316037	chr2:89867424-89867497	chr17:80231141-80231460	chr18:18516126-18516178	chr15:59225054-59225615	chr2:92297812-92297894
chr2:89853197-89853266	chr19:41903288-41903639	chr2:92316211-92316349	chr2:89868009-89868106	chr17:80250261-80251098	chr18:18516552-18516612	chr15:59225730-59225801	chr2:92297966-92298015
chr2:89867428-89867486	chr19:41903849-41903973	chr2:92317723-92317831	chr2:89869885-89869933	chr17:81194948-81195088	chr18:18517141-18517219	chr15:65597473-65597559	chr2:92305653-92305804
chr2:89868010-89868105	chr19:41904047-41904096	chr2:92318585-92318737	chr2:89872082-89872133	chr18:10016-10190	chr18:18518092-18518169	chr15:69111888-69112381	chr2:92306078-92306156
chr2:89869790-89869838	chr19:42497487-42497815	chr2:92320104-92320183	chr2:89875281-89875355	chr18:10341-10418	chr18:18518852-18519016	chr15:69351625-69351686	chr2:92307520-92307574
chr2:89870400-89870448	chr19:42497871-42498273	chr2:92320403-92320456	chr2:89878482-89878541	chr18:10665-10731	chr18:18519067-18519180	chr15:72767322-72768056	chr2:92308040-92308093
chr2:89872083-89872133	chr19:44959529-44959581	chr2:92320793-92320861	chr2:89879096-89879174	chr18:11706-11786	chr18:18519268-18519343	chr15:80352228-80352310	chr2:92308558-92308614
chr2:89875282-89875354	chr19:45931638-45932499	chr2:92321060-92321114	chr2:89879287-89879336	chr18:63683-63731	chr18:18519836-18520039	chr15:89010707-89010765	chr2:92309165-92309266
chr2:89878482-89878541	chr19:46768512-46768683	chr2:92321292-92321341	chr2:90372782-90372913	chr18:108189-108483	chr18:18520259-18520332	chr15:89089953-89090037	chr2:92309620-92309735
chr2:89879104-89879177	chr19:46768795-46769041	chr2:92323559-92323616	chr2:90381360-90381422	chr18:108855-108923	chr18:19320193-19321355	chr15:89750169-89750248	chr2:92315396-92315446
chr2:89879891-89879940	chr2:33091965-33092017	chr2:92324181-92324266	chr2:90482182-90482343	chr18:109277-109350	chr18:28681544-28681687	chr15:89878223-89878302	chr2:92315974-92316044
chr2:90372774-90372906	chr2:43358023-43358806	chr2:102461291-102461342	chr2:90485397-90485465	chr18:109469-109529	chr18:29598328-29599145	chr15:90437168-90437220	chr2:92316212-92316346
chr2:90381356-90381424	chr2:43358860-43358913	chr2:120124157-120124897	chr2:91599400-91599449	chr18:110369-110420	chr18:50319145-50319214	chr15:91565883-91566002	chr2:92317722-92317830
chr2:90482170-90482340	chr2:68384355-68385103	chr2:120124981-120125046	chr2:92269073-92269196	chr18:18511078-18511152	chr18:59854869-59854945	chr15:92396472-92397361	chr2:92318587-92318737
chr2:90485375-90485461	chr2:74734456-74734700	chr2:132996811-132996863	chr2:92269321-92269532	chr18:18512255-18512329	chr18:60191334-60191605	chr15:102521224-102521276	chr2:92319100-92319150
chr2:91599398-91599453	chr2:74734821-74734956	chr2:132997498-132997553	chr2:92272961-92273010	chr18:18512845-18512902	chr18:60191672-60192014	chr16:1075332-1075445	chr2:92320104-92320181
chr2:92269073-92269175	chr2:74735010-74735119	chr2:133002462-133002514	chr2:92275918-92275976	chr18:18513022-18513073	chr18:74843683-74843934	chr16:1543341-1543607	chr2:92320401-92320455
chr2:92269321-92269372	chr2:85822176-85823055	chr2:133011940-133012002	chr2:92276684-92276737	chr18:18516124-18516179	chr18:74844007-74844280	chr16:1756062-1756142	chr2:92320785-92320864
chr2:92269472-92269531	chr2:87623764-87623812	chr2:133012279-133012328	chr2:92281289-92281386	chr18:18516552-18516615	chr19:2455577-2456073	chr16:3550896-3550948	chr2:92321062-92321114
chr2:92275917-92275976	chr2:87623862-87623963	chr2:133012553-133012613	chr2:92281483-92281531	chr18:18517140-18517219	chr19:2456130-2456889	chr16:14580877-14580983	chr2:92323417-92323467
chr2:92276683-92276738	chr2:89853199-89853267	chr2:133012725-133012895	chr2:92290512-92290579	chr18:18517278-18517339	chr19:8386308-8386398	chr16:18995225-18995277	chr2:92323559-92323616
chr2:92281280-92281386	chr2:89867426-89867492	chr2:133016393-133016454	chr2:92290932-92290987	chr18:18518094-18518169	chr19:10230064-10230483	chr16:19295749-19295814	chr2:92324181-92324267
chr2:92281483-92281531	chr2:89868011-89868083	chr2:133016881-133016931	chr2:92291124-92291173	chr18:18518854-18519014	chr19:10230539-10230852	chr16:21531568-21531623	chr2:97778802-97778851
chr2:92289931-92289983	chr2:89869790-89869927	chr2:133018897-133018951	chr2:92296440-92296492	chr18:18519067-18519179	chr19:10527331-10527408	chr16:25269496-25269564	chr2:114341535-114341623
chr2:92290175-92290289	chr2:89872083-89872136	chr2:133019411-133019465	chr2:92296819-92296916	chr18:18519268-18519342	chr19:12903567-12903819	chr16:29874835-29874887	chr2:114361407-114361461
chr2:92290505-92290578	chr2:89875279-89875353	chr2:133020104-133020174	chr2:92305655-92305810	chr18:18519836-18520042	chr19:12903941-12904094	chr16:33237970-33238102	chr2:114361512-114361561
chr2:92290933-92290986	chr2:89878477-89878542	chr2:133023175-133023242	chr2:92306078-92306156	chr18:18520135-18520194	chr19:12904210-12904364	chr16:33241089-33241208	chr2:114361819-114361951
chr2:92291124-92291172	chr2:89879098-89879177	chr2:133025792-133025902	chr2:92307522-92307572	chr18:18520258-18520331	chr19:24184081-24184147	chr16:33293817-33294114	chr2:120124203-120124912
chr2:92296202-92296285	chr2:89879287-89879346	chr2:133026746-133026830	chr2:92308040-92308094	chr18:19320224-19321296	chr19:27731981-27732309	chr16:33294207-33294352	chr2:132996812-132996862
chr2:92296439-92296492	chr2:89879890-89879939	chr2:133027476-133027527	chr2:92308560-92308616	chr18:28681515-28681703	chr19:27732615-27732801	chr16:33865224-33865332	chr2:132997497-132997553
chr2:92296818-92296916	chr2:90381362-90381413	chr2:133029252-133029407	chr2:92309196-92309253	chr18:28681872-28682042	chr19:27733198-27733425	chr16:33874048-33874103	chr2:133002461-133002513
chr2:92297963-92298014	chr2:90482151-90482339	chr2:133029654-133029713	chr2:92309623-92309736	chr18:28682093-28682201	chr19:27734736-27734786	chr16:33881728-33881782	chr2:133003298-133003347
chr2:92305653-92305798	chr2:90485410-90485458	chr2:133030963-133031022	chr2:92315979-92316027	chr18:29598220-29599148	chr19:27735317-27735366	chr16:33887646-33887746	chr2:133011934-133012011
chr2:92306077-92306152	chr2:91599396-91599447	chr2:133032632-133032685	chr2:92316212-92316335	chr18:43753835-43753888	chr19:27736720-27736778	chr16:33896598-33896653	chr2:133012276-133012329
chr2:92307495-92307573	chr2:92269073-92269191	chr2:133034718-133034767	chr2:92317722-92317829	chr18:50319140-50319202	chr19:27738455-27738515	chr16:33899848-33899906	chr2:133012549-133012619
chr2:92308040-92308094	chr2:92269321-92269530	chr2:172289595-172289858	chr2:92318587-92318737	chr18:59855070-59855151	chr19:27738883-27738933	chr16:33950154-33950223	chr2:133012718-133012896
chr2:92308556-92308615	chr2:92274847-92274896	chr2:172289908-172290282	chr2:92320104-92320181	chr18:60191258-60191606	chr19:27749640-27749693	chr16:33953132-33953236	chr2:133013118-133013167
chr2:92309623-92309738	chr2:92275918-92275975	chr2:201981025-201981127	chr2:92320401-92320455	chr18:60191662-60191943	chr19:27789649-27789709	chr16:33958801-33958873	chr2:133016397-133016452
chr2:92315397-92315445	chr2:92276684-92276738	chr2:230045491-230045624	chr2:92320784-92320862	chr18:60192013-60192096	chr19:27804788-27804841	chr16:33959212-33959310	chr2:133018894-133018947
chr2:92315979-92316032	chr2:92281284-92281387	chr2:243030263-243030312	chr2:92321062-92321117	chr18:74843667-74843934	chr19:30019025-30019876	chr16:33959471-33959545	chr2:133020107-133020182
chr2:92316211-92316339	chr2:92281484-92281532	chr2:243030646-243030699	chr2:92321294-92321343	chr18:74844003-74844226	chr19:36066507-36066595	chr16:33963047-33963394	chr2:133023181-133023238
chr2:92317723-92317830	chr2:92289931-92289983	chr2:243152534-243152586	chr2:92321489-92321547	chr18:78016197-78016340	chr19:36066693-36066750	chr16:33963886-33964051	chr2:133025791-133025898
chr2:92318585-92318734	chr2:92290506-92290579	chr20:1207324-1207962	chr2:92323417-92323466	chr19:1383798-1383865	chr19:38826959-38827682	chr16:33973649-33973818	chr2:133026746-133026828
chr2:92320104-92320181	chr2:92290933-92290986	chr20:2853762-2854125	chr2:92323559-92323614	chr19:2455545-2456892	chr19:41903294-41904115	chr16:33974344-33974457	chr2:133027473-133027522
chr2:92320401-92320455	chr2:92291122-92291172	chr20:2854255-2854453	chr2:92324181-92324268	chr19:7515832-7515936	chr19:42497414-42498389	chr16:33974651-33974733	chr2:133029250-133029410
chr2:92320788-92320861	chr2:92296193-92296288	chr20:20032620-20032847	chr2:102461291-102461339	chr19:10230086-10230481	chr19:45931592-45932563	chr16:33975056-33975126	chr2:133029652-133029714
chr2:92321061-92321113	chr2:92296441-92296492	chr20:20032999-20033212	chr2:120124262-120124450	chr19:10230533-10230914	chr19:46768442-46769205	chr16:33975193-33975274	chr2:133030687-133030737
chr2:92321291-92321344	chr2:92296732-92296915	chr20:20318046-20318103	chr2:120124653-120124827	chr19:12903619-12903868	chr19:46898933-46898983	chr16:33975334-33975424	chr2:133030965-133031014
chr2:92321493-92321555	chr2:92297965-92298014	chr20:26188835-26188911	chr2:132996812-132996861	chr19:12903990-12904081	chr19:50639989-50640051	chr16:33975819-33975875	chr2:133034721-133034770
chr2:92323417-92323465	chr2:92305653-92305805	chr20:26189016-26189091	chr2:132997498-132997553	chr19:12904154-12904346	chr19:50979486-50979607	chr16:34002136-34002191	chr2:133038628-133038693
chr2:92323561-92323615	chr2:92306078-92306155	chr20:26189310-26189360	chr2:133002463-133002513	chr19:14117655-14117715	chr19:59118843-59118933	chr16:34021518-34021578	chr2:172289636-172289819
chr2:92324182-92324266	chr2:92307519-92307574	chr20:26189796-26189851	chr2:133003298-133003346	chr19:24183662-24183710	chr2:10219542-10219749	chr16:34022703-34022775	chr2:172289963-172290047
chr2:102461292-102461342	chr2:92308040-92308093	chr20:26189988-26190258	chr2:133012549-133012612	chr19:24184082-24184149	chr2:10219897-10220022	chr16:35215970-35216026	chr2:230045487-230045628
chr2:120124202-120124886	chr2:92308558-92308613	chr20:26313024-26313073	chr2:133012720-133012891	chr19:24618844-24618897	chr2:16846450-16846822	chr16:35229065-35229118	chr2:239165446-239165527
chr2:132996812-132996862	chr2:92309202-92309255	chr20:26318052-26318102	chr2:133016392-133016449	chr19:27731973-27732351	chr2:16846934-16847023	chr16:35229222-35229288	chr2:242838688-242838743
chr2:132997499-132997553	chr2:92309623-92309736	chr20:26318449-26318538	chr2:133016875-133016927	chr19:27732617-27732800	chr2:20850936-20850985	chr16:35239660-35239712	chr2:243030817-243030867
chr2:133002463-133002513	chr2:92315397-92315446	chr20:29518762-29518812	chr2:133018898-133018958	chr19:27733196-27733427	chr2:33141318-33141405	chr16:35264430-35264486	chr2:243152536-243152605
chr2:133003297-133003347	chr2:92315978-92316038	chr20:29811932-29811985	chr2:133019414-133019464	chr19:27736718-27736779	chr2:43174087-43174212	chr16:35267690-35267742	chr2:243152745-243152805
chr2:133011941-133012004	chr2:92316212-92316344	chr20:29817778-29817827	chr2:133020106-133020183	chr19:27737474-27737524	chr2:43357790-43358942	chr16:35274310-35274363	chr20:1099241-1099308
chr2:133012280-133012328	chr2:92317723-92317829	chr20:30946111-30946439	chr2:133023175-133023242	chr19:27738454-27738515	chr2:43452346-43452513	chr16:46385926-46386038	chr20:1207309-1207508
chr2:133012554-133012617	chr2:92318584-92318736	chr20:30946552-30946619	chr2:133025795-133025904	chr19:27740187-27740237	chr2:43452589-43452917	chr16:46386144-46386380	chr20:1207567-1207680
chr2:133012720-133012894	chr2:92319101-92319149	chr20:32031675-32031844	chr2:133026750-133026826	chr19:27789649-27789709	chr2:47403686-47403735	chr16:46386492-46386844	chr20:1207748-1207881
chr2:133016392-133016453	chr2:92320105-92320181	chr20:32031901-32032001	chr2:133027473-133027525	chr19:27804794-27804844	chr2:48648051-48648113	chr16:46388375-46388442	chr20:1207940-1208005
chr2:133016877-133016929	chr2:92320402-92320455	chr20:32032276-32032424	chr2:133028384-133028457	chr19:30019567-30019619	chr2:68384233-68385182	chr16:46388514-46388612	chr20:2853970-2854043
chr2:133018899-133018949	chr2:92320786-92320864	chr20:37359648-37359786	chr2:133028542-133028590	chr19:36066509-36066593	chr2:70844913-70844962	chr16:46388813-46388928	chr20:2854107-2854161
chr2:133019414-133019464	chr2:92321062-92321117	chr20:37359923-37360616	chr2:133029254-133029406	chr19:36066692-36066753	chr2:74734384-74735257	chr16:46389082-46389226	chr20:20033098-20033173
chr2:133020101-133020180	chr2:92321291-92321342	chr20:42086820-42087071	chr2:133029651-133029714	chr19:38826941-38827667	chr2:74735392-74735498	chr16:46391273-46391333	chr20:26188831-26188922
chr2:133023179-133023243	chr2:92321496-92321552	chr20:42087134-42087471	chr2:133030958-133031014	chr19:41903264-41904141	chr2:74781554-74781633	chr16:46391900-46392070	chr20:26189013-26189097
chr2:133025797-133025900	chr2:92323416-92323465	chr20:62324906-62324955	chr2:133032633-133032690	chr19:42497438-42498406	chr2:85822101-85823100	chr16:46392204-46392263	chr20:26189305-26189362
chr2:133026747-133026826	chr2:92323559-92323615	chr21:9696097-9696180	chr2:133038630-133038692	chr19:45931558-45932462	chr2:87623867-87623927	chr16:46392636-46392742	chr20:26189794-26189850
chr2:133027473-133027527	chr2:92324181-92324267	chr21:9698959-9699037	chr2:162136415-162136469	chr19:46768393-46769113	chr2:89853200-89853268	chr16:46393012-46393104	chr20:26189988-26190259
chr2:133028408-133028458	chr2:102461291-102461341	chr21:9699571-9699638	chr2:172289540-172289892	chr19:46769164-46769261	chr2:89867422-89867508	chr16:46393224-46393307	chr20:26300231-26300281
chr2:133029256-133029316	chr2:120124181-120125011	chr21:9700372-9700422	chr2:172289948-172290134	chr19:50979506-50979600	chr2:89868008-89868080	chr16:46394337-46394490	chr20:26318449-26318576
chr2:133029653-133029715	chr2:132996811-132996862	chr21:9825467-9825824	chr2:201980992-201981040	chr19:59118806-59118933	chr2:89872083-89872134	chr16:46394999-46395058	chr20:29607861-29607937
chr2:133030665-133030737	chr2:132997492-132997553	chr21:9826033-9826334	chr2:230045492-230045625	chr2:10219562-10219797	chr2:89875282-89875355	chr16:46395388-46395477	chr20:29621003-29621062
chr2:133030952-133031014	chr2:133002463-133002513	chr21:9826929-9827558	chr20:1207396-1207466	chr2:10219863-10220086	chr2:89878476-89878541	chr16:46396422-46396491	chr20:29811932-29811991
chr2:133032635-133032690	chr2:133003298-133003347	chr21:10085042-10085103	chr20:1207673-1207721	chr2:16846725-16846786	chr2:89879097-89879177	chr16:46396691-46396771	chr20:29832093-29832142
chr2:133038631-133038691	chr2:133011943-133011998	chr21:10702708-10702766	chr20:2853933-2854033	chr2:16846895-16847007	chr2:89879289-89879344	chr16:46400013-46400077	chr20:30945927-30946080
chr2:162136418-162136466	chr2:133012549-133012614	chr21:10819375-10819425	chr20:20032609-20032756	chr2:25543888-25543938	chr2:90372775-90372900	chr16:46401617-46401669	chr20:30946140-30946297
chr2:172289584-172289862	chr2:133012720-133012896	chr21:10819554-10819621	chr20:20033031-20033116	chr2:28789742-28789813	chr2:90482152-90482260	chr16:46401802-46401878	chr20:30946351-30946639
chr2:172289913-172290268	chr2:133016392-133016452	chr21:11186485-11186539	chr20:26188833-26188915	chr2:33141319-33141405	chr2:91599398-91599457	chr16:46403371-46403443	chr20:32031815-32031918
chr2:201981098-201981171	chr2:133016876-133016925	chr21:14339265-14339314	chr20:26189013-26189089	chr2:43202340-43202388	chr2:92269072-92269170	chr16:46403649-46403841	chr20:37359704-37359857
chr2:230045492-230045626	chr2:133018898-133018953	chr21:14353290-14353345	chr20:26189309-26189360	chr2:43357787-43358893	chr2:92269319-92269530	chr16:46404933-46405046	chr20:37359922-37360590
chr2:243152536-243152584	chr2:133019414-133019462	chr21:14365296-14365345	chr20:26189795-26189849	chr2:43452334-43452935	chr2:92272960-92273010	chr16:46405125-46405188	chr20:42086954-42087031
chr20:1207276-1208020	chr2:133020102-133020191	chr21:38738799-38739051	chr20:26189990-26190256	chr2:51581407-51581458	chr2:92275916-92275976	chr16:46406537-46406640	chr20:42087224-42087410
chr20:2853863-2854168	chr2:133023177-133023263	chr21:46221462-46222054	chr20:26290433-26290481	chr2:61244342-61244414	chr2:92276683-92276737	chr16:46406921-46406995	chr20:46523523-46523658
chr20:2854249-2854535	chr2:133025791-133025901	chr22:16861626-16861688	chr20:26318054-26318102	chr2:68384215-68385190	chr2:92281288-92281388	chr16:46407678-46407755	chr20:62918092-62918249
chr20:20032618-20033113	chr2:133026742-133026826	chr22:18483287-18483403	chr20:26318450-26318575	chr2:74734390-74735294	chr2:92281481-92281532	chr16:46408630-46408686	chr20:62918685-62918738
chr20:26188838-26188912	chr2:133027470-133027527	chr22:18879976-18880037	chr20:29518754-29518822	chr2:74735444-74735500	chr2:92289931-92289981	chr16:46410694-46410764	chr21:9696100-9696179
chr20:26189018-26189092	chr2:133028401-133028456	chr22:18880646-18880698	chr20:29614012-29614060	chr2:74781516-74781577	chr2:92290173-92290284	chr16:46415571-46415625	chr21:9698959-9699038
chr20:26189307-26189363	chr2:133029250-133029410	chr22:18884046-18884105	chr20:29626708-29626759	chr2:85822118-85823134	chr2:92290511-92290579	chr16:46416857-46416956	chr21:9699568-9699634
chr20:26189794-26189850	chr2:133029649-133029711	chr22:20325977-20326078	chr20:29637806-29637869	chr2:87623771-87623916	chr2:92290931-92290986	chr16:46417022-46417322	chr21:9825463-9826471
chr20:26189987-26190257	chr2:133030958-133031018	chr22:20785025-20785740	chr20:29811934-29811989	chr2:89853200-89853266	chr2:92291122-92291172	chr16:46418355-46418410	chr21:9826675-9827562
chr20:26290433-26290481	chr2:133032637-133032690	chr22:20850073-20850206	chr20:29817780-29817829	chr2:89867425-89867483	chr2:92296253-92296302	chr16:46419479-46419556	chr21:10134805-10134909
chr20:26318053-26318103	chr2:133034716-133034772	chr22:20850281-20850535	chr20:29822973-29823025	chr2:89868005-89868081	chr2:92296441-92296492	chr16:46419797-46419899	chr21:10702180-10702289
chr20:26318449-26318575	chr2:133038631-133038679	chr22:38863624-38864471	chr20:29829368-29829416	chr2:89869810-89869942	chr2:92296817-92296916	chr16:46420027-46420079	chr21:10702426-10702481
chr20:29518759-29518817	chr2:162135817-162135865	chr22:38864536-38864588	chr20:30946118-30946306	chr2:89875282-89875355	chr2:92297965-92298014	chr16:46420310-46420364	chr21:10702713-10702839
chr20:29602139-29602188	chr2:162136419-162136468	chr3:39851084-39851238	chr20:30946776-30946834	chr2:89878477-89878541	chr2:92305652-92305792	chr16:46425428-46425527	chr21:10703043-10703101
chr20:29620700-29620749	chr2:162138950-162138998	chr3:52231726-52232624	chr20:32031771-32031886	chr2:89879102-89879181	chr2:92306077-92306155	chr16:46426277-46426361	chr21:10727619-10727668
chr20:29811933-29811989	chr2:172289587-172289893	chr3:75718416-75718487	chr20:37359644-37359874	chr2:89879292-89879341	chr2:92307520-92307575	chr16:46426954-46427111	chr21:10772830-10772879
chr20:29822977-29823025	chr2:172289961-172290244	chr3:90477691-90477742	chr20:37359926-37360098	chr2:90372859-90372907	chr2:92308039-92308094	chr16:46427350-46427750	chr21:10773429-10773483
chr20:30946122-30946308	chr2:201981107-201981184	chr3:90497012-90497064	chr20:37360159-37360609	chr2:90373363-90373411	chr2:92308558-92308614	chr16:46427824-46427973	chr21:10819554-10819620
chr20:32031752-32032115	chr2:230045491-230045624	chr3:99536576-99537398	chr20:42086845-42087068	chr2:90381356-90381422	chr2:92309620-92309733	chr16:46429063-46429187	chr21:10827145-10827196
chr20:32032172-32032390	chr2:243030789-243030881	chr3:178866401-178866483	chr20:42087135-42087453	chr2:90482147-90482342	chr2:92315395-92315444	chr16:46431427-46431479	chr21:11186485-11186537
chr20:37359656-37359752	chr20:1207296-1208019	chr3:178866723-178866809	chr20:47131745-47131816	chr2:92269073-92269210	chr2:92315984-92316037	chr16:46432593-46432645	chr21:14339265-14339314
chr20:37359919-37360588	chr20:2853831-2854468	chr3:196594641-196594893	chr20:47132137-47132210	chr2:92269321-92269530	chr2:92316211-92316358	chr16:46432715-46432783	chr21:14353290-14353350
chr20:42086852-42087501	chr20:20032577-20033244	chr3:196594993-196595293	chr20:62324912-62324974	chr2:92275916-92275976	chr2:92317723-92317830	chr16:46434762-46434814	chr21:14365295-14365344
chr20:47131753-47131894	chr20:20318061-20318114	chr3:196625634-196625774	chr21:9696095-9696177	chr2:92276684-92276737	chr2:92318659-92318736	chr16:46435474-46435555	chr21:15457354-15457406
chr21:9696097-9696177	chr20:26188838-26188917	chr3:197900292-197900345	chr21:9698959-9699037	chr2:92281285-92281387	chr2:92320104-92320183	chr16:46499891-46499960	chr21:38738889-38738993
chr21:9698979-9699038	chr20:26189019-26189091	chr4:10044-10186	chr21:9699566-9699637	chr2:92289929-92289981	chr2:92320401-92320456	chr16:56966063-56966763	chr21:46221839-46222019
chr21:9699569-9699639	chr20:26189310-26189360	chr4:2060386-2060701	chr21:9825472-9825786	chr2:92290171-92290288	chr2:92320795-92320862	chr16:67962533-67962614	chr22:16850691-16850740
chr21:9825467-9825811	chr20:26189794-26189847	chr4:49093603-49093652	chr21:9825935-9826337	chr2:92290510-92290580	chr2:92321060-92321116	chr16:68624500-68624649	chr22:16861625-16861691
chr21:9825880-9826355	chr20:26189988-26190258	chr4:49099170-49099219	chr21:9826922-9826970	chr2:92290932-92290985	chr2:92321292-92321341	chr16:71929050-71929523	chr22:18879975-18880038
chr21:9826832-9827564	chr20:26290434-26290482	chr4:49100586-49100642	chr21:9827024-9827567	chr2:92296202-92296297	chr2:92323415-92323468	chr16:74847075-74847202	chr22:18880648-18880697
chr21:10702180-10702282	chr20:26300230-26300279	chr4:49104592-49104659	chr21:10085040-10085102	chr2:92296440-92296492	chr2:92323559-92323617	chr16:81069261-81069373	chr22:18884048-18884105
chr21:10702431-10702479	chr20:26318055-26318103	chr4:49105924-49105977	chr21:10086284-10086346	chr2:92296751-92296915	chr2:92324182-92324268	chr16:81348323-81348378	chr22:20325980-20326217
chr21:10702714-10702833	chr20:26318452-26318576	chr4:49107422-49107496	chr21:10138892-10138940	chr2:92305653-92305804	chr2:109335868-109335917	chr16:87812910-87812962	chr22:20785320-20785495
chr21:10703052-10703100	chr20:29518746-29518818	chr4:49109432-49109498	chr21:10702167-10702295	chr2:92306078-92306153	chr2:111878395-111878605	chr16:87985052-87985310	chr22:20850076-20850139
chr21:10819556-10819620	chr20:29601026-29601074	chr4:49110331-49110441	chr21:10702432-10702482	chr2:92307520-92307573	chr2:111878673-111878896	chr16:87985361-87985560	chr22:20850216-20850299
chr21:10856844-10856900	chr20:29637994-29638055	chr4:49111520-49111576	chr21:10702719-10702838	chr2:92308040-92308093	chr2:114361826-114361945	chr16:88522068-88522672	chr22:20850367-20850449
chr21:11186486-11186538	chr20:29811932-29811990	chr4:49112008-49112106	chr21:10727619-10727668	chr2:92308560-92308610	chr2:120124103-120125106	chr16:89118720-89118858	chr22:20850828-20850907
chr21:11186603-11186651	chr20:29817778-29817831	chr4:49120909-49121081	chr21:10819374-10819422	chr2:92309166-92309250	chr2:132996811-132996863	chr16:89118919-89119134	chr22:38863595-38863721
chr21:14353291-14353349	chr20:29822976-29823024	chr4:49122900-49123142	chr21:10819557-10819618	chr2:92309621-92309733	chr2:132997500-132997553	chr16:89307247-89307352	chr22:38863807-38864592
chr21:14365294-14365342	chr20:29829353-29829401	chr4:49133707-49133757	chr21:11186488-11186536	chr2:92315396-92315444	chr2:133002463-133002514	chr16:89626831-89626883	chr22:43583449-43583543
chr21:38738367-38738457	chr20:29832093-29832143	chr4:49141697-49141746	chr21:14353291-14353346	chr2:92315975-92316037	chr2:133003297-133003347	chr16:90148473-90148534	chr22:50745113-50745162
chr21:38738764-38739098	chr20:30945870-30945958	chr4:49142537-49142599	chr21:14365295-14365344	chr2:92316212-92316352	chr2:133011949-133012005	chr17:1627971-1628654	chr3:46877432-46877481
chr21:46221503-46222050	chr20:30946110-30946364	chr4:49151659-49151831	chr21:38738762-38738995	chr2:92317724-92317830	chr2:133012277-133012328	chr17:3749543-3749709	chr3:52231772-52232492
chr22:16861626-16861691	chr20:30946504-30946570	chr4:49156432-49156631	chr21:46221594-46222014	chr2:92318586-92318737	chr2:133012551-133012617	chr17:4269126-4269977	chr3:75718428-75718483
chr22:18483361-18483409	chr20:32031714-32032117	chr4:49291297-49291350	chr22:18483253-18483326	chr2:92319100-92319151	chr2:133012723-133012894	chr17:5095250-5095305	chr3:90477691-90477741
chr22:18879977-18880038	chr20:32032189-32032377	chr4:49309361-49309416	chr22:18879976-18880036	chr2:92320104-92320182	chr2:133016394-133016450	chr17:5389709-5390856	chr3:90497012-90497064
chr22:18880645-18880697	chr20:37359629-37359837	chr4:49314809-49314859	chr22:18880645-18880696	chr2:92320401-92320455	chr2:133016877-133016926	chr17:6915941-6915993	chr3:99536588-99537383
chr22:18884049-18884104	chr20:37359923-37360662	chr4:49316185-49316242	chr22:18884048-18884106	chr2:92320789-92320863	chr2:133018898-133018950	chr17:7340368-7340420	chr3:183797731-183797780
chr22:20785089-20785737	chr20:42086846-42087075	chr4:49512319-49512389	chr22:20785176-20785702	chr2:92321061-92321113	chr2:133020099-133020183	chr17:7382210-7382539	chr3:196625637-196625773
chr22:20850114-20850502	chr20:42087129-42087496	chr4:49512842-49512918	chr22:20850243-20850354	chr2:92321293-92321342	chr2:133023187-133023267	chr17:7382592-7382816	chr3:197895080-197895129
chr22:20850818-20850909	chr20:47131838-47131890	chr4:49513035-49513114	chr22:20850406-20850504	chr2:92321484-92321546	chr2:133025792-133025901	chr17:7387551-7387609	chr3:197895841-197895897
chr22:38863582-38864483	chr21:9696098-9696181	chr4:49514731-49514788	chr22:38863607-38864509	chr2:92323416-92323467	chr2:133026750-133026825	chr17:7487152-7487204	chr3:197900291-197900351
chr22:38864575-38864645	chr21:9698978-9699038	chr4:49633989-49634038	chr3:52231773-52232561	chr2:92323560-92323616	chr2:133027474-133027525	chr17:15602907-15603014	chr3:197900506-197900555
chr3:39851019-39851173	chr21:9699565-9699629	chr4:49634952-49635003	chr3:75718418-75718494	chr2:92324181-92324267	chr2:133028386-133028460	chr17:15848470-15848531	chr3:197901320-197901375
chr3:52231654-52232621	chr21:9700374-9700422	chr4:49647196-49647248	chr3:90352532-90352585	chr2:111878399-111878630	chr2:133029257-133029315	chr17:17991193-17991295	chr4:10034-10095
chr3:75693967-75694037	chr21:9825465-9825810	chr4:49650690-49650747	chr3:90477691-90477739	chr2:111878681-111878890	chr2:133029653-133029716	chr17:18056646-18056739	chr4:1422158-1422207
chr3:75718420-75718489	chr21:9825980-9826319	chr4:49652577-49652629	chr3:90497013-90497062	chr2:120124105-120125053	chr2:133030957-133031010	chr17:18056811-18057428	chr4:1422820-1422892
chr3:90352525-90352577	chr21:9826930-9827563	chr4:49653384-49653513	chr3:93517599-93517647	chr2:132769515-132769563	chr2:133032633-133032689	chr17:20945866-20946586	chr4:2060560-2060676
chr3:90477691-90477741	chr21:10085058-10085109	chr4:49659557-49659733	chr3:99536508-99537306	chr2:132996811-132996862	chr2:133034721-133034770	chr17:20946637-20946915	chr4:9326087-9326147
chr3:90497013-90497064	chr21:10085670-10085718	chr4:68264642-68264693	chr3:178866560-178866654	chr2:132997497-132997553	chr2:133038629-133038691	chr17:20947021-20947073	chr4:49093954-49094004
chr3:99536502-99537406	chr21:10134800-10134915	chr4:68264753-68264871	chr3:196594772-196594844	chr2:133002463-133002514	chr2:171551181-171551230	chr17:21904138-21904194	chr4:49104593-49104761
chr3:171757732-171757834	chr21:10702170-10702221	chr4:68265297-68265375	chr3:196625630-196625774	chr2:133003298-133003347	chr2:172289496-172290382	chr17:21906264-21906382	chr4:49105927-49105978
chr3:196594680-196594803	chr21:10702721-10702835	chr4:68265544-68265627	chr3:197895831-197895890	chr2:133011936-133012003	chr2:182140536-182140585	chr17:22020695-22020749	chr4:49107424-49107495
chr3:196595064-196595187	chr21:10765906-10765985	chr4:70296662-70296748	chr3:197900293-197900344	chr2:133012278-133012326	chr2:201980827-201981498	chr17:22023737-22023805	chr4:49109431-49109485
chr3:196625631-196625774	chr21:10809195-10809243	chr4:76807195-76807244	chr4:10044-10186	chr2:133012549-133012617	chr2:208030449-208030713	chr17:22244721-22244776	chr4:49110331-49110446
chr3:197895847-197895895	chr21:10819556-10819618	chr4:76861578-76861629	chr4:2060425-2060627	chr2:133012719-133012895	chr2:208030795-208031055	chr17:22249719-22249776	chr4:49111521-49111574
chr3:197900293-197900343	chr21:11186483-11186535	chr4:76861683-76861746	chr4:3816721-3816821	chr2:133013118-133013168	chr2:230045489-230045625	chr17:22251604-22251656	chr4:49120872-49120922
chr4:10121-10187	chr21:14353291-14353344	chr4:76861802-76862503	chr4:9273617-9273673	chr2:133016398-133016452	chr2:232651048-232651110	chr17:22252171-22252240	chr4:49120981-49121081
chr4:1422832-1422887	chr21:14365297-14365345	chr4:80274516-80274566	chr4:49093917-49093989	chr2:133016877-133016929	chr2:243030221-243030318	chr17:22252773-22252851	chr4:49122241-49122294
chr4:2060379-2060660	chr21:38738870-38739082	chr4:83933941-83934519	chr4:49100588-49100663	chr2:133018894-133018956	chr2:243030464-243030524	chr17:22253171-22253260	chr4:49122730-49122781
chr4:15004271-15004333	chr21:46221505-46222047	chr4:83934581-83934710	chr4:49104603-49104659	chr2:133019415-133019464	chr2:243030610-243030902	chr17:22258340-22258405	chr4:49122948-49123130
chr4:49093917-49094082	chr21:46222150-46222232	chr4:102268583-102268638	chr4:49105925-49105978	chr2:133020099-133020199	chr2:243152534-243152593	chr17:22260057-22260118	chr4:49133709-49133758
chr4:49099169-49099266	chr22:16861626-16861675	chr4:102268691-102268776	chr4:49107445-49107494	chr2:133023170-133023267	chr2:243152745-243152800	chr17:22261538-22261652	chr4:49141697-49141762
chr4:49100589-49100666	chr22:18879976-18880037	chr4:147442713-147442793	chr4:49109428-49109495	chr2:133024101-133024151	chr20:1207433-1207496	chr17:25263838-25263908	chr4:49142537-49142600
chr4:49104612-49104663	chr22:18880646-18880696	chr4:147442934-147443162	chr4:49109733-49109902	chr2:133025792-133025908	chr20:1207851-1207922	chr17:25265154-25265213	chr4:49149294-49149345
chr4:49105924-49105979	chr22:18884045-18884104	chr4:178363183-178363911	chr4:49111522-49111575	chr2:133026746-133026826	chr20:2853797-2854152	chr17:25266344-25266511	chr4:49151659-49151830
chr4:49106360-49106409	chr22:20785074-20785665	chr4:191043962-191044099	chr4:49111995-49112106	chr2:133027471-133027528	chr20:2854206-2854575	chr17:25266984-25267043	chr4:49155227-49155276
chr4:49107445-49107494	chr22:20850085-20850236	chr4:191044186-191044252	chr4:49120872-49120920	chr2:133028384-133028460	chr20:4667095-4667977	chr17:29248707-29249408	chr4:49156219-49156291
chr4:49109429-49109497	chr22:20850355-20850551	chr5:10444-10522	chr4:49120983-49121080	chr2:133029251-133029408	chr20:20032507-20033273	chr17:31149521-31149882	chr4:49156434-49156543
chr4:49110329-49110437	chr22:20850617-20850679	chr5:39425395-39425444	chr4:49122593-49122642	chr2:133029651-133029715	chr20:26188835-26188918	chr17:33469288-33469378	chr4:49291300-49291349
chr4:49111521-49111571	chr22:20850799-20850976	chr5:43041369-43041476	chr4:49122935-49123133	chr2:133030665-133030739	chr20:26189014-26189093	chr17:33478117-33478342	chr4:49309364-49309416
chr4:49111998-49112104	chr22:38863653-38864642	chr5:43041848-43041916	chr4:49133707-49133767	chr2:133030946-133031017	chr20:26189304-26189361	chr17:36349284-36349336	chr4:49314806-49314856
chr4:49120874-49121082	chr3:39851089-39851209	chr5:46339578-46339627	chr4:49141697-49141747	chr2:133032634-133032692	chr20:26189794-26189852	chr17:36349966-36350058	chr4:49316186-49316242
chr4:49122242-49122309	chr3:52231787-52232622	chr5:46380264-46380313	chr4:49142537-49142598	chr2:133034719-133034773	chr20:26189987-26190258	chr17:36350130-36350205	chr4:49325614-49325665
chr4:49122587-49122638	chr3:75718425-75718485	chr5:46384433-46384491	chr4:49144127-49144175	chr2:133038630-133038693	chr20:26318451-26318551	chr17:38136840-38138018	chr4:49512317-49512390
chr4:49122897-49123074	chr3:90352526-90352591	chr5:49405739-49405956	chr4:49151658-49151826	chr2:162136418-162136466	chr20:29518755-29518820	chr17:38256595-38256663	chr4:49512845-49512908
chr4:49133708-49133758	chr3:90497012-90497063	chr5:49414410-49414478	chr4:49155226-49155276	chr2:172289539-172290306	chr20:29811933-29811987	chr17:38804050-38804120	chr4:49513037-49513114
chr4:49138068-49138118	chr3:98617807-98617901	chr5:49431754-49431836	chr4:49156224-49156290	chr2:200323294-200323359	chr20:29822973-29823023	chr17:41381695-41381760	chr4:49514734-49514785
chr4:49141696-49141747	chr3:98617965-98618020	chr5:49437101-49437179	chr4:49156441-49156539	chr2:200323548-200323596	chr20:30945875-30946295	chr17:41381812-41382321	chr4:49633986-49634037
chr4:49142538-49142598	chr3:99536526-99537348	chr5:49440063-49440132	chr4:49291297-49291349	chr2:201980818-201981452	chr20:30946352-30946820	chr17:41393311-41393377	chr4:49634949-49635000
chr4:49147541-49147601	chr3:171757461-171757524	chr5:49440286-49440337	chr4:49309360-49309417	chr2:208030462-208030709	chr20:32031702-32032071	chr17:41399879-41399955	chr4:49639138-49639187
chr4:49151755-49151833	chr3:196594696-196594861	chr5:49513785-49513839	chr4:49314812-49314860	chr2:208030781-208031090	chr20:32032170-32032447	chr17:41400088-41400154	chr4:49640086-49640136
chr4:49152888-49152936	chr3:196595030-196595248	chr5:68462462-68463233	chr4:49315158-49315208	chr2:230045489-230045627	chr20:37359682-37359852	chr17:41400276-41401175	chr4:49646670-49646724
chr4:49156216-49156292	chr3:196625627-196625773	chr5:71146748-71146936	chr4:49316184-49316243	chr2:243030223-243030316	chr20:37359903-37360644	chr17:41466133-41466235	chr4:49650689-49650747
chr4:49156435-49156633	chr3:197895834-197895888	chr5:76115887-76116132	chr4:49323445-49323501	chr2:243030459-243030526	chr20:42086747-42087495	chr17:42440493-42441362	chr4:49652578-49652632
chr4:49291297-49291349	chr3:197900291-197900345	chr5:76116198-76116323	chr4:49325098-49325199	chr2:243030605-243030903	chr20:42087563-42087616	chr17:43449056-43449108	chr4:49653384-49653513
chr4:49309361-49309414	chr4:10123-10186	chr5:79783845-79784435	chr4:49325615-49325663	chr2:243152536-243152594	chr20:46523593-46523642	chr17:45144914-45144968	chr4:49659557-49659734
chr4:49314811-49314860	chr4:2060427-2060650	chr5:134260243-134260292	chr4:49512302-49512392	chr2:243152685-243152804	chr20:47950552-47950623	chr17:45213111-45213187	chr4:68264253-68264383
chr4:49315160-49315209	chr4:9326081-9326130	chr5:179719202-179719255	chr4:49512867-49512915	chr20:1207238-1207963	chr20:49546131-49546184	chr17:45213930-45214008	chr4:68264608-68264695
chr4:49316185-49316243	chr4:49093988-49094041	chr5:179719327-179719425	chr4:49513036-49513111	chr20:2853741-2854547	chr20:56784932-56784981	chr17:45214530-45214590	chr4:68264762-68264878
chr4:49323440-49323495	chr4:49099166-49099216	chr5:179719700-179719876	chr4:49514730-49514786	chr20:4667111-4667833	chr20:62129981-62130159	chr17:45234284-45234402	chr4:68265151-68265221
chr4:49325615-49325663	chr4:49100622-49100671	chr6:16128863-16129335	chr4:49633657-49633707	chr20:20032554-20033265	chr20:62130401-62130461	chr17:45249311-45249364	chr4:68265297-68265356
chr4:49512317-49512391	chr4:49104596-49104763	chr6:20212014-20212790	chr4:49633986-49634037	chr20:26188831-26188921	chr20:62324926-62325000	chr17:45266516-45266574	chr4:68265430-68265479
chr4:49512848-49512917	chr4:49105923-49105977	chr6:21594404-21595058	chr4:49634621-49634670	chr20:26189015-26189095	chr20:62918081-62918178	chr17:45928380-45928458	chr4:68265542-68265628
chr4:49513041-49513113	chr4:49107421-49107495	chr6:27145034-27145295	chr4:49639111-49639161	chr20:26189306-26189362	chr20:62918686-62918740	chr17:46048224-46048283	chr4:68265962-68266039
chr4:49514731-49514787	chr4:49109428-49109497	chr6:27145354-27145739	chr4:49640088-49640136	chr20:26189793-26189850	chr21:9696096-9696174	chr17:47022276-47022349	chr4:70296659-70296750
chr4:49633657-49633715	chr4:49109732-49109890	chr6:27661859-27662164	chr4:49647196-49647245	chr20:26189988-26190259	chr21:9698986-9699037	chr17:47269830-47269893	chr4:76807189-76807247
chr4:49633985-49634037	chr4:49110331-49110443	chr6:31105028-31105084	chr4:49650689-49650748	chr20:26318054-26318103	chr21:9699571-9699640	chr17:48474901-48475025	chr4:76861863-76861950
chr4:49639112-49639161	chr4:49111521-49111576	chr6:31105184-31105785	chr4:49652576-49652628	chr20:26318450-26318575	chr21:9825465-9825829	chr17:48556032-48556139	chr4:76862008-76862452
chr4:49640086-49640137	chr4:49111995-49112105	chr6:37321515-37322148	chr4:49653384-49653511	chr20:29518758-29518814	chr21:9825884-9826358	chr17:49230788-49230979	chr4:78739828-78739894
chr4:49647195-49647246	chr4:49120871-49121082	chr6:58776245-58776295	chr4:49659130-49659179	chr20:29811933-29811989	chr21:9826852-9827567	chr17:49338048-49338108	chr4:83934042-83934509
chr4:49650690-49650748	chr4:49122253-49122306	chr6:58776503-58776619	chr4:49659548-49659729	chr20:29822981-29823038	chr21:10819557-10819621	chr17:54857736-54857822	chr4:147442783-147442873
chr4:49652576-49652627	chr4:49122566-49122646	chr6:58776696-58776983	chr4:68264302-68264358	chr20:29829476-29829525	chr21:11186482-11186640	chr17:55038298-55038387	chr4:178363161-178363777
chr4:49652741-49652826	chr4:49122732-49122780	chr6:58777084-58777501	chr4:68264643-68264693	chr20:29832093-29832141	chr21:14339265-14339314	chr17:55938878-55939684	chr4:190879368-190879417
chr4:49653384-49653514	chr4:49122936-49123180	chr6:58777577-58777746	chr4:68264755-68264856	chr20:30945865-30946810	chr21:14353290-14353346	chr17:56084541-56084593	chr4:191043925-191044139
chr4:49659555-49659658	chr4:49133707-49133767	chr6:58777801-58777910	chr4:68265154-68265240	chr20:32031670-32032071	chr21:38738264-38738616	chr17:56327222-56327274	chr4:191044190-191044263
chr4:68264289-68264351	chr4:49138067-49138118	chr6:58777962-58778069	chr4:68265298-68265358	chr20:32032159-32032550	chr21:38738772-38739094	chr17:56736297-56736557	chr5:10437-10519
chr4:68264645-68264853	chr4:49141698-49141761	chr6:58778138-58779288	chr4:68265542-68265627	chr20:37359626-37360757	chr21:43430480-43430529	chr17:57183586-57184874	chr5:13274-13328
chr4:68265000-68265063	chr4:49142539-49142598	chr6:61902186-61902257	chr4:68265984-68266036	chr20:42086705-42087495	chr21:46221398-46222057	chr17:57287365-57287500	chr5:1595003-1595079
chr4:68265299-68265384	chr4:49147512-49147560	chr6:61913386-61913500	chr4:70296663-70296746	chr20:47131864-47131945	chr21:46222132-46222262	chr17:57697228-57697298	chr5:46095108-46095157
chr4:68265540-68265628	chr4:49151661-49151833	chr6:75915623-75915861	chr4:76807191-76807244	chr20:62129973-62130160	chr22:16861625-16861675	chr17:58469741-58469793	chr5:46339579-46339628
chr4:68265985-68266040	chr4:49152891-49153012	chr6:75915934-75916063	chr4:76861870-76862121	chr20:62130431-62130503	chr22:18483062-18483467	chr17:60548243-60548298	chr5:46384430-46384490
chr4:70296662-70296744	chr4:49156222-49156290	chr6:90347811-90348624	chr4:76862217-76862505	chr20:62324889-62324958	chr22:18483526-18483945	chr17:61850260-61851296	chr5:49405737-49405955
chr4:76807192-76807244	chr4:49156434-49156620	chr6:119558567-119558683	chr4:80274518-80274567	chr20:62918081-62918269	chr22:18879977-18880036	chr17:62915574-62915738	chr5:49414414-49414478
chr4:76861813-76862542	chr4:49291298-49291354	chr6:135818866-135819314	chr4:83934002-83934517	chr20:62918377-62918425	chr22:18880644-18880698	chr17:63133338-63133443	chr5:49431765-49431838
chr4:80274518-80274566	chr4:49309361-49309417	chr6:135819433-135819736	chr4:83934587-83934675	chr20:62918686-62918742	chr22:18884046-18884105	chr17:65821555-65821640	chr5:49437105-49437172
chr4:83933947-83934508	chr4:49314813-49314864	chr6:144607241-144607867	chr4:147442710-147442801	chr21:9696096-9696181	chr22:20325955-20326111	chr17:66016110-66016216	chr5:49440065-49440132
chr4:102268421-102268541	chr4:49315157-49315210	chr6:149887848-149887939	chr4:178363180-178363903	chr21:9698979-9699037	chr22:20772684-20772778	chr17:70536573-70536731	chr5:49440283-49440339
chr4:102268720-102268821	chr4:49316170-49316244	chr6:149888232-149888326	chr4:190814014-190814062	chr21:9699569-9699633	chr22:20785007-20785922	chr17:70588823-70588927	chr5:49513784-49513839
chr4:102268929-102268983	chr4:49323437-49323497	chr7:10045-10094	chr4:191043970-191044126	chr21:9700370-9700418	chr22:20849947-20851026	chr17:73092300-73092357	chr5:49517183-49517236
chr4:147442902-147442990	chr4:49325093-49325198	chr7:4722147-4722477	chr4:191044189-191044241	chr21:9825463-9826369	chr22:24951833-24951883	chr17:73257736-73257788	chr5:54523180-54523230
chr4:147443041-147443183	chr4:49512315-49512390	chr7:29604281-29604670	chr5:10435-10521	chr21:9826763-9827562	chr22:38857700-38857754	chr17:75158319-75158377	chr5:68462596-68462714
chr4:178363183-178364032	chr4:49512842-49512918	chr7:29604727-29604932	chr5:17526829-17526883	chr21:10727615-10727666	chr22:38863556-38864636	chr17:76554628-76554727	chr5:68462926-68462975
chr4:186748395-186748443	chr4:49513038-49513115	chr7:56441209-56441262	chr5:32370433-32370481	chr21:10809194-10809242	chr22:43507404-43507507	chr17:78718567-78718677	chr5:71146744-71146939
chr4:190202709-190202759	chr4:49514731-49514785	chr7:61080609-61080658	chr5:46323094-46323148	chr21:10819556-10819621	chr22:43507656-43507831	chr17:79995266-79995356	chr5:78908021-78908129
chr4:191043960-191044097	chr4:49633657-49633710	chr7:61083509-61083560	chr5:46326669-46326756	chr21:10827148-10827196	chr22:49363639-49363768	chr17:80230983-80231552	chr5:79783928-79784051
chr4:191044188-191044239	chr4:49633987-49634037	chr7:61528823-61528872	chr5:46339578-46339626	chr21:11186484-11186537	chr22:49363922-49364074	chr17:80250220-80251112	chr5:79784156-79784466
chr5:10435-10521	chr4:49634716-49634764	chr7:61967413-61967465	chr5:46384434-46384482	chr21:11186587-11186639	chr22:50714729-50714785	chr17:80251404-80251504	chr5:134259860-134259912
chr5:39425193-39425263	chr4:49647195-49647245	chr7:61967571-61967620	chr5:49405739-49405953	chr21:14353290-14353346	chr3:39850800-39850940	chr17:80258798-80258850	chr5:134260229-134260300
chr5:39425382-39425483	chr4:49650690-49650753	chr7:61968924-61969088	chr5:49414414-49414475	chr21:14365296-14365346	chr3:39850990-39851276	chr17:81194949-81195077	chr5:134262723-134262775
chr5:43041855-43041904	chr4:49652572-49652630	chr7:61969211-61969565	chr5:49431756-49431833	chr21:15457356-15457405	chr3:52231560-52232606	chr18:10050-10179	chr5:178012672-178012721
chr5:46323101-46323149	chr4:49653463-49653512	chr7:61970350-61970412	chr5:49434949-49434998	chr21:38738240-38738619	chr3:90352525-90352584	chr18:11578-11770	chr6:3356188-3356305
chr5:46326694-46326755	chr4:49659547-49659734	chr7:61975037-61975089	chr5:49437107-49437177	chr21:38738766-38739148	chr3:90477691-90477743	chr18:107461-107575	chr6:16128848-16129167
chr5:46339579-46339628	chr4:68264293-68264345	chr7:61976153-61976203	chr5:49439844-49439893	chr21:43430421-43430501	chr3:90497012-90497064	chr18:108031-108483	chr6:20212365-20212443
chr5:46380263-46380311	chr4:68264647-68264695	chr7:61979045-61979097	chr5:49440064-49440130	chr21:46221363-46222050	chr3:98617734-98617808	chr18:108850-108985	chr6:27145199-27145414
chr5:49405743-49405954	chr4:68264758-68264851	chr7:61982946-61983001	chr5:49440286-49440341	chr21:46222139-46222260	chr3:98617867-98618088	chr18:109272-109350	chr6:27145487-27145720
chr5:49414415-49414477	chr4:68265299-68265355	chr7:61988617-61988668	chr5:49484867-49484915	chr22:16861626-16861690	chr3:98618214-98618427	chr18:109462-109546	chr6:31105223-31105748
chr5:49431764-49431834	chr4:68265543-68265630	chr7:61990655-61990705	chr5:49513770-49513838	chr22:18483127-18483479	chr3:99536466-99537440	chr18:110355-110434	chr6:31566412-31566461
chr5:49434949-49435002	chr4:68265972-68266040	chr7:75807089-75807896	chr5:68462537-68462919	chr22:18483529-18483888	chr3:128879873-128879928	chr18:111384-111452	chr6:37321495-37322134
chr5:49437097-49437179	chr4:70296663-70296748	chr7:76639476-76639649	chr5:68462997-68463121	chr22:18718145-18718194	chr3:156877451-156877718	chr18:18511078-18511156	chr6:58776246-58776295
chr5:49440063-49440133	chr4:76807192-76807243	chr7:76640037-76640135	chr5:71146745-71146935	chr22:18879976-18880038	chr3:156877788-156878139	chr18:18511547-18511599	chr6:58776504-58776618
chr5:49440285-49440340	chr4:76861533-76861615	chr7:92157196-92157245	chr5:76115823-76115967	chr22:18880645-18880695	chr3:171757261-171758052	chr18:18512248-18512335	chr6:58776697-58776984
chr5:49513780-49513839	chr4:76861684-76861753	chr7:92157320-92158022	chr5:76116290-76116342	chr22:18884049-18884105	chr3:178866193-178866998	chr18:18512844-18512903	chr6:58777084-58777500
chr5:49517184-49517232	chr4:76861837-76862490	chr7:92861194-92861812	chr5:79783805-79784004	chr22:20325958-20326105	chr3:196594609-196595401	chr18:18513022-18513074	chr6:58777577-58777745
chr5:68462498-68463231	chr4:80274515-80274566	chr7:99679289-99679818	chr5:79784082-79784489	chr22:20784975-20785883	chr3:196625636-196625774	chr18:18516124-18516178	chr6:58777801-58778069
chr5:71146744-71146936	chr4:83933938-83934518	chr7:101458562-101458823	chr5:134260236-134260296	chr22:20849952-20850956	chr3:197900292-197900348	chr18:18516553-18516617	chr6:58778139-58779290
chr5:76115832-76116383	chr4:83934583-83934815	chr7:101458915-101459031	chr5:178012672-178012720	chr22:24951851-24951923	chr3:197901314-197901380	chr18:18517140-18517305	chr6:61902187-61902260
chr5:79783786-79784530	chr4:102268697-102268746	chr7:107643420-107644137	chr5:179719696-179719790	chr22:38863698-38864506	chr4:10036-10189	chr18:18518093-18518170	chr6:61913386-61913506
chr5:134260233-134260297	chr4:147442553-147442727	chr7:152161737-152161902	chr6:16128863-16129022	chr22:49363600-49363675	chr4:2060340-2060668	chr18:18518852-18519020	chr6:61916319-61916369
chr5:134262723-134262773	chr4:147442787-147442864	chr7:152161952-152162055	chr6:16129248-16129360	chr22:49363841-49363909	chr4:2060761-2061040	chr18:18519079-18519179	chr6:90347804-90348573
chr5:179719352-179719467	chr4:147442952-147443069	chr7:152162123-152162281	chr6:20211931-20212003	chr22:50745113-50745162	chr4:15003683-15004499	chr18:18519266-18519344	chr6:119558567-119558690
chr5:179719542-179719786	chr4:178363176-178363974	chr7:157940364-157940437	chr6:20212092-20212196	chr3:5163948-5163996	chr4:49093601-49093652	chr18:18520113-18520200	chr6:135819013-135819326
chr6:16128756-16128808	chr4:190830760-190830808	chr7:157944115-157944176	chr6:20212346-20212475	chr3:39850755-39850934	chr4:49093924-49094029	chr18:18520258-18520332	chr6:135819502-135819592
chr6:16128867-16129238	chr4:190883863-190883939	chr7:158387928-158387977	chr6:20212661-20212761	chr3:39850992-39851316	chr4:49099168-49099217	chr18:19180822-19180889	chr6:144607393-144607954
chr6:16129303-16129356	chr4:191043962-191044124	chr8:22423152-22423827	chr6:21594393-21594574	chr3:52231630-52232670	chr4:49104604-49104761	chr18:19320358-19321322	chr7:10039-10231
chr6:20212000-20212186	chr4:191044189-191044237	chr8:43092876-43092940	chr6:21594727-21595028	chr3:75718423-75718481	chr4:49105922-49105980	chr18:21977924-21977976	chr7:1485891-1485957
chr6:20212246-20212686	chr5:10435-10517	chr8:43095177-43095233	chr6:27145169-27145266	chr3:90352529-90352583	chr4:49107426-49107494	chr18:29598301-29599097	chr7:16685342-16685394
chr6:21594399-21594664	chr5:34184239-34184287	chr8:43095904-43095957	chr6:27145504-27145709	chr3:90477691-90477740	chr4:49109425-49109486	chr18:47182738-47182804	chr7:29604283-29604663
chr6:21594721-21595043	chr5:39424952-39425017	chr8:43793180-43793230	chr6:27662015-27662115	chr3:90497013-90497063	chr4:49110331-49110450	chr18:50319131-50319203	chr7:57546747-57546798
chr6:27145185-27145760	chr5:43041791-43041845	chr8:43794141-43794202	chr6:31105212-31105761	chr3:98617692-98618093	chr4:49111530-49111581	chr18:61034889-61034949	chr7:57953924-57953973
chr6:27661656-27661822	chr5:46323101-46323152	chr8:43794719-43794769	chr6:37321533-37322075	chr3:98618194-98618481	chr4:49112041-49112108	chr18:67872998-67873082	chr7:57995791-57995843
chr6:27662023-27662274	chr5:46326694-46326762	chr8:43798866-43798916	chr6:58774519-58774567	chr3:99536470-99537529	chr4:49120874-49121074	chr18:77748512-77748564	chr7:61055515-61055591
chr6:31105203-31105796	chr5:46339578-46339626	chr8:43822420-43822474	chr6:58776245-58776295	chr3:125094134-125094204	chr4:49122249-49122298	chr18:77794704-77794762	chr7:61079042-61079092
chr6:37321450-37322146	chr5:46360682-46360730	chr8:43825821-43825872	chr6:58776504-58776618	chr3:142297601-142297664	chr4:49122972-49123130	chr18:78015773-78015976	chr7:61080609-61080658
chr6:58776246-58776295	chr5:49405753-49405954	chr8:43828030-43828081	chr6:58776697-58776984	chr3:156877383-156877439	chr4:49133708-49133757	chr18:78016203-78016264	chr7:61083510-61083560
chr6:58776504-58776618	chr5:49414408-49414469	chr8:43831538-43831629	chr6:58777084-58777498	chr3:156877494-156877680	chr4:49141696-49141747	chr19:2096371-2096423	chr7:61794591-61794640
chr6:58776697-58776983	chr5:49431755-49431833	chr8:43838665-43838741	chr6:58777579-58777745	chr3:156877788-156878102	chr4:49142537-49142599	chr19:2455633-2457068	chr7:61967415-61967466
chr6:58777084-58777270	chr5:49434955-49435004	chr8:46840696-46840750	chr6:58777802-58777909	chr3:171757294-171758022	chr4:49151658-49151832	chr19:10230091-10230780	chr7:61968925-61969088
chr6:58777322-58777500	chr5:49437102-49437178	chr8:46841653-46841706	chr6:58777960-58778068	chr3:178866151-178866918	chr4:49156434-49156542	chr19:10527437-10527538	chr7:61969212-61969565
chr6:58777577-58777745	chr5:49440063-49440132	chr8:46849986-46850035	chr6:58778139-58779288	chr3:196594610-196594964	chr4:49291301-49291350	chr19:13094567-13094621	chr7:61970351-61970411
chr6:58777802-58777910	chr5:49440287-49440337	chr8:46852448-46852514	chr6:61902210-61902261	chr3:196595015-196595408	chr4:49309366-49309415	chr19:14117733-14117790	chr7:61971075-61971201
chr6:58777961-58778069	chr5:49484865-49484917	chr8:46852771-46852823	chr6:61913387-61913503	chr3:196625631-196625773	chr4:49314814-49314863	chr19:24183658-24183710	chr7:61975032-61975089
chr6:58778139-58779290	chr5:49513783-49513839	chr8:46854343-46854392	chr6:75916058-75916124	chr3:197895844-197895893	chr4:49316193-49316243	chr19:24184080-24184150	chr7:61976155-61976208
chr6:61902208-61902261	chr5:49517181-49517235	chr8:66546032-66546663	chr6:90347821-90348614	chr3:197900291-197900347	chr4:49512316-49512390	chr19:27731969-27732298	chr7:61979045-61979097
chr6:61913386-61913507	chr5:68462466-68463120	chr8:70602352-70602511	chr6:119558570-119558686	chr3:197900499-197900553	chr4:49512846-49512907	chr19:27732603-27732800	chr7:61980503-61980557
chr6:75915685-75916159	chr5:71146745-71146934	chr8:82754674-82754786	chr6:135819107-135819251	chr3:197901312-197901380	chr4:49513040-49513104	chr19:27733196-27733431	chr7:61982945-61983001
chr6:90347803-90348615	chr5:76115825-76116081	chr8:86563548-86563600	chr6:135819385-135819633	chr4:10036-10193	chr4:49514734-49514787	chr19:27736718-27736778	chr7:61988618-61988667
chr6:119558565-119558689	chr5:76116169-76116377	chr8:86572159-86572259	chr6:144607345-144607453	chr4:10020509-10020562	chr4:49633986-49634036	chr19:27737471-27737526	chr7:61990654-61990705
chr6:135819004-135819258	chr5:79783775-79784472	chr8:86572463-86572584	chr6:144607612-144607878	chr4:15003719-15004615	chr4:49647193-49647242	chr19:27738452-27738518	chr7:62019279-62019328
chr6:135819368-135819744	chr5:134260239-134260298	chr8:86572761-86572834	chr6:170461508-170461556	chr4:49093914-49094005	chr4:49650691-49650747	chr19:27740186-27740239	chr7:75807074-75807172
chr6:144607186-144607945	chr5:178012674-178012722	chr8:86755231-86755307	chr7:10083-10135	chr4:49099163-49099257	chr4:49652579-49652631	chr19:27750157-27750209	chr7:75807252-75807684
chr7:10045-10132	chr5:179719154-179719602	chr8:86781810-86781881	chr7:4722154-4722476	chr4:49100590-49100671	chr4:49653398-49653512	chr19:27789648-27789713	chr7:75807734-75807826
chr7:4722142-4722527	chr5:179719663-179719894	chr8:124781018-124781100	chr7:29604345-29604538	chr4:49104603-49104661	chr4:49659557-49659722	chr19:27800154-27800208	chr7:76639518-76639625
chr7:29604278-29604660	chr6:16128740-16128812	chr8:144751728-144751782	chr7:29604774-29604935	chr4:49104713-49104762	chr4:68264643-68264695	chr19:27804780-27804848	chr7:76640069-76640151
chr7:29604724-29604984	chr6:16128868-16129096	chr8:145180754-145180811	chr7:57551418-57551466	chr4:49105924-49105976	chr4:68264756-68264869	chr19:30019069-30019930	chr7:92157344-92157442
chr7:57994167-57994216	chr6:16129150-16129356	chr9:36258164-36258472	chr7:61083509-61083559	chr4:49109436-49109494	chr4:68265296-68265353	chr19:36066506-36066595	chr7:92157519-92157653
chr7:61083509-61083559	chr6:20211987-20212479	chr9:36258529-36258941	chr7:61085263-61085312	chr4:49110331-49110449	chr4:68265403-68265463	chr19:36066691-36066754	chr7:92157773-92157990
chr7:61794591-61794639	chr6:20212536-20212682	chr9:44070714-44070788	chr7:61243252-61243300	chr4:49111521-49111580	chr4:68265544-68265629	chr19:37784374-37784428	chr7:92861216-92861272
chr7:61967414-61967466	chr6:21594449-21594618	chr9:44877962-44878020	chr7:61967415-61967466	chr4:49111994-49112106	chr4:68265982-68266038	chr19:38826894-38826946	chr7:92861461-92861528
chr7:61968926-61969087	chr6:21594837-21595124	chr9:44993188-44993252	chr7:61968233-61968284	chr4:49120604-49120654	chr4:70296660-70296747	chr19:38827022-38827309	chr7:92861728-92861810
chr7:61969213-61969564	chr6:27145085-27145775	chr9:66784392-66784441	chr7:61968927-61969087	chr4:49120875-49121070	chr4:76807190-76807247	chr19:38827389-38827625	chr7:99679613-99679697
chr7:61970351-61970412	chr6:27661654-27661781	chr9:66800757-66800825	chr7:61969212-61969564	chr4:49122248-49122301	chr4:76861674-76862581	chr19:40854331-40854383	chr7:101458597-101458742
chr7:61971074-61971194	chr6:27661901-27662058	chr9:66833150-66833208	chr7:61970353-61970411	chr4:49122594-49122643	chr4:80274516-80274566	chr19:41140554-41140608	chr7:101458934-101459057
chr7:61975032-61975088	chr6:27662118-27662252	chr9:66835072-66835124	chr7:61971074-61971193	chr4:49122731-49122780	chr4:83933855-83934519	chr19:41903308-41904157	chr7:107643928-107643985
chr7:61976156-61976209	chr6:31105194-31105714	chr9:67320780-67320903	chr7:61975033-61975089	chr4:49122974-49123135	chr4:83934572-83934914	chr19:41945974-41946026	chr7:152162039-152162106
chr7:61979045-61979097	chr6:31105778-31105842	chr9:72653107-72653164	chr7:61976157-61976215	chr4:49133708-49133758	chr4:102268229-102268560	chr19:42497436-42498458	chr7:157940389-157940438
chr7:61982946-61983001	chr6:37116325-37116373	chr9:72653240-72653339	chr7:61979046-61979098	chr4:49138068-49138117	chr4:102268626-102268864	chr19:42891346-42891400	chr7:157944081-157944193
chr7:61986213-61986262	chr6:37321439-37322254	chr9:78790123-78790187	chr7:61980502-61980553	chr4:49141697-49141762	chr4:102268917-102268987	chr19:44861146-44861198	chr8:22423140-22423454
chr7:61988617-61988667	chr6:58774520-58774569	chr9:79186791-79186876	chr7:61982948-61983001	chr4:49142538-49142598	chr4:120375962-120376011	chr19:44959526-44959587	chr8:22423524-22423763
chr7:61992526-61992574	chr6:58776246-58776295	chr9:90112837-90113024	chr7:61986213-61986261	chr4:49144143-49144191	chr4:147442415-147443200	chr19:45931428-45931505	chr8:43092879-43092938
chr7:64954722-64954771	chr6:58776504-58776618	chr9:91933641-91933818	chr7:61990655-61990703	chr4:49146582-49146630	chr4:178363158-178364068	chr19:45931568-45932561	chr8:43793175-43793230
chr7:75807260-75807890	chr6:58776698-58776984	chr9:91934090-91934139	chr7:62000733-62000781	chr4:49151659-49151832	chr4:190194974-190195039	chr19:46768433-46769215	chr8:43794142-43794201
chr7:76639477-76639650	chr6:58777084-58777499	chr9:91934218-91934269	chr7:75807260-75807433	chr4:49155227-49155275	chr4:191043948-191044260	chr19:50602256-50602340	chr8:43794719-43794769
chr7:92157311-92158084	chr6:58777578-58777745	chr9:127531712-127532552	chr7:75807533-75807860	chr4:49156214-49156289	chr5:10431-10523	chr19:50639979-50640059	chr8:43819139-43819191
chr7:92861273-92861827	chr6:58777802-58778069	chr9:127905700-127905802	chr7:76639490-76639642	chr4:49156436-49156544	chr5:912698-912750	chr19:51014731-51014798	chr8:43822420-43822473
chr7:99679180-99679895	chr6:58778139-58779289	chr9:130692677-130693559	chr7:76640087-76640135	chr4:49291298-49291349	chr5:39424899-39425591	chr19:57454292-57454344	chr8:43823118-43823167
chr7:100550806-100550858	chr6:61902188-61902261	chr9:130889158-130889338	chr7:92157364-92157691	chr4:49309361-49309410	chr5:43041315-43041993	chr19:57946743-57946795	chr8:43825822-43825885
chr7:101458539-101458834	chr6:61913387-61913503	chr9:130889514-130889807	chr7:92157850-92157992	chr4:49316192-49316243	chr5:46323097-46323146	chr19:59118839-59118936	chr8:43828028-43828081
chr7:101458896-101458971	chr6:61916320-61916369	chr9:136240526-136240578	chr7:92861295-92861343	chr4:49323444-49323499	chr5:46326669-46326748	chr2:11622-11693	chr8:43831538-43831629
chr7:107643402-107644159	chr6:75915664-75915817	chr9:137217765-137218071	chr7:92861426-92861500	chr4:49325081-49325195	chr5:46339578-46339628	chr2:1136305-1136357	chr8:43838665-43838740
chr7:152161544-152161697	chr6:75915884-75915940	chrM:40-265	chr7:92861699-92861793	chr4:49512316-49512392	chr5:49405739-49405955	chr2:3184874-3184928	chr8:46840697-46840749
chr7:152161784-152161974	chr6:75916089-75916173	chrM:731-831	chr7:99679303-99679407	chr4:49512847-49512915	chr5:49414412-49414473	chr2:3622708-3622760	chr8:46841654-46841706
chr7:152162028-152162377	chr6:90347800-90348620	chrM:938-1023	chr7:99679551-99679796	chr4:49513039-49513114	chr5:49431767-49431834	chr2:6913421-6913493	chr8:46847164-46847213
chr7:157940212-157940270	chr6:119558567-119558683	chrM:16045-16143	chr7:101458665-101458713	chr4:49633657-49633712	chr5:49437098-49437175	chr2:11076421-11076507	chr8:46847736-46847796
chr7:157941727-157941821	chr6:135818905-135819400	chrX:37430665-37430867	chr7:107643548-107643753	chr4:49640085-49640135	chr5:49440062-49440134	chr2:15731914-15732005	chr8:46852448-46852514
chr7:157944115-157944175	chr6:135819461-135819738	chrX:39949783-39949842	chr7:107643945-107644038	chr4:49647193-49647242	chr5:49440287-49440341	chr2:18012004-18012056	chr8:46852769-46852823
chr8:22423107-22423842	chr6:144607263-144607982	chrX:45365980-45366054	chr7:152161723-152161781	chr4:49650691-49650745	chr5:49513786-49513839	chr2:21022657-21022709	chr8:46872841-46872890
chr8:43092878-43092940	chr6:149888080-149888169	chrX:45366148-45366356	chr7:152161836-152161913	chr4:49652571-49652630	chr5:49517183-49517233	chr2:21022900-21022952	chr8:66546337-66546387
chr8:43094772-43094825	chr6:149888250-149888344	chrX:45366421-45366703	chr7:152162188-152162240	chr4:49652743-49652834	chr5:68462424-68463309	chr2:25543884-25543939	chr8:66546584-66546664
chr8:43095178-43095231	chr7:10068-10137	chrX:48814295-48814623	chr7:157940370-157940424	chr4:49653384-49653513	chr5:71146746-71146937	chr2:28789732-28789878	chr8:70602321-70602513
chr8:43095907-43095957	chr7:4722176-4722533	chrX:53111110-53111810	chr7:157941729-157941822	chr4:49659557-49659736	chr5:76115750-76116542	chr2:38603978-38604030	chr8:70602563-70602612
chr8:43794142-43794200	chr7:29604275-29604663	chrX:58561378-58561446	chr7:157944117-157944178	chr4:68264291-68264344	chr5:79783736-79784115	chr2:43357952-43358938	chr8:82754657-82754780
chr8:43794719-43794767	chr7:29604728-29604988	chrX:61687402-61687461	chr7:158387927-158387978	chr4:68264643-68264696	chr5:79784171-79784543	chr2:51581407-51581462	chr8:86563533-86563595
chr8:43798866-43798914	chr7:57995791-57995846	chrX:61691794-61691861	chr8:22423255-22423337	chr4:68264754-68264858	chr5:79968145-79968207	chr2:54301162-54301214	chr8:86572150-86572247
chr8:43822421-43822472	chr7:61055513-61055573	chrX:61709826-61709878	chr8:22423491-22423575	chr4:68265544-68265630	chr5:80491060-80491109	chr2:54342791-54342843	chr8:86572342-86572578
chr8:43823109-43823159	chr7:61080417-61080465	chrX:61717793-61717892	chr8:22423625-22423734	chr4:68265985-68266040	chr5:87971637-87972146	chr2:68384288-68385280	chr8:86572763-86572839
chr8:43825822-43825872	chr7:61083423-61083560	chrX:61719779-61719828	chr8:43092877-43092941	chr4:70296660-70296751	chr5:134260231-134260299	chr2:70417803-70417874	chr8:86754083-86754153
chr8:43828030-43828080	chr7:61794590-61794640	chrX:61720601-61720650	chr8:43094772-43094829	chr4:76807189-76807246	chr5:137673656-137673705	chr2:70520815-70520872	chr8:86755225-86755307
chr8:43831538-43831629	chr7:61967415-61967467	chrX:61726561-61726623	chr8:43095177-43095231	chr4:76861709-76862583	chr5:137688264-137688315	chr2:73089777-73089867	chr8:86781818-86781878
chr8:43836999-43837068	chr7:61968233-61968283	chrX:61731036-61731097	chr8:43095905-43095960	chr4:80274514-80274566	chr5:147853452-147853827	chr2:73143361-73143444	chr8:86786340-86786389
chr8:43838665-43838740	chr7:61968926-61969087	chrX:61761979-61762036	chr8:43793178-43793229	chr4:83933828-83934519	chr5:147853880-147854247	chr2:74734370-74735081	chr8:86786554-86786603
chr8:46840697-46840748	chr7:61969213-61969564	chrX:61791711-61791760	chr8:43794142-43794200	chr4:83934573-83934839	chr5:179719159-179719947	chr2:74735299-74735351	chr8:95565847-95565928
chr8:46841654-46841706	chr7:61970353-61970410	chrX:61799929-61799981	chr8:43822421-43822472	chr4:102268129-102268559	chr5:179921546-179921651	chr2:74781555-74781626	chr8:100508099-100508150
chr8:46847747-46847801	chr7:61971073-61971191	chrX:61815158-61815207	chr8:43825822-43825889	chr4:102268617-102268962	chr5:179921705-179921907	chr2:75937813-75937865	chr8:144751720-144751782
chr8:46852448-46852513	chr7:61975036-61975088	chrX:61823514-61823571	chr8:43828030-43828079	chr4:120375915-120375995	chr5:179921962-179922253	chr2:85153047-85153145	chr8:145180753-145180811
chr8:46852769-46852823	chr7:61976158-61976210	chrX:61839276-61839340	chr8:43831539-43831628	chr4:147442413-147443262	chr6:13924866-13925234	chr2:85822135-85823082	chr9:10309-10399
chr8:46872842-46872891	chr7:61979047-61979095	chrX:61871747-61871796	chr8:43837000-43837067	chr4:178363067-178364173	chr6:16128723-16129376	chr2:87569087-87569139	chr9:36258282-36258745
chr8:66546010-66546697	chr7:61982948-61983002	chrX:61907290-61907341	chr8:43838666-43838739	chr4:190643648-190643735	chr6:20211816-20212816	chr2:87623745-87623970	chr9:44070714-44070788
chr8:70602345-70602512	chr7:61986214-61986262	chrX:108297383-108297435	chr8:46840698-46840749	chr4:190883873-190883921	chr6:21594261-21594321	chr2:87642006-87642062	chr9:44993183-44993258
chr8:82754668-82754780	chr7:61990600-61990704	chrX:108297713-108297828	chr8:46841655-46841707	chr4:191043610-191043660	chr6:21594374-21595147	chr2:87644478-87644538	chr9:66461450-66461506
chr8:86563537-86563593	chr7:64954901-64954949	chrX:136520409-136520586	chr8:46847744-46847797	chr4:191043923-191044137	chr6:26660201-26660400	chr2:87645952-87646004	chr9:66784390-66784445
chr8:86568039-86568093	chr7:75807140-75807190	chrX:149862321-149862370	chr8:46852449-46852513	chr4:191044189-191044260	chr6:26745197-26745291	chr2:89853199-89853268	chr9:66800758-66800825
chr8:86572188-86572251	chr7:75807252-75807751	chrX:149862511-149862812	chr8:46852770-46852822	chr5:10434-10521	chr6:27144990-27145805	chr2:89867422-89867506	chr9:66833150-66833208
chr8:86572437-86572555	chr7:75807805-75807875	chrX:153719012-153719061	chr8:66546061-66546309	chr5:17526826-17526877	chr6:27661468-27662346	chr2:89868006-89868110	chr9:66833280-66833329
chr8:86753306-86753356	chr7:76639475-76639650	chrY:9919463-9919520	chr8:66546489-66546648	chr5:39424882-39425204	chr6:31104950-31105095	chr2:89872080-89872134	chr9:66835072-66835123
chr8:86754095-86754146	chr7:92157175-92157988	chrY:10019918-10019974	chr8:70602346-70602510	chr5:39425256-39425641	chr6:31105193-31105903	chr2:89875279-89875355	chr9:67293493-67293545
chr8:86755245-86755307	chr7:92158099-92158200	chrY:10025179-10025273	chr8:82754670-82754785	chr5:43041254-43042102	chr6:37293679-37293735	chr2:89878475-89878545	chr9:67320781-67320902
chr8:86781812-86781884	chr7:92861192-92861385	chrY:10026704-10026755	chr8:86563533-86563590	chr5:46326697-46326748	chr6:37321328-37322264	chr2:89879096-89879177	chr9:68405079-68405142
chr8:124780977-124781477	chr7:92861469-92861779	chrY:10029628-10029695	chr8:86572161-86572245	chr5:46339578-46339627	chr6:58774518-58774567	chr2:89879291-89879344	chr9:72653107-72653164
chr8:125633206-125633331	chr7:99679239-99679405	chrY:10031960-10032021	chr8:86572340-86572569	chr5:46379561-46379609	chr6:58776245-58776294	chr2:89879892-89879944	chr9:72653218-72653321
chr8:125633451-125633631	chr7:99679459-99679813	chrY:10037804-10037882	chr8:86753293-86753353	chr5:46384432-46384490	chr6:58776503-58776619	chr2:90372779-90372915	chr9:78790123-78790186
chr8:144751721-144751782	chr7:101458513-101458838	chrY:10043704-10043785	chr8:86755230-86755309	chr5:49405726-49405954	chr6:58776696-58776984	chr2:90381358-90381418	chr9:79186657-79186722
chr8:145180757-145180811	chr7:101458936-101459005	chrY:13137808-13137861	chr8:86781814-86781887	chr5:49414413-49414475	chr6:58777084-58777270	chr2:90449785-90449837	chr9:79186784-79186882
chr8:145682226-145682335	chr7:107643407-107644121	chrY:13458426-13458479	chr8:144751722-144751782	chr5:49431758-49431833	chr6:58777324-58777498	chr2:90482087-90482351	chr9:127531591-127532431
chr9:36258000-36258921	chr7:151988668-151988718	chrY:13458626-13458744	chr9:36258230-36258856	chr5:49434944-49434999	chr6:58777578-58777744	chr2:90485305-90485479	chr9:130692849-130692990
chr9:44070715-44070787	chr7:152161611-152162287	chrY:13460974-13461109	chr9:44070715-44070787	chr5:49437102-49437177	chr6:58777801-58777913	chr2:91599394-91599462	chr9:130693062-130693146
chr9:44877964-44878032	chr7:157940366-157940414	chrY:13464720-13464788	chr9:44877974-44878032	chr5:49440062-49440131	chr6:58777963-58778016	chr2:92269070-92269192	chr9:130693308-130693523
chr9:44879656-44879717	chr7:157944109-157944168	chrY:13464971-13465088	chr9:44879664-44879717	chr5:49440284-49440340	chr6:58778138-58779289	chr2:92269321-92269538	chr9:136325535-136325591
chr9:44993181-44993255	chr7:158387928-158387978	chrY:13466495-13466544	chr9:44993180-44993252	chr5:49484865-49484918	chr6:61902181-61902255	chr2:92275915-92275977	chr9:137217792-137218130
chr9:66784390-66784441	chr8:22423019-22423073	chrY:13467828-13467890	chr9:66473717-66473774	chr5:49513781-49513839	chr6:61913386-61913501	chr2:92276682-92276738	chr9:141081471-141081522
chr9:66800758-66800822	chr8:22423166-22423874	chrY:13468079-13468132	chr9:66784390-66784440	chr5:49517183-49517231	chr6:75915593-75915937	chr2:92281280-92281389	chrM:33-278
chr9:66822335-66822447	chr8:43092877-43092941	chrY:13468206-13468272	chr9:66800759-66800824	chr5:68462428-68463323	chr6:75915989-75916308	chr2:92289928-92289985	chrM:334-493
chr9:66833147-66833206	chr8:43094771-43094822	chrY:13473439-13473500	chr9:66822333-66822381	chr5:71146745-71146938	chr6:90142843-90142929	chr2:92290166-92290275	chrM:549-631
chr9:66833828-66833876	chr8:43095179-43095232	chrY:13474690-13474739	chr9:66833148-66833207	chr5:76115658-76116503	chr6:90347633-90348635	chr2:92290510-92290580	chrM:696-1033
chr9:66835073-66835123	chr8:43095905-43095970	chrY:13479568-13479663	chr9:66835072-66835125	chr5:79783664-79784552	chr6:106808527-106808576	chr2:92290929-92290987	chrM:1365-1451
chr9:67320781-67320902	chr8:43793178-43793228	chrY:13483324-13483405	chr9:67320781-67320902	chr5:87971647-87971830	chr6:119558565-119558688	chr2:92291121-92291173	chrM:1701-1777
chr9:68415255-68415303	chr8:43794142-43794200	chrY:13484557-13484612	chr9:68398104-68398152	chr5:87972004-87972139	chr6:131949460-131949554	chr2:92296198-92296309	chrM:1833-1900
chr9:68431651-68431707	chr8:43794720-43794772	chrY:13485389-13485452	chr9:72653104-72653165	chr5:134260233-134260297	chr6:135818861-135819797	chr2:92296438-92296494	chrM:1994-2079
chr9:72653103-72653164	chr8:43798867-43798915	chrY:13485569-13485758	chr9:72653242-72653336	chr5:147853504-147853837	chr6:144607069-144608073	chr2:92296677-92296917	chrM:2135-2445
chr9:72653219-72653299	chr8:43822421-43822472	chrY:13490021-13490083	chr9:78790123-78790193	chr5:147853896-147854184	chr6:149887755-149888078	chr2:92297963-92298017	chrM:2618-2899
chr9:78790123-78790185	chr8:43825822-43825878	chrY:13648956-13649005	chr9:79186788-79186876	chr5:179719135-179719929	chr6:149888128-149888441	chr2:92305651-92305814	chrM:3054-3794
chr9:79186663-79186720	chr8:43828030-43828080	chrY:13651334-13651399	chr9:90113304-90113352	chr5:179921617-179921901	chr6:150255556-150255633	chr2:92306075-92306159	chrM:15115-16157
chr9:79186788-79186877	chr8:43831539-43831628	chrY:13658796-13658847	chr9:97700235-97700284	chr5:179921953-179922252	chr6:161589673-161589722	chr2:92307518-92307573	chrM:16214-16531
chr9:90112949-90113002	chr8:43836995-43837069	chrY:13680945-13681008	chr9:127531678-127532451	chr6:13924665-13924719	chr6:170893745-170893809	chr2:92308038-92308095	chrX:10087642-10087780
chr9:90113072-90113212	chr8:43838666-43838739	chrY:13704311-13704375	chr9:130692852-130693136	chr6:13924820-13925248	chr7:10038-10231	chr2:92308556-92308616	chrX:45366221-45366531
chr9:91933657-91933807	chr8:46840698-46840748	chrY:13801066-13801180	chr9:130693293-130693548	chr6:13925332-13925520	chr7:4721906-4722033	chr2:92309197-92309260	chrX:48814556-48814626
chr9:91934115-91934217	chr8:46841655-46841707	chrY:13808681-13808730	chr9:130889576-130889716	chr6:15691659-15691707	chr7:4722150-4722466	chr2:92309619-92309740	chrX:53111297-53111382
chr9:127531723-127532531	chr8:46847738-46847798	chrY:13813115-13813167	chr9:137217699-137218000	chr6:16128743-16129406	chr7:29604131-29605122	chr2:92315395-92315448	chrX:53111546-53111610
chr9:127905638-127905786	chr8:46852448-46852515	chrY:13821167-13821216	chr9:140222439-140222506	chr6:20211882-20212732	chr7:45808637-45808688	chr2:92315968-92316043	chrX:58561379-58561447
chr9:130692770-130693530	chr8:46852769-46852823	chrY:13833317-13833366	chrM:46-281	chr6:21594299-21595155	chr7:56101977-56102060	chr2:92316211-92316346	chrX:61683616-61683672
chr9:130889177-130889391	chr8:46854344-46854392	chrY:13838447-13838508	chrM:345-483	chr6:26659978-26660039	chr7:61080417-61080466	chr2:92317722-92317832	chrX:61687402-61687460
chr9:130889516-130889639	chr8:46884903-46884954	chrY:13842686-13842811	chrM:560-630	chr6:26660300-26660390	chr7:61080608-61080658	chr2:92318583-92318739	chrX:61691782-61691860
chr9:137217729-137218095	chr8:66545912-66546685	chrY:13843948-13843997	chrM:704-868	chr6:27145050-27145770	chr7:61083508-61083560	chr2:92320103-92320183	chrX:61709826-61709876
chr9:140222843-140222892	chr8:70602346-70602510	chrY:13846458-13846515	chrM:929-1019	chr6:27661482-27662349	chr7:61240871-61240920	chr2:92320400-92320457	chrX:61717801-61717890
chrM:47-278	chr8:82754667-82754719	chrY:13851977-13852033	chrM:1374-1441	chr6:31104962-31105093	chr7:61816001-61816050	chr2:92320783-92320867	chrX:61719779-61719828
chrM:343-490	chr8:86572155-86572242	chrY:13853104-13853156	chrM:1706-1768	chr6:31105194-31105801	chr7:61967414-61967467	chr2:92321059-92321118	chrX:61720600-61720650
chrM:561-630	chr8:86572338-86572572	chrY:13860021-13860073	chrM:2376-2438	chr6:31105853-31105919	chr7:61967571-61967620	chr2:92321484-92321538	chrX:61726561-61726623
chrM:703-1026	chr8:86572783-86572842	chrY:13866953-13867007	chrM:2732-2893	chr6:37321372-37322256	chr7:61968924-61969088	chr2:92323559-92323617	chrX:61731035-61731098
chrM:1367-1450	chr8:86754094-86754142	chrY:13868390-13868441	chrM:3140-3493	chr6:37322382-37322443	chr7:61969211-61969565	chr2:92324180-92324267	chrX:61761977-61762035
chrM:1701-1775	chr8:86755241-86755305	chrY:13869437-13869486	chrM:16062-16145	chr6:40555634-40555751	chr7:61970350-61970413	chr2:98207320-98207415	chrX:61799929-61799984
chrM:1829-1898	chr8:86781814-86781883	chrY:13869803-13869855	chrM:16268-16524	chr6:40555872-40556016	chr7:61975036-61975090	chr2:102461290-102461342	chrX:61815158-61815208
chrM:2140-2443	chr8:124780927-124781015	chrY:58972926-58972975	chrX:45366069-45366267	chr6:58774518-58774567	chr7:61982946-61983002	chr2:114341510-114341570	chrX:61823516-61823573
chrM:2617-2901	chr8:124781237-124781518	chrY:58983716-58983769	chrX:45366533-45366707	chr6:58776246-58776296	chr7:61988617-61988668	chr2:114361723-114361939	chrX:61839275-61839341
chrM:3060-3525	chr8:144751720-144751776	chrY:58985024-58985084	chrX:48814448-48814577	chr6:58776504-58776619	chr7:61990656-61990705	chr2:120124077-120125053	chrX:61871610-61871663
chrM:3610-3686	chr8:145180750-145180810	chrY:58985554-58985657	chrX:53111202-53111262	chr6:58776696-58776984	chr7:62000732-62000781	chr2:132974521-132974573	chrX:61871743-61871799
chrM:15512-15798	chr9:36258012-36258100	chrY:58986103-58986156	chrX:53111470-53111708	chr6:58777085-58777271	chr7:75807075-75807914	chr2:132996810-132996863	chrX:61907290-61907341
chrM:15852-15968	chr9:36258153-36258920	chrY:58993307-58993361	chrX:58561379-58561446	chr6:58777321-58777500	chr7:75943655-75943704	chr2:132997499-132997556	chrX:108297375-108297440
chrM:16050-16153	chr9:44070715-44070787	chrY:58996563-58996615	chrX:61687403-61687459	chr6:58777578-58777745	chr7:76067358-76067407	chr2:133002459-133002515	chrX:108297704-108297832
chrM:16281-16481	chr9:44877963-44878030	chrY:58997071-58997122	chrX:61691785-61691856	chr6:58777801-58778069	chr7:76149499-76149562	chr2:133011934-133012009	chrX:115004686-115004738
chrX:37430626-37430780	chr9:44879658-44879710		chrX:61695877-61695928	chr6:58778138-58779291	chr7:76149869-76150055	chr2:133012549-133012620	chrX:115004871-115004926
chrX:37431019-37431106	chr9:44993185-44993249		chrX:61696562-61696614	chr6:61902186-61902257	chr7:76639448-76639656	chr2:133012718-133012897	chrX:125715237-125715288
chrX:45366083-45366766	chr9:66461460-66461513		chrX:61709827-61709876	chr6:61913386-61913497	chr7:76639809-76639911	chr2:133013116-133013169	chrX:136520405-136520579
chrX:48814435-48814673	chr9:66473730-66473786		chrX:61717799-61717890	chr6:75915546-75915931	chr7:76640004-76640161	chr2:133016392-133016457	chrX:149862466-149862549
chrX:53111120-53111676	chr9:66784391-66784441		chrX:61719779-61719827	chr6:75915986-75916292	chr7:89783710-89783793	chr2:133016875-133016932	chrX:149862650-149862712
chrX:53111746-53111838	chr9:66800759-66800822		chrX:61720599-61720652	chr6:90347646-90347698	chr7:92157172-92158070	chr2:133018893-133018951	chrX:153718966-153719032
chrX:58561379-58561445	chr9:66833147-66833206		chrX:61726564-61726623	chr6:90347765-90348637	chr7:92861092-92862052	chr2:133019412-133019470	chrY:9941133-9941194
chrX:61683618-61683671	chr9:66835072-66835124		chrX:61731035-61731099	chr6:119558564-119558685	chr7:99678973-99679066	chr2:133020104-133020195	chrY:9971958-9972057
chrX:61687402-61687459	chr9:67320698-67320902		chrX:61761979-61762036	chr6:135818778-135819839	chr7:99679140-99679948	chr2:133023165-133023266	chrY:10019917-10019979
chrX:61691795-61691849	chr9:68401748-68401803		chrX:61791711-61791760	chr6:144607120-144608140	chr7:101458302-101458828	chr2:133025786-133025907	chrY:10025185-10025266
chrX:61696566-61696624	chr9:68468781-68468830		chrX:61799931-61799988	chr6:149887790-149888406	chr7:101458893-101459066	chr2:133026743-133026828	chrY:10026703-10026754
chrX:61709826-61709877	chr9:72653106-72653163		chrX:61815158-61815207	chr6:150255457-150255549	chr7:101460340-101460402	chr2:133027472-133027526	chrY:10029633-10029691
chrX:61717801-61717891	chr9:72653243-72653314		chrX:61823515-61823571	chr7:10038-10232	chr7:101460556-101460785	chr2:133028382-133028459	chrY:10031966-10032028
chrX:61719778-61719828	chr9:78790123-78790196		chrX:61839275-61839341	chr7:4721848-4722090	chr7:107643390-107644226	chr2:133029247-133029406	chrY:10037800-10037882
chrX:61720600-61720651	chr9:79186821-79186877		chrX:61907290-61907339	chr7:4722146-4722579	chr7:150705921-150705989	chr2:133029651-133029715	chrY:10043712-10043795
chrX:61726561-61726622	chr9:91933637-91933808		chrX:108297705-108297825	chr7:29604160-29605049	chr7:152161554-152162405	chr2:133030941-133031021	chrY:10068753-10068819
chrX:61731035-61731090	chr9:91934070-91934203		chrX:136520404-136520578	chr7:61080610-61080658	chr7:155137752-155137826	chr2:133032629-133032692	chrY:13137808-13137861
chrX:61761980-61762037	chr9:127531689-127532586		chrX:149862387-149862508	chr7:61083508-61083560	chr7:157944086-157944191	chr2:133032879-133032934	chrY:13454534-13454583
chrX:61799930-61799982	chr9:127905633-127905719		chrX:149862628-149862676	chr7:61794588-61794640	chr7:158387928-158387977	chr2:133034713-133034772	chrY:13458374-13458476
chrX:61815158-61815208	chr9:130692675-130692747		chrX:153718639-153718688	chr7:61967415-61967466	chr8:356727-356973	chr2:133038628-133038694	chrY:13458625-13458743
chrX:61823517-61823569	chr9:130692814-130693648		chrY:9919471-9919519	chr7:61968925-61969088	chr8:8243390-8244056	chr2:133044593-133044645	chrY:13460966-13461114
chrX:61839276-61839341	chr9:130889166-130889375		chrY:9920061-9920109	chr7:61969212-61969565	chr8:17941514-17941784	chr2:133045636-133045688	chrY:13464718-13464786
chrX:61907291-61907339	chr9:130889514-130889788		chrY:10019913-10019973	chr7:61970351-61970412	chr8:17941862-17942214	chr2:160568900-160568954	chrY:13464968-13465086
chrX:108297376-108297437	chr9:137217798-137218049		chrY:10020637-10020705	chr7:61975033-61975088	chr8:21966926-21966989	chr2:162016994-162017046	chrY:13466030-13466082
chrX:108297706-108297828	chrM:58-278		chrY:10025181-10025272	chr7:61976159-61976215	chr8:22423019-22423960	chr2:162136415-162136470	chrY:13467837-13467888
chrX:136520405-136520591	chrM:348-418		chrY:10026704-10026753	chr7:61979046-61979094	chr8:22432011-22432084	chr2:162138948-162139000	chrY:13468083-13468132
chrX:149862241-149862890	chrM:570-621		chrY:10029632-10029692	chr7:61980505-61980553	chr8:23386845-23386974	chr2:171785353-171785450	chrY:13468208-13468272
chrY:9919451-9919499	chrM:704-869		chrY:10031398-10031475	chr7:61982947-61983001	chr8:23387076-23387404	chr2:172289552-172290295	chrY:13473435-13473501
chrY:10019915-10019975	chrM:928-1033		chrY:10031962-10032022	chr7:61986214-61986262	chr8:43092876-43092940	chr2:178128243-178128370	chrY:13474695-13474744
chrY:10025185-10025268	chrM:1367-1440		chrY:10037803-10037876	chr7:61988618-61988667	chr8:43094771-43094860	chr2:182140513-182140586	chrY:13479569-13479662
chrY:10029629-10029694	chrM:1708-1767		chrY:10043711-10043777	chr7:62000733-62000781	chr8:43095179-43095229	chr2:183903053-183903195	chrY:13483321-13483400
chrY:10031400-10031475	chrM:1832-1893		chrY:13137810-13137861	chr7:65958526-65958594	chr8:43095906-43095956	chr2:197664392-197664457	chrY:13485393-13485448
chrY:10031962-10032025	chrM:2227-2291		chrY:13454536-13454584	chr7:66309839-66309930	chr8:43794141-43794202	chr2:200820421-200820489	chrY:13485597-13485656
chrY:10037804-10037882	chrM:2342-2441		chrY:13458379-13458475	chr7:66310007-66310078	chr8:43794718-43794774	chr2:201676344-201676396	chrY:13485708-13485757
chrY:10043708-10043796	chrM:3057-3270		chrY:13458625-13458740	chr7:75795870-75795921	chr8:43798866-43798916	chr2:201980947-201981206	chrY:13489109-13489184
chrY:10044390-10044438	chrM:3346-3440		chrY:13460452-13460502	chr7:75807076-75807938	chr8:43822420-43822474	chr2:206544845-206544907	chrY:13490021-13490092
chrY:13137809-13137860	chrM:15644-15740		chrY:13460965-13461112	chr7:76149504-76149569	chr8:43825822-43825872	chr2:208030459-208030726	chrY:13648138-13648189
chrY:13454534-13454582	chrM:15821-15919		chrY:13461213-13461264	chr7:76149872-76150058	chr8:43828030-43828081	chr2:208030781-208030989	chrY:13651330-13651397
chrY:13458424-13458477	chrM:16043-16143		chrY:13464724-13464788	chr7:76639445-76639655	chr8:43831537-43831630	chr2:230045486-230045628	chrY:13652118-13652188
chrY:13458626-13458740	chrM:16367-16452		chrY:13464966-13465095	chr7:76639802-76639911	chr8:43837000-43837060	chr2:238875538-238875602	chrY:13658796-13658846
chrY:13460447-13460508	chrX:37431007-37431055		chrY:13466032-13466081	chr7:76640001-76640155	chr8:43838664-43838741	chr2:240566425-240566492	chrY:13662042-13662091
chrY:13460965-13461113	chrX:45366139-45366693		chrY:13466495-13466547	chr7:92157223-92158134	chr8:46840697-46840750	chr2:243030225-243030303	chrY:13680944-13681005
chrY:13464725-13464788	chrX:48814310-48814665		chrY:13466823-13466919	chr7:92861106-92862111	chr8:46841653-46841707	chr2:243030625-243031025	chrY:13704311-13704374
chrY:13464971-13465084	chrX:48814892-48814949		chrY:13467332-13467444	chr7:99679076-99679954	chr8:46847744-46847801	chr2:243152533-243152601	chrY:13801067-13801137
chrY:13466026-13466079	chrX:53111134-53111348		chrY:13467832-13467887	chr7:100550808-100550856	chr8:46852448-46852514	chr2:243152663-243152783	chrY:13810821-13810926
chrY:13466826-13466920	chrX:53111540-53111764		chrY:13468078-13468132	chr7:101458336-101458832	chr8:46852770-46852823	chr2:243153761-243153827	chrY:13813120-13813173
chrY:13467832-13467888	chrX:58561379-58561449		chrY:13468207-13468281	chr7:101458894-101459043	chr8:66545872-66546771	chr2:243153972-243154032	chrY:13821166-13821215
chrY:13468080-13468131	chrX:61683620-61683670		chrY:13469380-13469428	chr7:101460354-101460472	chr8:70602345-70602513	chr20:1207186-1208075	chrY:13842690-13842817
chrY:13468207-13468275	chrX:61687403-61687459		chrY:13473438-13473498	chr7:101460560-101460856	chr8:82754672-82754787	chr20:1396711-1396865	chrY:13843918-13844003
chrY:13469379-13469432	chrX:61691794-61691862		chrY:13474692-13474740	chr7:107643348-107644205	chr8:86755234-86755287	chr20:1447463-1447620	chrY:13846459-13846514
chrY:13473436-13473497	chrX:61696570-61696618		chrY:13479571-13479665	chr7:139352880-139352932	chr8:124780891-124781532	chr20:2332636-2332688	chrY:13851981-13852039
chrY:13479571-13479661	chrX:61709827-61709877		chrY:13483321-13483400	chr7:140624779-140624873	chr8:125633074-125633752	chr20:2853756-2854667	chrY:13853104-13853157
chrY:13483327-13483402	chrX:61717801-61717890		chrY:13484555-13484614	chr7:152161580-152162391	chr8:143799602-143799651	chr20:3140591-3140654	chrY:13866956-13867007
chrY:13484556-13484617	chrX:61719779-61719827		chrY:13485395-13485451	chr7:157940219-157940267	chr8:144751719-144751778	chr20:5093840-5093893	chrY:13868372-13868441
chrY:13485391-13485450	chrX:61720600-61720652		chrY:13485599-13485656	chr7:157944086-157944182	chr8:145682095-145682230	chr20:20032574-20033415	chrY:13869437-13869486
chrY:13485588-13485656	chrX:61726565-61726621		chrY:13489120-13489172	chr8:155435-155490	chr8:145682312-145682367	chr20:20318073-20318125	chrY:13869804-13869857
chrY:13485708-13485756	chrX:61731033-61731097		chrY:13490025-13490091	chr8:8243356-8244043	chr9:2857699-2857748	chr20:26188831-26188922	chrY:28785713-28785777
chrY:13489109-13489184	chrX:61734102-61734150		chrY:13648131-13648181	chr8:17941482-17941791	chr9:5833072-5833121	chr20:26189012-26189097	chrY:58856054-58856106
chrY:13490013-13490086	chrX:61761987-61762036		chrY:13648954-13649004	chr8:17941852-17942157	chr9:14322129-14322336	chr20:26189304-26189364	chrY:58972925-58972977
chrY:13648136-13648185	chrX:61799932-61799986		chrY:13651333-13651397	chr8:21967221-21967316	chr9:14322448-14322722	chr20:26189793-26189853	chrY:58983714-58983773
chrY:13651333-13651396	chrX:61815159-61815207		chrY:13652118-13652187	chr8:22422985-22423943	chr9:36257959-36259003	chr20:26189986-26190260	chrY:58985029-58985078
chrY:13652119-13652194	chrX:61823515-61823571		chrY:13658797-13658851	chr8:23386807-23387463	chr9:44070714-44070787	chr20:26290431-26290483	chrY:58985158-58985208
chrY:13658799-13658852	chrX:61839276-61839339		chrY:13662041-13662093	chr8:43092876-43092940	chr9:44877966-44878029	chr20:26300229-26300283	chrY:58986101-58986156
chrY:13662043-13662091	chrX:61871748-61871797		chrY:13680943-13681005	chr8:43094774-43094822	chr9:44879653-44879707	chr20:26318054-26318106	chrY:58993311-58993360
chrY:13680945-13681004	chrX:61907290-61907341		chrY:13704311-13704375	chr8:43095177-43095226	chr9:44993185-44993251	chr20:26318448-26318575	chrY:58996560-58996616
chrY:13704312-13704372	chrX:108297387-108297439		chrY:13801067-13801138	chr8:43095906-43095957	chr9:66800757-66800825	chr20:29518755-29518826	chrY:59001908-59001957
chrY:13801066-13801176	chrX:108297710-108297827		chrY:13813113-13813174	chr8:43793181-43793229	chr9:66833147-66833207	chr20:29582914-29582966
chrY:13810820-13810894	chrX:136520406-136520591		chrY:13831679-13831727	chr8:43794142-43794201	chr9:66833829-66833878	chr20:29593183-29593235
chrY:13813118-13813174	chrX:149862321-149862522		chrY:13833300-13833366	chr8:43794719-43794772	chr9:66835072-66835124	chr20:29611287-29611342
chrY:13838460-13838508	chrX:149862589-149862879		chrY:13838447-13838504	chr8:43822420-43822473	chr9:67320780-67320903	chr20:29622733-29622808
chrY:13842688-13842815	chrX:153718632-153718695		chrY:13842688-13842825	chr8:43825822-43825870	chr9:72653106-72653164	chr20:29630760-29630820
chrY:13843918-13843995	chrY:9919469-9919519		chrY:13843951-13843999	chr8:43828029-43828080	chr9:72653219-72653305	chr20:29636600-29636661
chrY:13846459-13846513	chrY:10019915-10019978		chrY:13846460-13846515	chr8:43831538-43831629	chr9:78790126-78790186	chr20:29811932-29811993
chrY:13851983-13852035	chrY:10020639-10020694		chrY:13851983-13852050	chr8:43837003-43837069	chr9:79186664-79186723	chr20:29817778-29817830
chrY:13853104-13853157	chrY:10025180-10025275		chrY:13853101-13853155	chr8:43838665-43838740	chr9:79186788-79186874	chr20:29829472-29829524
chrY:13860022-13860071	chrY:10026704-10026755		chrY:13860020-13860070	chr8:46840697-46840749	chr9:90112905-90113132	chr20:29832090-29832143
chrY:13861899-13861950	chrY:10029629-10029691		chrY:13866955-13867007	chr8:46841654-46841706	chr9:90113191-90113415	chr20:30945721-30946818
chrY:13866955-13867007	chrY:10031396-10031477		chrY:13868373-13868440	chr8:46847755-46847803	chr9:91933647-91933906	chr20:32031711-32032418
chrY:13868390-13868439	chrY:10031967-10032026		chrY:13869437-13869486	chr8:46852448-46852513	chr9:91934032-91934290	chr20:35724384-35724451
chrY:13869438-13869486	chrY:10037805-10037879		chrY:13869805-13869853	chr8:46852769-46852823	chr9:97700236-97700288	chr20:37063946-37064090
chrY:13869805-13869857	chrY:10043015-10043122		chrY:28785707-28785759	chr8:66545770-66546746	chr9:127474369-127474455	chr20:37359627-37360678
chrY:28785718-28785766	chrY:10043707-10043813		chrY:58856052-58856103	chr8:70602322-70602609	chr9:127531601-127532560	chr20:37522585-37522660
chrY:58972924-58972976	chrY:13137810-13137859		chrY:58972925-58972975	chr8:74086789-74086837	chr9:127904940-127905092	chr20:42086631-42087502
chrY:58983727-58983775	chrY:13458425-13458477		chrY:58983725-58983776	chr8:82754654-82754778	chr9:127905314-127905438	chr20:46523506-46523718
chrY:58985028-58985079	chrY:13458625-13458741		chrY:58985026-58985075	chr8:86568060-86568111	chr9:127905562-127905878	chr20:47131729-47131920
chrY:58985158-58985206	chrY:13460439-13460495		chrY:58985159-58985207	chr8:86572160-86572238	chr9:130497675-130497733	chr20:47132129-47132247
chrY:58986105-58986157	chrY:13460969-13461105		chrY:58985556-58985656	chr8:86754094-86754145	chr9:130692632-130692681	chr20:47950550-47950646
chrY:58993303-58993363	chrY:13461212-13461262		chrY:58986102-58986156	chr8:86755238-86755301	chr9:130692749-130693149	chr20:62918096-62918233
chrY:58996560-58996615	chrY:13464721-13464785		chrY:58993312-58993367	chr8:86781812-86781876	chr9:130693199-130693634	chr20:62918683-62918739
	chrY:13464964-13465089		chrY:58996561-58996617	chr8:95003861-95003940	chr9:130880078-130880133	chr21:9646356-9646414
	chrY:13466023-13466081			chr8:122709634-122709887	chr9:130889121-130889384	chr21:9696094-9696182
	chrY:13466496-13466553			chr8:122709947-122710275	chr9:130889498-130889820	chr21:9698957-9699040
	chrY:13466829-13466921			chr8:124780908-124781581	chr9:132404486-132404586	chr21:9699565-9699640
	chrY:13467837-13467889			chr8:124781640-124781688	chr9:136240527-136240577	chr21:9825460-9826470
	chrY:13468079-13468131			chr8:125632991-125633810	chr9:137217542-137218061	chr21:9826744-9827565
	chrY:13468207-13468275			chr8:144751717-144751779	chr9:139622560-139622658	chr21:9930122-9930174
	chrY:13469383-13469431			chr8:145158668-145158723	chrM:47-279	chr21:10085039-10085108
	chrY:13473436-13473499			chr8:145180753-145180808	chrM:343-485	chr21:10085652-10085720
	chrY:13474694-13474742			chr8:145682036-145682204	chrM:560-627	chr21:10134817-10134928
	chrY:13479571-13479665			chr8:145682280-145682350	chrM:701-865	chr21:10140513-10140574
	chrY:13483325-13483405			chr9:10179-10230	chrM:917-1032	chr21:10702021-10702075
	chrY:13484556-13484612			chr9:10301-10481	chrM:1397-1447	chr21:10702163-10702291
	chrY:13485391-13485452			chr9:10667-10737	chrM:1708-1768	chr21:10702425-10702488
	chrY:13485597-13485655			chr9:11366-11423	chrM:1841-1893	chr21:10702714-10702841
	chrY:13489099-13489148			chr9:14322141-14322414	chrM:2144-2196	chr21:10703037-10703101
	chrY:13490025-13490090			chr9:14322469-14322722	chrM:2335-2437	chr21:10819553-10819626
	chrY:13648951-13648999			chr9:36258081-36258923	chrM:2757-2868	chr21:11186210-11186263
	chrY:13651332-13651396			chr9:39030712-39030784	chrM:3326-3389	chr21:11186585-11186653
	chrY:13652117-13652166			chr9:44070715-44070787	chrM:15610-15737	chr21:14353290-14353348
	chrY:13658797-13658848			chr9:44877971-44878031	chrM:15799-15855	chr21:14359186-14359238
	chrY:13662042-13662091			chr9:44879660-44879709	chrM:15954-16149	chr21:15457352-15457408
	chrY:13680946-13681005			chr9:44993178-44993248	chrM:16250-16317	chr21:27543065-27543117
	chrY:13704312-13704375			chr9:66784392-66784440	chrM:16367-16506	chr21:38362115-38362197
	chrY:13801067-13801180			chr9:66800758-66800825	chrX:10087546-10087598	chr21:38382266-38382318
	chrY:13808681-13808729			chr9:66833147-66833208	chrX:37430635-37431302	chr21:38738218-38738660
	chrY:13810818-13810925			chr9:66833828-66833876	chrX:39949554-39949839	chr21:38738789-38739094
	chrY:13813116-13813174			chr9:66835073-66835122	chrX:39949910-39950184	chr21:40106013-40106071
	chrY:13833318-13833366			chr9:67320781-67320902	chrX:45365822-45366786	chr21:45209404-45209481
	chrY:13838455-13838510			chr9:72653104-72653165	chrX:48814260-48814671	chr21:46221463-46222237
	chrY:13842688-13842817			chr9:72653243-72653313	chrX:48814726-48814999	chr22:16861623-16861678
	chrY:13846459-13846513			chr9:78790123-78790186	chrX:53111082-53111866	chr22:17044052-17044104
	chrY:13851979-13852052			chr9:79186661-79186719	chrX:58561378-58561447	chr22:17048556-17048608
	chrY:13853106-13853156			chr9:79186785-79186879	chrX:61683629-61683678	chr22:18483236-18483385
	chrY:13866955-13867008			chr9:90112831-90113133	chrX:61687401-61687460	chr22:18483558-18483683
	chrY:13868392-13868440			chr9:90113193-90113464	chrX:61691781-61691839	chr22:18718141-18718193
	chrY:13869110-13869162			chr9:91933592-91933895	chrX:61709827-61709878	chr22:18879973-18880040
	chrY:13869805-13869855			chr9:91933958-91934346	chrX:61717801-61717891	chr22:18880643-18880698
	chrY:28785707-28785759			chr9:127474370-127474447	chrX:61719778-61719829	chr22:18884050-18884105
	chrY:28785940-28785988			chr9:127531594-127532590	chrX:61720600-61720650	chr22:20325948-20326101
	chrY:58972927-58972975			chr9:127905186-127905242	chrX:61726562-61726622	chr22:20785061-20785845
	chrY:58983720-58983778			chr9:127905308-127905459	chrX:61730842-61730897	chr22:20849798-20850643
	chrY:58985024-58985079			chr9:127905557-127905901	chrX:61731038-61731098	chr22:20850804-20850960
	chrY:58985160-58985208			chr9:130692770-130693694	chrX:61761986-61762036	chr22:20918680-20918803
	chrY:58985558-58985660			chr9:130889162-130889384	chrX:61799929-61799986	chr22:21271412-21271464
	chrY:58986095-58986159			chr9:130889503-130889763	chrX:61815158-61815208	chr22:29784692-29784759
	chrY:58993306-58993358			chr9:136240529-136240578	chrX:61823517-61823570	chr22:38173406-38173464
	chrY:58996563-58996615			chr9:137217548-137218063	chrX:61839275-61839342	chr22:38448301-38448425
	chrY:59001947-59002020			chr9:137335341-137335421	chrX:61907290-61907341	chr22:38795013-38795068
				chrM:45-274	chrX:108297383-108297438	chr22:38808940-38809103
				chrM:348-485	chrX:108297705-108297828	chr22:38857662-38857834
				chrM:561-633	chrX:115004681-115004743	chr22:38863558-38864677
				chrM:704-871	chrX:136520403-136520590	chr22:39077980-39078048
				chrM:935-1025	chrX:149862212-149862973	chr22:41940401-41940453
				chrM:1374-1422	chrX:153060247-153060306	chr22:43011374-43011512
				chrM:2346-2437	chrX:153718547-153719242	chr22:46663727-46663786
				chrM:2665-2725	chrY:9919468-9919517	chr22:50468861-50468943
				chrM:2798-2884	chrY:9942889-9942938	chr3:3221361-3221420
				chrM:3102-3298	chrY:10019912-10019973	chr3:33414416-33414492
				chrM:3350-3488	chrY:10025183-10025273	chr3:33839977-33840067
				chrM:6235-6297	chrY:10026707-10026756	chr3:37034396-37034464
				chrM:15619-15681	chrY:10029631-10029687	chr3:38206463-38206515
				chrM:15979-16153	chrY:10031961-10032028	chr3:39850627-39851343
				chrM:16222-16315	chrY:10037800-10037879	chr3:40351232-40351284
				chrM:16367-16531	chrY:10042991-10043040	chr3:41240837-41240952
				chrX:37430631-37431321	chrY:10043709-10043772	chr3:44803220-44803292
				chrX:39949529-39950191	chrY:10068746-10068795	chr3:45429956-45430036
				chrX:45365833-45366787	chrY:13137808-13137860	chr3:48130575-48130632
				chrX:48814287-48814666	chrY:13458422-13458477	chr3:48342992-48343045
				chrX:48814723-48814972	chrY:13460967-13461098	chr3:52231542-52232773
				chrX:53111055-53111865	chrY:13464728-13464778	chr3:53381604-53381779
				chrX:58561379-58561447	chrY:13464969-13465095	chr3:64016516-64016579
				chrX:61683617-61683667	chrY:13468081-13468133	chr3:75692070-75692138
				chrX:61687402-61687459	chrY:13468205-13468269	chr3:75718355-75718495
				chrX:61691784-61691860	chrY:13473436-13473495	chr3:75718717-75718777
				chrX:61709827-61709875	chrY:13479569-13479661	chr3:75736866-75736918
				chrX:61717801-61717891	chrY:13483324-13483398	chr3:75800593-75800645
				chrX:61719779-61719828	chrY:13485390-13485452	chr3:75848357-75848414
				chrX:61720600-61720650	chrY:13485604-13485655	chr3:90352526-90352582
				chrX:61726562-61726623	chrY:13490026-13490084	chr3:90477689-90477742
				chrX:61731037-61731098	chrY:13651334-13651397	chr3:90486981-90487033
				chrX:61761980-61762036	chrY:13658801-13658850	chr3:90497009-90497066
				chrX:61791711-61791759	chrY:13680944-13681005	chr3:98617997-98618520
				chrX:61799934-61799984	chrY:13704311-13704373	chr3:99536335-99537391
				chrX:61815159-61815207	chrY:13801066-13801136	chr3:105121535-105121595
				chrX:61823514-61823569	chrY:13808681-13808730	chr3:112770237-112770289
				chrX:61839275-61839340	chrY:13810822-13810929	chr3:115502974-115503059
				chrX:61848724-61848772	chrY:13813113-13813172	chr3:141457130-141457186
				chrX:61871748-61871797	chrY:13831679-13831729	chr3:142297685-142297745
				chrX:88462414-88462463	chrY:13833318-13833367	chr3:149057838-149057890
				chrX:108297383-108297439	chrY:13838466-13838515	chr3:156877850-156878104
				chrX:108297706-108297830	chrY:13842694-13842807	chr3:156892869-156892939
				chrX:115004694-115004742	chrY:13846458-13846514	chr3:171757323-171757532
				chrX:136520404-136520591	chrY:13851979-13852038	chr3:178866111-178866755
				chrX:149862219-149862952	chrY:13853104-13853156	chr3:183797724-183797777
				chrX:153060203-153060251	chrY:13866956-13867007	chr3:196594623-196595350
				chrX:153060317-153060785	chrY:13868371-13868441	chr3:196625627-196625775
				chrX:153718467-153719172	chrY:13869804-13869858	chr3:197895077-197895132
				chrY:10019910-10019978	chrY:58827324-58827381	chr3:197895831-197895926
				chrY:10020645-10020693	chrY:58985029-58985079	chr3:197900291-197900348
				chrY:10021157-10021206	chrY:58985160-58985210	chr3:197900504-197900559
				chrY:10023595-10023643	chrY:58986102-58986158	chr3:197901310-197901379
				chrY:10025180-10025276	chrY:58993305-58993360	chr4:10031-10186
				chrY:10026701-10026757	chrY:58996562-58996616	chr4:2060248-2061088
				chrY:10029631-10029695		chr4:9273610-9273674
				chrY:10031424-10031473		chr4:9326084-9326146
				chrY:10031962-10032026		chr4:10020611-10020663
				chrY:10037800-10037881		chr4:15003752-15004449
				chrY:10043713-10043786		chr4:26585548-26585600
				chrY:13137809-13137861		chr4:48129933-48129991
				chrY:13453437-13453487		chr4:49093602-49093654
				chrY:13458424-13458478		chr4:49093958-49094085
				chrY:13458627-13458747		chr4:49099158-49099274
				chrY:13460968-13461109		chr4:49100589-49100668
				chrY:13464721-13464786		chr4:49104588-49104762
				chrY:13464978-13465089		chr4:49105923-49105981
				chrY:13466034-13466082		chr4:49107421-49107495
				chrY:13466493-13466544		chr4:49109422-49109496
				chrY:13467834-13467888		chr4:49110327-49110450
				chrY:13468080-13468129		chr4:49111519-49111578
				chrY:13468206-13468273		chr4:49111910-49112109
				chrY:13473440-13473501		chr4:49120863-49121083
				chrY:13479568-13479658		chr4:49122249-49122301
				chrY:13480327-13480375		chr4:49122588-49122645
				chrY:13483328-13483402		chr4:49122899-49123081
				chrY:13484561-13484613		chr4:49133705-49133762
				chrY:13485393-13485448		chr4:49141697-49141765
				chrY:13485604-13485652		chr4:49142535-49142603
				chrY:13490011-13490085		chr4:49149293-49149345
				chrY:13648140-13648190		chr4:49151656-49151837
				chrY:13651330-13651397		chr4:49155226-49155279
				chrY:13658798-13658852		chr4:49156224-49156292
				chrY:13680944-13681005		chr4:49156434-49156626
				chrY:13704312-13704372		chr4:49291294-49291352
				chrY:13801067-13801176		chr4:49309356-49309419
				chrY:13810833-13810925		chr4:49314806-49314863
				chrY:13813112-13813175		chr4:49316184-49316247
				chrY:13833318-13833366		chr4:49323406-49323511
				chrY:13838455-13838507		chr4:49325145-49325200
				chrY:13842692-13842820		chr4:49325611-49325665
				chrY:13843915-13844000		chr4:49512313-49512392
				chrY:13846459-13846513		chr4:49512847-49512914
				chrY:13851963-13852038		chr4:49513039-49513110
				chrY:13853103-13853155		chr4:49514729-49514789
				chrY:13859920-13859970		chr4:49633985-49634039
				chrY:13861900-13861948		chr4:49634716-49634768
				chrY:13866953-13867007		chr4:49634947-49635003
				chrY:13868372-13868440		chr4:49639112-49639165
				chrY:13869438-13869486		chr4:49646669-49646721
				chrY:13869804-13869856		chr4:49650689-49650748
				chrY:28785941-28785989		chr4:49652574-49652630
				chrY:58827319-58827382		chr4:49653382-49653513
				chrY:58856051-58856105		chr4:49659555-49659737
				chrY:58972925-58972977		chr4:53411748-53411800
				chrY:58983726-58983778		chr4:57410863-57410996
				chrY:58985022-58985081		chr4:68264289-68264352
				chrY:58985158-58985207		chr4:68264642-68264697
				chrY:58985558-58985656		chr4:68264753-68264863
				chrY:58986099-58986155		chr4:68265005-68265071
				chrY:58996563-58996614		chr4:68265302-68265482
						chr4:68265542-68265630
						chr4:68265981-68266041
						chr4:68266315-68266367
						chr4:70296657-70296750
						chr4:73935365-73935440
						chr4:76807188-76807247
						chr4:76861680-76862555
						chr4:80274512-80274570
						chr4:81105307-81105359
						chr4:83933862-83934518
						chr4:83934579-83934748
						chr4:87928010-87928062
						chr4:102268364-102268765
						chr4:102268817-102269020
						chr4:104119531-104119604
						chr4:122577422-122577541
						chr4:127561343-127561395
						chr4:128886578-128886656
						chr4:147442532-147443208
						chr4:178231012-178231064
						chr4:178363103-178364022
						chr4:190200576-190200635
						chr4:190643604-190643758
						chr4:190802444-190802517
						chr4:190862298-190862367
						chr4:190893901-190893953
						chr4:190943857-190943927
						chr4:191043609-191043661
						chr4:191043933-191044269
						chr5:10434-10521
						chr5:13208-13306
						chr5:271576-271636
						chr5:1974041-1974093
						chr5:10353968-10354024
						chr5:17526830-17526885
						chr5:17596337-17596389
						chr5:32370432-32370485
						chr5:35617829-35617921
						chr5:39424717-39424794
						chr5:39424898-39425528
						chr5:43041384-43042046
						chr5:43484054-43484106
						chr5:43557274-43557341
						chr5:46323096-46323152
						chr5:46326692-46326760
						chr5:46339576-46339630
						chr5:46380262-46380314
						chr5:46384427-46384489
						chr5:49405752-49405957
						chr5:49414409-49414480
						chr5:49431753-49431834
						chr5:49434946-49435008
						chr5:49437094-49437175
						chr5:49440061-49440134
						chr5:49440281-49440343
						chr5:49471627-49471698
						chr5:49513771-49513841
						chr5:53813475-53813527
						chr5:68462464-68463251
						chr5:71146741-71146940
						chr5:72815784-72815836
						chr5:74062928-74062980
						chr5:76115796-76116352
						chr5:77656241-77656293
						chr5:79783652-79784549
						chr5:80912243-80912295
						chr5:83018231-83018309
						chr5:89825120-89825172
						chr5:115910699-115910780
						chr5:125936624-125936676
						chr5:130109597-130109668
						chr5:134259859-134259914
						chr5:134260228-134260302
						chr5:134262722-134262776
						chr5:137688162-137688334
						chr5:139780448-139780511
						chr5:140090688-140090740
						chr5:140098628-140098680
						chr5:140105854-140105930
						chr5:172571365-172571417
						chr5:178012663-178012727
						chr5:179719134-179719890
						chr5:179921674-179922255
						chr6:13924896-13924982
						chr6:13925045-13925258
						chr6:16128723-16129407
						chr6:20212018-20212688
						chr6:20212769-20212860
						chr6:21594395-21595112
						chr6:24360080-24360191
						chr6:26341839-26341921
						chr6:26745163-26745218
						chr6:26745278-26745330
						chr6:26751940-26751992
						chr6:26758466-26758538
						chr6:27145061-27145772
						chr6:27156594-27156646
						chr6:27487175-27487243
						chr6:27640085-27640175
						chr6:27661604-27662264
						chr6:31104949-31105082
						chr6:31105191-31105826
						chr6:31763523-31763588
						chr6:31939835-31939887
						chr6:35227305-35227403
						chr6:37321367-37322223
						chr6:40555657-40555746
						chr6:58776244-58776297
						chr6:58776503-58776620
						chr6:58776695-58776985
						chr6:58777083-58777501
						chr6:58777577-58777746
						chr6:58777801-58778060
						chr6:58778137-58779294
						chr6:61902183-61902265
						chr6:61913384-61913505
						chr6:61916321-61916373
						chr6:73934228-73934280
						chr6:75915622-75916200
						chr6:79788259-79788370
						chr6:90347612-90348784
						chr6:100016629-100016681
						chr6:106808399-106808453
						chr6:106808545-106808608
						chr6:116421988-116422040
						chr6:119558562-119558687
						chr6:131949378-131949631
						chr6:132601038-132601095
						chr6:135818806-135819818
						chr6:142468127-142468207
						chr6:144607074-144608055
						chr6:149887743-149888437
						chr6:150039260-150039320
						chr6:157744576-157744647
						chr6:159590122-159590440
						chr7:10037-10232
						chr7:976985-977037
						chr7:3340674-3340764
						chr7:4721711-4722080
						chr7:4722140-4722473
						chr7:19140329-19140421
						chr7:19481905-19481957
						chr7:22122617-22122733
						chr7:29604152-29604956
						chr7:34360715-34360794
						chr7:44058834-44058921
						chr7:44530257-44530309
						chr7:45808630-45808716
						chr7:55433515-55433567
						chr7:56441201-56441279
						chr7:57995789-57995844
						chr7:61079041-61079096
						chr7:61080416-61080468
						chr7:61083507-61083562
						chr7:61794588-61794644
						chr7:61827325-61827378
						chr7:61967412-61967468
						chr7:61968923-61969089
						chr7:61969211-61969566
						chr7:61970349-61970413
						chr7:61971069-61971196
						chr7:61975034-61975090
						chr7:61976150-61976216
						chr7:61982945-61983003
						chr7:61988616-61988670
						chr7:64954897-64954951
						chr7:65447129-65447187
						chr7:66309927-66310045
						chr7:74489773-74489825
						chr7:75544418-75544514
						chr7:75807042-75807947
						chr7:75831104-75831178
						chr7:75943691-75943747
						chr7:76067363-76067420
						chr7:76149878-76150052
						chr7:76639460-76639654
						chr7:76639811-76639899
						chr7:76640005-76640162
						chr7:89783674-89783726
						chr7:91874778-91874830
						chr7:92157154-92157232
						chr7:92157316-92158196
						chr7:92534285-92534341
						chr7:92861085-92861929
						chr7:95064090-95064167
						chr7:97501671-97501723
						chr7:99679114-99679813
						chr7:100550799-100550856
						chr7:100609452-100609663
						chr7:101458274-101459255
						chr7:102004268-102004357
						chr7:106377146-106377217
						chr7:107220607-107220685
						chr7:107643340-107644172
						chr7:129691145-129691211
						chr7:141251200-141251253
						chr7:141438038-141438153
						chr7:144533053-144533138
						chr7:149194820-149194872
						chr7:151983487-151983539
						chr7:152161577-152162227
						chr7:155142975-155143033
						chr7:157940219-157940282
						chr7:157940357-157940458
						chr7:157941728-157941822
						chr7:157944081-157944194
						chr7:158387926-158387979
						chr8:356750-357003
						chr8:8243485-8243653
						chr8:8243709-8244079
						chr8:12458949-12459006
						chr8:17941539-17941626
						chr8:17941854-17941939
						chr8:22102440-22102522
						chr8:22423038-22423984
						chr8:22432031-22432161
						chr8:22941788-22941840
						chr8:23387229-23387283
						chr8:42949026-42949098
						chr8:43092877-43092940
						chr8:43094782-43094834
						chr8:43095179-43095232
						chr8:43095904-43095958
						chr8:43793176-43793231
						chr8:43794140-43794204
						chr8:43794718-43794772
						chr8:43798865-43798917
						chr8:43822419-43822475
						chr8:43823125-43823177
						chr8:43825820-43825881
						chr8:43828027-43828083
						chr8:43831536-43831631
						chr8:43837004-43837073
						chr8:43838663-43838742
						chr8:46840695-46840751
						chr8:46841652-46841708
						chr8:46847737-46847803
						chr8:46852446-46852516
						chr8:46852768-46852826
						chr8:46872841-46872893
						chr8:56987043-56987109
						chr8:58118488-58118620
						chr8:58122590-58122681
						chr8:66545974-66546712
						chr8:66557365-66557432
						chr8:67687642-67687704
						chr8:70602341-70602611
						chr8:82754653-82754791
						chr8:86132784-86132857
						chr8:86375532-86375618
						chr8:86563530-86563605
						chr8:86568042-86568117
						chr8:86572151-86572271
						chr8:86572338-86572578
						chr8:86573372-86573434
						chr8:86753289-86753362
						chr8:86754087-86754148
						chr8:86755230-86755307
						chr8:86781817-86781887
						chr8:86786333-86786395
						chr8:86786549-86786609
						chr8:90996462-90996628
						chr8:90996866-90996969
						chr8:95565818-95565955
						chr8:95732001-95732089
						chr8:97130730-97130782
						chr8:98594856-98594919
						chr8:100508098-100508150
						chr8:102217351-102217409
						chr8:107669778-107669873
						chr8:110346663-110346715
						chr8:110552381-110552437
						chr8:124084955-124085023
						chr8:124780756-124781276
						chr8:124781340-124781438
						chr8:126138052-126138109
						chr8:128295865-128295917
						chr8:143808443-143808509
						chr8:144751718-144751784
						chr8:144940543-144940624
						chr8:145180749-145180815
						chr8:146245512-146245571
						chr9:10288-10361
						chr9:10667-10743
						chr9:11359-11429
						chr9:14322178-14322311
						chr9:14322398-14322717
						chr9:34139884-34139960
						chr9:35657776-35657886
						chr9:36257946-36258933
						chr9:37904395-37904469
						chr9:44070713-44070789
						chr9:44877963-44878030
						chr9:44879662-44879721
						chr9:44993175-44993257
						chr9:45729188-45729240
						chr9:45729406-45729461
						chr9:66471164-66471243
						chr9:66784388-66784445
						chr9:66800756-66800825
						chr9:66833146-66833210
						chr9:66835070-66835126
						chr9:67293484-67293543
						chr9:67320779-67320903
						chr9:67791258-67791310
						chr9:68426219-68426339
						chr9:68455676-68455750
						chr9:68468770-68468826
						chr9:69786116-69786168
						chr9:69786541-69786632
						chr9:72653106-72653165
						chr9:72653217-72653341
						chr9:78790119-78790187
						chr9:79186655-79186722
						chr9:79186787-79186881
						chr9:88093195-88093247
						chr9:89252555-89252611
						chr9:90112813-90113450
						chr9:91933387-91933953
						chr9:91934164-91934216
						chr9:96328791-96328850
						chr9:98638188-98638296
						chr9:100174129-100174221
						chr9:100684441-100684521
						chr9:114393635-114393732
						chr9:124082492-124082577
						chr9:127531679-127532598
						chr9:127905307-127905493
						chr9:127905593-127905979
						chr9:130692596-130693697
						chr9:130880108-130880173
						chr9:130889122-130889850
						chr9:131397697-131397758
						chr9:134615599-134615651
						chr9:137217613-137218114
						chr9:139941135-139941195
						chrM:32-276
						chrM:334-495
						chrM:549-632
						chrM:695-1034
						chrM:1364-1452
						chrM:1700-1776
						chrM:1833-1900
						chrM:1993-2080
						chrM:2136-2445
						chrM:2524-2900
						chrM:3053-3554
						chrM:3607-3794
						chrM:4045-4108
						chrM:4856-5017
						chrM:15019-16144
						chrM:16220-16531
						chrX:37430625-37431106
						chrX:37431173-37431260
						chrX:45366053-45366770
						chrX:48814410-48815066
						chrX:53111134-53111788
						chrX:58546948-58547000
						chrX:58561377-58561449
						chrX:61687400-61687462
						chrX:61691780-61691864
						chrX:61696563-61696624
						chrX:61709825-61709879
						chrX:61717800-61717893
						chrX:61719777-61719829
						chrX:61720600-61720652
						chrX:61726559-61726623
						chrX:61730840-61730901
						chrX:61731035-61731101
						chrX:61761983-61762037
						chrX:61799932-61799985
						chrX:61815154-61815210
						chrX:61823514-61823572
						chrX:61839275-61839343
						chrX:61907289-61907341
						chrX:108297376-108297442
						chrX:108297701-108297831
						chrX:115004670-115004756
						chrX:115004853-115004922
						chrX:115005066-115005134
						chrX:136520402-136520591
						chrX:149862149-149862928
						chrX:153718635-153719071
						chrX:153719125-153719224
						chrY:9919449-9919503
						chrY:9930048-9930121
						chrY:9932806-9932862
						chrY:9941131-9941188
						chrY:9944037-9944091
						chrY:9944573-9944625
						chrY:9995908-9995969
						chrY:10019911-10019977
						chrY:10025179-10025280
						chrY:10026701-10026758
						chrY:10029628-10029694
						chrY:10031395-10031478
						chrY:10031960-10032026
						chrY:10037799-10037881
						chrY:10043715-10043780
						chrY:13137807-13137862
						chrY:13141140-13141192
						chrY:13403785-13403837
						chrY:13412816-13412906
						chrY:13454533-13454586
						chrY:13454841-13454895
						chrY:13458420-13458480
						chrY:13458681-13458742
						chrY:13460445-13460513
						chrY:13460965-13461115
						chrY:13464719-13464783
						chrY:13464964-13465094
						chrY:13466026-13466086
						chrY:13466493-13466551
						chrY:13466821-13466920
						chrY:13467827-13467884
						chrY:13468078-13468133
						chrY:13468207-13468313
						chrY:13469379-13469436
						chrY:13473436-13473501
						chrY:13479563-13479669
						chrY:13480310-13480374
						chrY:13482375-13482497
						chrY:13483321-13483407
						chrY:13484556-13484612
						chrY:13485389-13485450
						chrY:13485584-13485758
						chrY:13488863-13488917
						chrY:13489085-13489188
						chrY:13490011-13490091
						chrY:13648136-13648193
						chrY:13648949-13649003
						chrY:13651331-13651399
						chrY:13652116-13652170
						chrY:13658795-13658852
						chrY:13662039-13662092
						chrY:13664689-13664762
						chrY:13680943-13681007
						chrY:13704310-13704375
						chrY:13801064-13801180
						chrY:13810818-13810931
						chrY:13813114-13813172
						chrY:13821165-13821217
						chrY:13833315-13833367
						chrY:13842681-13842819
						chrY:13846458-13846515
						chrY:13851977-13852043
						chrY:13853101-13853158
						chrY:13859916-13859968
						chrY:13860021-13860074
						chrY:13866953-13867009
						chrY:13868371-13868442
						chrY:13869090-13869155
						chrY:13869802-13869863
						chrY:28785700-28785755
						chrY:28785932-28785987
						chrY:58827312-58827374
						chrY:58856051-58856109
						chrY:58862693-58862749
						chrY:58983715-58983775
						chrY:58985005-58985079
						chrY:58985554-58985663
						chrY:58986098-58986155
						chrY:58993304-58993365
						chrY:58996558-58996618
						chrY:58997064-58997122
						chrY:59001947-59002032
						chrY:59002146-59002198
