# Supplementary material for: A dual role of Cohesin in DNA DSB repair
Source: Nat Commun. 2025 Jan 20;16:843. doi: 10.1038/s41467-025-56086-4 (PMC11747280; doi:10.1038/s41467-025-56086-4)
Supplement: Supplementary file 4 — Supplementary Data 2 [file 41467_2025_56086_MOESM4_ESM.xlsx]

## Sheet: RAD21 Peaks
RAD21 Peaks WT NT Rep1	RAD21 Peaks WT NT Rep2	RAD21 Peaks WT DSB Rep1	RAD21 Peaks WT DSB Rep2	RAD21 Peaks WT ATMi DSB Rep1	RAD21 Peaks WT ATMi DSB Rep2	RAD21 Peaks Lig4 NT Rep1	RAD21 Peaks Lig4 NT Rep2	RAD21 Peaks Lig4 DSB Rep1	RAD21 Peaks Lig4 DSB Rep2	RAD21 Peaks SMC1APdef NT Rep1	RAD21 Peaks SMC1APdef NT Rep2	RAD21 Peaks SMC1APdef DSB Rep1	RAD21 Peaks SMC1APdef DSB Rep2
chr1:521435-521626	chr1:567426-567618	chr1:521435-521626	chr1:567394-567752	chr1:521417-521616	chr1:567406-567759	chr1:10112-10520	chr1:91411-91594	chr1:237585-237916	chr1:521416-521623	chr1:10043-10550	chr1:91190-91576	chr1:10029-10574	chr1:91164-91622
chr1:567429-567725	chr1:840037-840336	chr1:567429-567725	chr1:569759-570100	chr1:805192-805402	chr1:569883-570099	chr1:521433-521627	chr1:237709-237896	chr1:521391-521627	chr1:567397-567755	chr1:16221-16401	chr1:237682-237938	chr1:91177-91610	chr1:104933-105177
chr1:569884-570069	chr1:919554-919904	chr1:569884-570069	chr1:805266-805470	chr1:839964-840312	chr1:839990-840241	chr1:567412-567744	chr1:521433-521714	chr1:567395-567761	chr1:569741-570115	chr1:91177-91619	chr1:521402-521653	chr1:104831-105125	chr1:237547-237981
chr1:840014-840320	chr1:950795-951049	chr1:840014-840320	chr1:840042-840386	chr1:919534-919914	chr1:919525-919911	chr1:569765-570094	chr1:567419-567736	chr1:569731-570119	chr1:805184-805518	chr1:104831-105124	chr1:567412-567765	chr1:237599-237928	chr1:521355-521801
chr1:911473-911674	chr1:999165-999559	chr1:911473-911674	chr1:886861-887080	chr1:999290-999528	chr1:999132-999396	chr1:805180-805508	chr1:569784-570087	chr1:839973-840389	chr1:839958-840372	chr1:237594-237925	chr1:569727-570110	chr1:521411-521741	chr1:567363-567793
chr1:919547-919956	chr1:1057486-1057893	chr1:919547-919956	chr1:919542-919937	chr1:1057424-1057875	chr1:1057490-1057864	chr1:816850-817117	chr1:805173-805417	chr1:902198-902577	chr1:873570-873792	chr1:521414-521740	chr1:805071-805517	chr1:545938-546260	chr1:569708-570140
chr1:950843-951059	chr1:1227237-1227538	chr1:950843-951059	chr1:950822-951036	chr1:1307548-1307787	chr1:1837706-1837959	chr1:839992-840340	chr1:839991-840341	chr1:911505-911809	chr1:919482-919958	chr1:545942-546249	chr1:839915-840394	chr1:567408-567751	chr1:713922-714623
chr1:999158-999552	chr1:1307486-1307678	chr1:999158-999552	chr1:999244-999623	chr1:1837556-1837988	chr1:1891452-1891704	chr1:873476-873809	chr1:873563-873760	chr1:919366-919917	chr1:950790-951016	chr1:567411-567744	chr1:873463-873919	chr1:569759-570100	chr1:793285-793736
chr1:1057400-1057837	chr1:1376372-1376661	chr1:1057400-1057837	chr1:1057422-1057900	chr1:1875504-1875822	chr1:1978016-1978247	chr1:902042-902452	chr1:911501-911740	chr1:950897-951130	chr1:999131-999606	chr1:569759-570094	chr1:886785-887033	chr1:713927-714491	chr1:805119-805673
chr1:1166153-1166350	chr1:1837684-1837990	chr1:1166153-1166350	chr1:1285197-1285401	chr1:1891417-1891826	chr1:2071346-2071561	chr1:911439-911712	chr1:919472-919915	chr1:999159-999614	chr1:1015343-1015610	chr1:714001-714602	chr1:911233-911845	chr1:762762-763145	chr1:839842-840416
chr1:1227253-1227538	chr1:1875494-1875762	chr1:1227253-1227538	chr1:1307326-1307773	chr1:1977912-1978247	chr1:2126598-2126980	chr1:919436-919918	chr1:937239-937441	chr1:1057425-1057908	chr1:1057424-1057918	chr1:762711-763132	chr1:919438-919967	chr1:785838-786024	chr1:856358-856648
chr1:1285193-1285387	chr1:1891433-1891813	chr1:1285193-1285387	chr1:1376267-1376589	chr1:2071339-2071618	chr1:2313160-2313494	chr1:937292-937488	chr1:950820-951110	chr1:1166082-1166508	chr1:1166071-1166329	chr1:793367-793578	chr1:937179-937582	chr1:793349-793589	chr1:860253-860500
chr1:1307508-1307679	chr1:1976267-1976541	chr1:1307508-1307679	chr1:1837621-1838016	chr1:2105728-2106004	chr1:2345782-2346191	chr1:950809-951000	chr1:999186-999500	chr1:1185609-1185944	chr1:1185645-1185850	chr1:805107-805545	chr1:950751-951132	chr1:805024-805560	chr1:873412-873925
chr1:1376336-1376615	chr1:1977955-1978170	chr1:1376336-1376615	chr1:1875487-1875781	chr1:2126610-2127031	chr1:2479521-2479808	chr1:994763-994947	chr1:1057389-1057884	chr1:1225599-1225838	chr1:1227245-1227627	chr1:839872-840546	chr1:954637-954899	chr1:839940-840401	chr1:886804-887145
chr1:1837658-1837996	chr1:2071379-2071571	chr1:1837658-1837996	chr1:1891393-1891854	chr1:2313175-2313541	chr1:2718225-2718478	chr1:999183-999657	chr1:1166081-1166345	chr1:1227215-1227510	chr1:1280198-1280471	chr1:856439-856740	chr1:968390-968616	chr1:856410-856713	chr1:894436-895004
chr1:1840481-1840704	chr1:2126586-2127017	chr1:1840481-1840704	chr1:1980917-1981131	chr1:2345783-2346243	chr1:2738610-2738916	chr1:1057393-1057933	chr1:1185642-1185843	chr1:1307440-1307806	chr1:1307421-1307732	chr1:860191-860631	chr1:976024-976367	chr1:860218-860542	chr1:901606-901921
chr1:1875479-1875789	chr1:2313176-2313565	chr1:1875479-1875789	chr1:2071357-2071578	chr1:2479397-2479806	chr1:2929050-2929450	chr1:1141655-1141892	chr1:1225621-1225853	chr1:1311712-1312011	chr1:1376271-1376648	chr1:860969-861214	chr1:999159-999579	chr1:861026-861286	chr1:902116-902557
chr1:1891514-1891875	chr1:2345788-2346187	chr1:1891514-1891875	chr1:2126531-2127014	chr1:2703247-2703446	chr1:3236542-3236780	chr1:1166034-1166380	chr1:1227200-1227544	chr1:1376266-1376656	chr1:1720476-1720752	chr1:873471-873872	chr1:1057409-1057937	chr1:873458-873841	chr1:911330-911981
chr1:1976340-1976576	chr1:2479430-2479761	chr1:1976340-1976576	chr1:2313201-2313559	chr1:2718220-2718468	chr1:3341207-3341623	chr1:1185552-1185957	chr1:1285181-1285378	chr1:1440306-1440543	chr1:1837608-1838024	chr1:886794-887129	chr1:1166048-1166457	chr1:886756-887136	chr1:919401-920140
chr1:1977929-1978200	chr1:2585223-2585491	chr1:1977929-1978200	chr1:2345774-2346216	chr1:2738542-2738938	chr1:3369725-3370108	chr1:1225611-1225795	chr1:1307451-1307792	chr1:1550891-1551133	chr1:1840399-1840629	chr1:894275-894863	chr1:1185606-1186024	chr1:894252-894916	chr1:937127-937599
chr1:2071338-2071620	chr1:2703238-2703430	chr1:2071338-2071620	chr1:2479389-2479826	chr1:2929036-2929497	chr1:3407790-3408186	chr1:1227223-1227538	chr1:1343543-1343733	chr1:1837623-1838019	chr1:1875394-1875938	chr1:901520-901786	chr1:1225583-1225921	chr1:901837-902497	chr1:950726-951145
chr1:2105803-2106030	chr1:2718214-2718463	chr1:2105803-2106030	chr1:2718162-2718492	chr1:3236525-3236848	chr1:3481827-3482150	chr1:1280100-1280305	chr1:1376355-1376740	chr1:1840342-1840706	chr1:1891443-1892019	chr1:901870-902611	chr1:1227138-1227611	chr1:911309-911859	chr1:954648-955056
chr1:2126523-2126993	chr1:2738567-2738978	chr1:2126523-2126993	chr1:2738578-2738980	chr1:3341230-3341600	chr1:3827376-3827735	chr1:1285205-1285426	chr1:1440272-1440525	chr1:1875491-1875873	chr1:1976312-1976593	chr1:911331-912038	chr1:1280176-1280704	chr1:919398-920023	chr1:968270-968687
chr1:2313165-2313530	chr1:2929056-2929506	chr1:2313165-2313530	chr1:2929035-2929406	chr1:3369701-3370132	chr1:5570004-5570239	chr1:1307399-1307777	chr1:1440945-1441138	chr1:1891450-1891910	chr1:1977930-1978257	chr1:919438-919962	chr1:1285126-1285483	chr1:937140-937558	chr1:975955-976427
chr1:2345801-2346226	chr1:3200629-3200821	chr1:2345801-2346226	chr1:2986215-2986503	chr1:3407785-3408228	chr1:5805916-5806186	chr1:1376349-1376667	chr1:1550910-1551085	chr1:1976317-1976653	chr1:2071310-2071738	chr1:937123-937565	chr1:1307397-1307750	chr1:950734-951150	chr1:994640-994957
chr1:2479391-2479876	chr1:3236572-3236868	chr1:2479391-2479876	chr1:3236584-3236896	chr1:3481807-3482194	chr1:6306787-6307156	chr1:1837649-1838048	chr1:1837583-1837979	chr1:1977870-1978222	chr1:2105749-2106096	chr1:948676-948898	chr1:1311772-1312056	chr1:954665-954910	chr1:998990-999726
chr1:2688927-2689137	chr1:3341240-3341595	chr1:2688927-2689137	chr1:3341251-3341618	chr1:3531749-3531992	chr1:6408122-6408337	chr1:1840404-1840715	chr1:1840403-1840692	chr1:2071126-2071786	chr1:2126527-2127055	chr1:950711-951131	chr1:1376241-1376690	chr1:960074-960260	chr1:1009097-1009664
chr1:2703231-2703512	chr1:3369727-3370074	chr1:2703231-2703512	chr1:3369664-3370101	chr1:3537804-3538003	chr1:6464747-6465061	chr1:1875396-1875887	chr1:1875387-1875852	chr1:2105753-2106122	chr1:2313192-2313554	chr1:954627-954871	chr1:1377011-1377315	chr1:968310-968675	chr1:1014786-1015703
chr1:2718194-2718498	chr1:3400467-3400785	chr1:2718194-2718498	chr1:3400423-3400791	chr1:3640991-3641200	chr1:6780110-6780333	chr1:1891350-1892001	chr1:1891425-1891843	chr1:2126550-2127064	chr1:2345668-2346307	chr1:960178-960430	chr1:1440223-1440610	chr1:975965-976341	chr1:1051722-1052080
chr1:2738592-2738954	chr1:3407817-3408139	chr1:2738592-2738954	chr1:3407798-3408161	chr1:3827377-3827754	chr1:6854318-6854533	chr1:1976194-1976620	chr1:1976333-1976572	chr1:2313153-2313557	chr1:2479368-2479902	chr1:968294-968652	chr1:1440891-1441123	chr1:994670-994988	chr1:1057340-1058004
chr1:2838680-2838862	chr1:3481844-3482176	chr1:2838680-2838862	chr1:3481779-3482243	chr1:5569964-5570342	chr1:7278277-7278684	chr1:1977901-1978238	chr1:1977902-1978214	chr1:2345691-2346257	chr1:2486448-2486683	chr1:976012-976345	chr1:1555543-1555821	chr1:999090-999701	chr1:1092824-1093168
chr1:2929020-2929411	chr1:3531729-3532003	chr1:2929020-2929411	chr1:3531732-3532027	chr1:5697381-5697643	chr1:7707258-7707663	chr1:2071283-2071783	chr1:2071279-2071715	chr1:2479407-2479819	chr1:2703230-2703467	chr1:994647-994957	chr1:1837620-1838064	chr1:1009139-1009521	chr1:1098091-1098582
chr1:2986261-2986597	chr1:3535648-3535866	chr1:2986261-2986597	chr1:3535606-3535846	chr1:5805842-5806300	chr1:7727659-7727953	chr1:2105775-2106044	chr1:2105745-2106019	chr1:2703210-2703532	chr1:2718123-2718572	chr1:999114-999723	chr1:1840417-1840750	chr1:1014899-1015654	chr1:1100202-1100537
chr1:3200545-3200801	chr1:3640947-3641257	chr1:3200545-3200801	chr1:3537788-3538019	chr1:6101581-6101814	chr1:7729625-7729942	chr1:2126507-2127043	chr1:2126515-2127042	chr1:2718128-2718499	chr1:2738576-2738978	chr1:1004564-1004964	chr1:1875416-1876022	chr1:1051202-1051567	chr1:1166078-1166625
chr1:3236545-3236809	chr1:3827374-3827733	chr1:3236545-3236809	chr1:3641002-3641247	chr1:6113089-6113339	chr1:8035395-8035713	chr1:2313158-2313531	chr1:2313159-2313535	chr1:2738556-2739040	chr1:2838715-2839039	chr1:1009102-1009675	chr1:1891304-1891897	chr1:1051739-1052254	chr1:1185494-1186012
chr1:3326733-3326961	chr1:4204626-4204870	chr1:3326733-3326961	chr1:3827307-3827738	chr1:6168956-6169263	chr1:8042382-8042887	chr1:2345609-2346257	chr1:2345757-2346262	chr1:2929016-2929456	chr1:2929009-2929574	chr1:1014792-1015295	chr1:1976191-1976622	chr1:1057352-1057931	chr1:1209166-1209405
chr1:3341228-3341581	chr1:5569924-5570175	chr1:3341228-3341581	chr1:5569950-5570227	chr1:6305191-6305391	chr1:8091313-8091585	chr1:2479391-2479874	chr1:2479349-2479876	chr1:2986208-2986527	chr1:2986273-2986526	chr1:1051222-1052021	chr1:1977881-1978270	chr1:1092866-1093075	chr1:1225521-1225929
chr1:3369737-3370111	chr1:5697366-5697558	chr1:3369737-3370111	chr1:5681151-5681422	chr1:6306828-6307148	chr1:8374256-8374684	chr1:2486428-2486648	chr1:2703246-2703464	chr1:3200567-3200851	chr1:3200553-3200819	chr1:1057340-1057946	chr1:2040195-2040411	chr1:1093391-1093628	chr1:1227053-1227625
chr1:3400510-3400690	chr1:5805873-5806204	chr1:3400510-3400690	chr1:5805815-5806262	chr1:6403460-6403795	chr1:8409058-8409392	chr1:2703227-2703450	chr1:2718113-2718479	chr1:3236527-3236876	chr1:3236543-3236902	chr1:1098122-1098520	chr1:2071193-2071741	chr1:1098146-1098668	chr1:1235424-1235694
chr1:3407793-3408158	chr1:5890918-5891120	chr1:3407793-3408158	chr1:6101586-6101859	chr1:6408084-6408352	chr1:8786618-8786878	chr1:2718183-2718476	chr1:2738598-2738947	chr1:3326703-3327032	chr1:3326667-3326990	chr1:1109858-1110112	chr1:2105753-2106110	chr1:1141312-1141528	chr1:1237397-1237674
chr1:3481847-3482174	chr1:6035245-6035507	chr1:3481847-3482174	chr1:6168988-6169472	chr1:6464780-6465091	chr1:8908994-8909312	chr1:2738579-2738973	chr1:2838652-2838897	chr1:3341192-3341626	chr1:3340995-3341628	chr1:1136820-1137108	chr1:2126520-2127091	chr1:1141803-1142161	chr1:1253603-1254093
chr1:3531726-3532005	chr1:6168966-6169278	chr1:3531726-3532005	chr1:6265072-6265276	chr1:6498103-6498440	chr1:8978206-8978570	chr1:2838646-2838989	chr1:2929055-2929465	chr1:3369636-3370136	chr1:3369642-3370108	chr1:1141871-1142243	chr1:2144452-2144706	chr1:1166022-1166469	chr1:1260541-1260795
chr1:3535654-3535845	chr1:6245818-6246080	chr1:3535654-3535845	chr1:6305200-6305407	chr1:6854314-6854543	chr1:9065174-9065428	chr1:2928932-2929448	chr1:2986232-2986519	chr1:3407759-3408385	chr1:3400452-3400716	chr1:1143515-1143827	chr1:2313098-2313605	chr1:1167045-1167371	chr1:1279981-1280683
chr1:3537735-3538017	chr1:6306748-6307255	chr1:3537735-3538017	chr1:6306792-6307161	chr1:7058411-7058677	chr1:9161653-9161902	chr1:2986248-2986556	chr1:3200506-3200831	chr1:3481742-3482192	chr1:3407752-3408218	chr1:1166039-1166523	chr1:2345685-2346276	chr1:1173390-1173830	chr1:1285007-1285524
chr1:3641019-3641291	chr1:6403505-6403787	chr1:3641019-3641291	chr1:6403466-6403791	chr1:7102845-7103063	chr1:9170824-9171164	chr1:3200625-3200862	chr1:3236574-3237011	chr1:3531680-3532021	chr1:3481759-3482213	chr1:1166826-1167036	chr1:2479392-2479861	chr1:1185505-1185968	chr1:1295990-1296297
chr1:3773844-3774066	chr1:6408062-6408257	chr1:3773844-3774066	chr1:6408051-6408333	chr1:7130473-7130779	chr1:9256528-9256787	chr1:3236540-3236918	chr1:3326742-3327037	chr1:3535580-3535934	chr1:3531664-3532126	chr1:1167128-1167346	chr1:2486267-2486733	chr1:1200459-1200805	chr1:1299657-1299901
chr1:3827341-3827802	chr1:6423172-6423369	chr1:3827341-3827802	chr1:6423166-6423466	chr1:7268040-7268322	chr1:9327190-9327603	chr1:3326747-3326980	chr1:3341100-3341618	chr1:3537679-3538042	chr1:3535585-3535923	chr1:1185489-1185983	chr1:2703145-2703555	chr1:1209072-1209640	chr1:1307346-1307838
chr1:4204426-4204640	chr1:6464795-6465040	chr1:4204426-4204640	chr1:6464764-6465098	chr1:7278315-7278603	chr1:9349081-9349415	chr1:3341042-3341614	chr1:3369674-3370114	chr1:3640981-3641337	chr1:3537674-3538112	chr1:1200380-1200720	chr1:2718104-2718534	chr1:1225589-1225915	chr1:1311647-1312102
chr1:5569998-5570330	chr1:6535618-6535810	chr1:5569998-5570330	chr1:6483568-6483772	chr1:7284874-7285086	chr1:9515822-9516189	chr1:3369661-3370212	chr1:3400518-3400693	chr1:3692528-3692772	chr1:3640943-3641345	chr1:1209125-1209623	chr1:2738513-2738967	chr1:1227153-1227611	chr1:1334752-1335009
chr1:5681209-5681387	chr1:6694680-6694884	chr1:5681209-5681387	chr1:6498157-6498386	chr1:7514174-7514454	chr1:9551119-9551472	chr1:3400438-3400724	chr1:3407762-3408206	chr1:3717967-3718319	chr1:3692562-3692834	chr1:1225574-1225897	chr1:2838602-2838960	chr1:1235477-1235740	chr1:1337363-1337724
chr1:5697357-5697551	chr1:6780079-6780325	chr1:5697357-5697551	chr1:6549963-6550244	chr1:7599446-7599722	chr1:9687060-9687478	chr1:3407797-3408228	chr1:3481822-3482198	chr1:3773769-3774054	chr1:3718108-3718329	chr1:1227146-1227624	chr1:2928961-2929469	chr1:1237361-1237703	chr1:1342825-1343625
chr1:5805868-5806173	chr1:6949982-6950235	chr1:5805868-5806173	chr1:6583789-6583993	chr1:7637340-7637613	chr1:9844705-9844931	chr1:3481733-3482220	chr1:3531729-3531981	chr1:3827316-3827744	chr1:3827333-3827807	chr1:1235551-1235731	chr1:2986213-2986523	chr1:1243435-1243680	chr1:1370783-1371181
chr1:5976127-5976384	chr1:7102867-7103204	chr1:5976127-5976384	chr1:6614569-6614773	chr1:7707250-7707635	chr1:9927519-9927889	chr1:3531694-3532059	chr1:3535602-3535927	chr1:5569896-5570326	chr1:5541995-5542249	chr1:1237373-1237690	chr1:3200519-3200903	chr1:1245495-1245746	chr1:1376202-1376816
chr1:6035314-6035493	chr1:7267977-7268251	chr1:6035314-6035493	chr1:6780119-6780337	chr1:7727627-7727937	chr1:9934957-9935274	chr1:3535556-3535953	chr1:3537730-3538021	chr1:5681106-5681383	chr1:5569760-5570394	chr1:1243971-1244181	chr1:3236495-3236908	chr1:1253713-1253899	chr1:1376989-1377258
chr1:6101584-6101794	chr1:7278242-7278644	chr1:6101584-6101794	chr1:6854302-6854580	chr1:7729583-7729852	chr1:10002495-10002761	chr1:3537796-3538044	chr1:3612289-3612467	chr1:5805795-5806249	chr1:5574755-5575017	chr1:1245473-1245742	chr1:3326711-3326992	chr1:1259744-1260037	chr1:1406823-1407199
chr1:6113088-6113285	chr1:7284877-7285072	chr1:6113088-6113285	chr1:6950020-6950272	chr1:7962802-7963014	chr1:10010445-10010784	chr1:3640953-3641319	chr1:3641000-3641309	chr1:5975999-5976425	chr1:5681164-5681417	chr1:1253706-1253887	chr1:3341200-3341608	chr1:1260193-1260413	chr1:1440166-1440682
chr1:6168997-6169235	chr1:7707245-7707619	chr1:6168997-6169235	chr1:7102831-7103201	chr1:8035353-8035717	chr1:10488093-10488375	chr1:3692555-3692786	chr1:3692479-3692791	chr1:6035252-6035558	chr1:5805785-5806289	chr1:1259692-1260424	chr1:3369645-3370140	chr1:1279987-1280773	chr1:1440815-1441289
chr1:6231711-6231931	chr1:7727620-7727939	chr1:6231711-6231931	chr1:7130451-7130762	chr1:8042336-8042710	chr1:10554730-10554972	chr1:3773853-3774052	chr1:3773780-3774046	chr1:6101542-6101863	chr1:5976089-5976358	chr1:1266428-1266635	chr1:3400401-3400673	chr1:1285087-1285501	chr1:1447025-1447588
chr1:6305164-6305388	chr1:7729551-7729895	chr1:6305164-6305388	chr1:7268006-7268295	chr1:8091295-8091680	chr1:10567595-10567832	chr1:3827286-3827802	chr1:3827355-3827743	chr1:6112970-6113343	chr1:6035265-6035602	chr1:1273180-1273498	chr1:3407805-3408219	chr1:1296004-1296193	chr1:1509248-1509540
chr1:6306839-6307147	chr1:7812959-7813172	chr1:6306839-6307147	chr1:7278221-7278706	chr1:8374285-8374702	chr1:10574449-10574792	chr1:4204718-4204909	chr1:5542047-5542365	chr1:6168937-6169284	chr1:6101577-6101844	chr1:1279482-1279662	chr1:3481781-3482191	chr1:1307352-1307803	chr1:1510369-1510718
chr1:6403587-6403797	chr1:7962811-7963080	chr1:6403587-6403797	chr1:7284871-7285118	chr1:8408992-8409448	chr1:10927145-10927510	chr1:5569915-5570325	chr1:5569891-5570291	chr1:6245885-6246222	chr1:6112992-6113344	chr1:1279997-1280761	chr1:3531610-3532095	chr1:1311706-1312056	chr1:1532992-1533294
chr1:6408040-6408380	chr1:8035353-8035646	chr1:6408040-6408380	chr1:7514184-7514447	chr1:8621161-8621428	chr1:10970068-10970283	chr1:5574674-5574923	chr1:5574692-5574942	chr1:6265011-6265457	chr1:6168923-6169239	chr1:1285117-1285473	chr1:3535603-3535936	chr1:1334833-1335207	chr1:1550253-1550710
chr1:6423194-6423449	chr1:8042386-8042785	chr1:6423194-6423449	chr1:7599885-7600089	chr1:8786614-8786857	chr1:11002035-11002289	chr1:5681190-5681397	chr1:5681123-5681433	chr1:6305127-6305442	chr1:6231570-6231806	chr1:1295987-1296218	chr1:3537666-3538085	chr1:1337397-1337682	chr1:1551571-1551847
chr1:6464799-6465062	chr1:8091340-8091625	chr1:6464799-6465062	chr1:7707214-7707633	chr1:8908951-8909283	chr1:11097680-11097983	chr1:5805754-5806296	chr1:5805829-5806245	chr1:6306749-6307230	chr1:6265154-6265502	chr1:1299662-1299923	chr1:3612272-3612498	chr1:1342416-1343568	chr1:1555440-1555786
chr1:6498152-6498370	chr1:8225823-8226015	chr1:6498152-6498370	chr1:7727595-7727985	chr1:8978193-8978563	chr1:11301728-11302077	chr1:5976062-5976454	chr1:5976030-5976398	chr1:6403491-6403840	chr1:6305153-6305455	chr1:1307364-1307810	chr1:3640932-3641314	chr1:1368603-1368966	chr1:1563991-1564683
chr1:6549977-6550280	chr1:8374254-8374693	chr1:6549977-6550280	chr1:7729577-7729937	chr1:9048125-9048377	chr1:11702471-11702812	chr1:6035238-6035546	chr1:6035210-6035523	chr1:6408001-6408425	chr1:6306714-6307344	chr1:1310561-1310778	chr1:3718093-3718328	chr1:1370919-1371125	chr1:1590303-1590928
chr1:6706635-6706853	chr1:8409053-8409399	chr1:6706635-6706853	chr1:7812934-7813138	chr1:9065161-9065537	chr1:11779815-11780170	chr1:6101554-6101848	chr1:6101477-6101830	chr1:6423081-6423526	chr1:6403476-6403844	chr1:1311747-1312015	chr1:3773740-3774006	chr1:1376192-1376737	chr1:1597091-1597365
chr1:6780065-6780383	chr1:8621220-8621524	chr1:6780065-6780383	chr1:7962869-7963073	chr1:9161577-9161917	chr1:11898761-11899089	chr1:6112955-6113324	chr1:6113050-6113304	chr1:6457061-6457316	chr1:6408018-6408430	chr1:1334571-1335203	chr1:3827321-3827813	chr1:1377039-1377288	chr1:1617670-1617928
chr1:6787580-6787842	chr1:8786589-8786871	chr1:6787580-6787842	chr1:8035312-8035727	chr1:9170846-9171225	chr1:11954056-11954365	chr1:6168969-6169274	chr1:6142414-6142659	chr1:6464733-6465103	chr1:6423156-6423421	chr1:1337404-1337699	chr1:4233284-4233551	chr1:1406573-1407224	chr1:1617978-1618246
chr1:6854212-6854500	chr1:8908939-8909282	chr1:6854212-6854500	chr1:8042399-8042775	chr1:9256479-9256873	chr1:12166994-12167209	chr1:6231629-6231813	chr1:6168973-6169222	chr1:6474337-6474659	chr1:6457079-6457327	chr1:1342427-1342964	chr1:5454237-5454557	chr1:1440199-1440636	chr1:1655600-1656149
chr1:6949997-6950225	chr1:8978252-8978502	chr1:6949997-6950225	chr1:8091340-8091851	chr1:9327178-9327622	chr1:12184892-12185259	chr1:6245890-6246152	chr1:6231636-6231816	chr1:6483588-6483890	chr1:6464732-6465107	chr1:1343119-1343692	chr1:5508503-5508915	chr1:1440798-1441248	chr1:1690110-1690527
chr1:7058457-7058671	chr1:9048150-9048392	chr1:7058457-7058671	chr1:8225805-8226125	chr1:9349057-9349435	chr1:12268815-12269270	chr1:6265116-6265465	chr1:6265024-6265442	chr1:6498061-6498384	chr1:6474331-6474588	chr1:1368596-1368946	chr1:5542023-5542307	chr1:1446704-1447359	chr1:1709323-1709881
chr1:7102889-7103130	chr1:9065251-9065478	chr1:7102889-7103130	chr1:8298888-8299092	chr1:9515824-9516203	chr1:12374468-12374701	chr1:6298779-6298963	chr1:6305144-6305414	chr1:6535554-6535799	chr1:6483545-6483817	chr1:1370797-1371003	chr1:5569900-5570365	chr1:1510301-1510624	chr1:1710384-1710623
chr1:7130517-7130730	chr1:9170829-9171203	chr1:7130517-7130730	chr1:8374324-8374695	chr1:9551079-9551498	chr1:12679770-12680192	chr1:6305143-6305435	chr1:6306791-6307264	chr1:6546590-6546832	chr1:6498080-6498449	chr1:1376213-1376729	chr1:5574656-5575012	chr1:1532994-1533352	chr1:1720482-1720857
chr1:7268018-7268282	chr1:9256464-9256836	chr1:7268018-7268282	chr1:8409010-8409430	chr1:9687040-9687461	chr1:12718937-12719327	chr1:6306770-6307314	chr1:6403436-6403802	chr1:6549893-6550144	chr1:6505218-6505423	chr1:1377006-1377265	chr1:5681039-5681471	chr1:1550461-1550720	chr1:1727916-1728265
chr1:7278094-7278668	chr1:9327152-9327606	chr1:7278094-7278668	chr1:8621073-8621565	chr1:9785046-9785316	chr1:13992192-13992522	chr1:6403516-6403792	chr1:6407983-6408399	chr1:6583775-6584002	chr1:6535632-6535899	chr1:1406842-1407202	chr1:5697266-5697653	chr1:1550916-1551152	chr1:1790150-1790429
chr1:7284853-7285105	chr1:9349122-9349398	chr1:7284853-7285105	chr1:8786583-8786889	chr1:9844593-9844973	chr1:14286809-14287184	chr1:6408047-6408420	chr1:6423194-6423512	chr1:6614586-6614902	chr1:6546621-6546866	chr1:1440219-1440655	chr1:5701004-5701275	chr1:1551454-1551640	chr1:1837580-1838081
chr1:7514174-7514460	chr1:9515812-9516117	chr1:7514174-7514460	chr1:8908930-8909295	chr1:9927504-9927940	chr1:14292319-14292598	chr1:6423177-6423488	chr1:6464767-6465093	chr1:6706583-6706957	chr1:6549931-6550228	chr1:1440812-1441205	chr1:5805746-5806274	chr1:1555446-1555777	chr1:1840358-1840777
chr1:7599853-7600087	chr1:9551136-9551473	chr1:7599853-7600087	chr1:8978155-8978493	chr1:9934946-9935347	chr1:15242024-15242239	chr1:6464758-6465140	chr1:6474405-6474695	chr1:6779911-6780401	chr1:6614588-6614819	chr1:1446857-1447423	chr1:5890856-5891140	chr1:1563044-1563230	chr1:1850431-1850710
chr1:7707263-7707654	chr1:9555375-9555608	chr1:7707263-7707654	chr1:9048119-9048485	chr1:10002525-10002790	chr1:15354054-15354310	chr1:6474450-6474686	chr1:6498046-6498392	chr1:6787563-6787871	chr1:6706527-6706883	chr1:1509325-1509507	chr1:5975953-5976377	chr1:1563669-1563888	chr1:1875379-1875919
chr1:7727653-7727941	chr1:9633808-9634000	chr1:7727653-7727941	chr1:9065228-9065484	chr1:10010468-10010712	chr1:15372983-15373362	chr1:6483601-6483809	chr1:6505282-6505476	chr1:6854168-6854599	chr1:6779891-6780417	chr1:1509678-1509979	chr1:6035184-6035596	chr1:1590367-1590568	chr1:1891344-1892035
chr1:7729590-7729849	chr1:9687032-9687433	chr1:7729590-7729849	chr1:9161603-9161918	chr1:10092578-10092799	chr1:15426836-15427150	chr1:6498037-6498377	chr1:6524661-6524836	chr1:6949945-6950262	chr1:6787564-6787898	chr1:1510300-1510874	chr1:6101546-6101966	chr1:1590664-1590986	chr1:1976175-1976672
chr1:7812922-7813131	chr1:9785135-9785406	chr1:7812922-7813131	chr1:9170851-9171197	chr1:10398086-10398437	chr1:15454941-15455364	chr1:6535560-6535798	chr1:6535523-6535923	chr1:7020506-7020854	chr1:6854201-6854706	chr1:1532978-1533342	chr1:6112949-6113336	chr1:1597127-1597512	chr1:1977853-1978309
chr1:7962854-7963074	chr1:9844634-9844930	chr1:7962854-7963074	chr1:9256488-9256912	chr1:10437524-10437756	chr1:15478900-15479115	chr1:6546602-6546827	chr1:6546603-6546806	chr1:7058381-7058768	chr1:6949843-6950344	chr1:1550331-1551104	chr1:6168838-6169320	chr1:1610416-1610654	chr1:1980890-1981166
chr1:8021378-8021549	chr1:9927493-9927853	chr1:8021378-8021549	chr1:9327088-9327589	chr1:10488117-10488477	chr1:15599022-15599354	chr1:6583753-6584090	chr1:6549961-6550142	chr1:7102740-7103207	chr1:7058368-7058749	chr1:1555449-1555760	chr1:6231526-6231951	chr1:1617901-1618115	chr1:2040077-2040476
chr1:8035341-8035685	chr1:9934956-9935351	chr1:8035341-8035685	chr1:9349098-9349454	chr1:10490374-10490584	chr1:15631241-15631552	chr1:6614544-6614798	chr1:6583717-6584062	chr1:7130421-7130822	chr1:7102770-7103213	chr1:1564142-1564818	chr1:6245819-6246189	chr1:1624454-1624756	chr1:2071155-2071821
chr1:8042429-8042784	chr1:10002490-10002682	chr1:8042429-8042784	chr1:9515778-9516181	chr1:10554746-10555028	chr1:15757606-15757941	chr1:6706581-6706866	chr1:6614595-6614878	chr1:7177458-7177801	chr1:7130428-7130855	chr1:1590480-1590872	chr1:6264913-6265584	chr1:1655810-1656152	chr1:2105666-2106131
chr1:8091268-8091643	chr1:10270333-10270561	chr1:8091268-8091643	chr1:9551069-9551457	chr1:10567495-10567838	chr1:15827951-15828166	chr1:6779981-6780391	chr1:6706552-6706916	chr1:7268006-7268315	chr1:7177544-7177774	chr1:1597120-1597472	chr1:6305101-6305494	chr1:1690206-1690616	chr1:2126461-2127117
chr1:8374283-8374723	chr1:10398124-10398379	chr1:8374283-8374723	chr1:9555390-9555594	chr1:10590407-10590636	chr1:16067941-16068218	chr1:6787561-6787874	chr1:6761904-6762136	chr1:7278158-7278785	chr1:7267949-7268282	chr1:1610389-1610569	chr1:6306770-6307205	chr1:1709465-1709823	chr1:2136679-2136987
chr1:8409028-8409367	chr1:10437547-10437767	chr1:8409028-8409367	chr1:9633809-9634069	chr1:10927149-10927514	chr1:16118606-16118886	chr1:6844220-6844594	chr1:6780022-6780419	chr1:7514159-7514551	chr1:7278216-7278752	chr1:1617686-1618164	chr1:6403418-6403839	chr1:1710232-1710705	chr1:2144106-2144793
chr1:8434942-8435131	chr1:10488088-10488428	chr1:8434942-8435131	chr1:9687019-9687453	chr1:10969975-10970272	chr1:16335567-16335931	chr1:6854189-6854697	chr1:6787613-6787878	chr1:7599720-7600127	chr1:7284823-7285084	chr1:1624056-1624419	chr1:6408004-6408457	chr1:1720441-1720809	chr1:2169138-2169380
chr1:8621161-8621502	chr1:10554761-10555045	chr1:8621161-8621502	chr1:9785128-9785342	chr1:11002011-11002329	chr1:16359349-16359605	chr1:6949911-6950267	chr1:6854184-6854617	chr1:7637280-7637620	chr1:7514112-7514592	chr1:1655638-1656117	chr1:6423031-6423522	chr1:1727961-1728226	chr1:2246519-2246960
chr1:8786615-8786839	chr1:10555145-10555365	chr1:8786615-8786839	chr1:9844614-9845000	chr1:11097616-11098093	chr1:16382569-16382930	chr1:7058380-7058715	chr1:6949909-6950245	chr1:7707191-7707700	chr1:7599595-7600149	chr1:1677844-1678075	chr1:6438179-6438494	chr1:1790108-1790316	chr1:2313074-2313615
chr1:8908998-8909313	chr1:10567527-10567814	chr1:8908998-8909313	chr1:9927513-9927921	chr1:11301886-11302087	chr1:16405454-16405736	chr1:7102847-7103175	chr1:7058324-7058780	chr1:7727532-7728036	chr1:7637323-7637635	chr1:1690166-1690655	chr1:6457033-6457469	chr1:1822970-1823156	chr1:2323072-2323550
chr1:8978188-8978496	chr1:10590266-10590709	chr1:8978188-8978496	chr1:9934947-9935277	chr1:11397699-11397908	chr1:16408926-16409203	chr1:7130457-7130810	chr1:7102800-7103161	chr1:7729547-7729892	chr1:7707243-7707727	chr1:1695695-1695938	chr1:6464716-6465168	chr1:1837624-1838057	chr1:2338265-2338512
chr1:9023001-9023221	chr1:10927144-10927509	chr1:9023001-9023221	chr1:10002459-10002868	chr1:11702447-11702815	chr1:16514166-16514657	chr1:7268004-7268251	chr1:7130393-7130848	chr1:7812886-7813269	chr1:7727578-7727995	chr1:1709292-1709767	chr1:6483464-6483914	chr1:1840305-1840805	chr1:2345636-2346348
chr1:9048172-9048424	chr1:10969994-10970267	chr1:9048172-9048424	chr1:10010343-10010700	chr1:11710554-11710775	chr1:16570919-16571157	chr1:7278244-7278692	chr1:7177548-7177779	chr1:7868428-7868693	chr1:7729549-7729921	chr1:1710357-1710721	chr1:6498035-6498457	chr1:1850399-1850649	chr1:2375321-2375674
chr1:9065232-9065519	chr1:11002027-11002289	chr1:9065232-9065519	chr1:10092579-10092815	chr1:11771162-11771390	chr1:16947589-16947882	chr1:7514136-7514450	chr1:7267995-7268276	chr1:7962791-7963089	chr1:7812829-7813203	chr1:1720548-1720834	chr1:6505175-6505556	chr1:1850921-1851179	chr1:2391171-2391541
chr1:9161656-9161922	chr1:11097667-11098028	chr1:9161656-9161922	chr1:10270031-10270277	chr1:11779797-11780175	chr1:17036342-17036644	chr1:7599496-7600099	chr1:7278235-7278710	chr1:8021386-8021660	chr1:7868395-7868676	chr1:1727928-1728223	chr1:6535589-6535883	chr1:1875375-1875924	chr1:2457822-2458284
chr1:9170808-9171161	chr1:11397673-11397954	chr1:9170808-9171161	chr1:10398141-10398398	chr1:11898763-11899159	chr1:17372722-17372937	chr1:7637319-7637640	chr1:7284792-7285090	chr1:8035276-8035754	chr1:7962823-7963098	chr1:1790177-1790419	chr1:6546537-6546916	chr1:1886285-1886504	chr1:2470813-2471148
chr1:9202351-9202531	chr1:11702514-11702818	chr1:9202351-9202531	chr1:10437520-10437830	chr1:11953988-11954356	chr1:17386170-17386452	chr1:7707115-7707686	chr1:7514143-7514546	chr1:8042343-8042891	chr1:8021342-8021609	chr1:1821380-1821573	chr1:6549941-6550227	chr1:1891359-1891999	chr1:2479248-2479911
chr1:9256501-9256850	chr1:11710528-11710777	chr1:9256501-9256850	chr1:10488134-10488509	chr1:12178725-12179009	chr1:17452275-17452674	chr1:7727605-7728031	chr1:7599775-7600067	chr1:8074990-8075438	chr1:8035303-8035805	chr1:1822800-1823195	chr1:6583606-6584058	chr1:1935033-1935233	chr1:2486225-2486793
chr1:9310178-9310359	chr1:11724113-11724324	chr1:9310178-9310359	chr1:10554776-10555063	chr1:12184852-12185310	chr1:17563509-17563928	chr1:7729578-7729893	chr1:7621531-7621753	chr1:8091245-8091709	chr1:8042349-8042936	chr1:1828653-1828981	chr1:6614527-6614878	chr1:1976183-1976652	chr1:2493467-2493756
chr1:9327210-9327691	chr1:11771211-11771406	chr1:9327210-9327691	chr1:10567474-10567901	chr1:12259552-12259811	chr1:17600776-17600991	chr1:7812849-7813233	chr1:7637349-7637603	chr1:8225720-8226136	chr1:8075044-8075441	chr1:1837611-1838055	chr1:6694618-6695014	chr1:1977878-1978265	chr1:2518110-2518718
chr1:9349128-9349483	chr1:11779802-11780170	chr1:9349128-9349483	chr1:10590378-10590647	chr1:12268922-12269259	chr1:17662657-17662872	chr1:7868408-7868667	chr1:7707237-7707662	chr1:8374208-8374765	chr1:8091220-8091669	chr1:1840346-1840774	chr1:6706479-6707039	chr1:1980906-1981164	chr1:2529965-2530333
chr1:9515816-9516155	chr1:11898742-11899128	chr1:9515816-9516155	chr1:10752534-10752738	chr1:12374505-12374740	chr1:17732779-17733005	chr1:7962800-7963105	chr1:7727584-7728016	chr1:8408966-8409416	chr1:8193341-8193629	chr1:1850213-1851384	chr1:6779981-6780469	chr1:2023146-2023368	chr1:2578261-2578547
chr1:9551066-9551522	chr1:11954010-11954329	chr1:9551066-9551522	chr1:10927148-10927531	chr1:12679800-12680212	chr1:17746466-17746681	chr1:8035272-8035794	chr1:7729592-7729905	chr1:8411853-8412059	chr1:8225805-8226102	chr1:1875373-1875959	chr1:6787511-6787905	chr1:2040099-2040437	chr1:2688869-2689348
chr1:9555352-9555539	chr1:12091366-12091585	chr1:9555352-9555539	chr1:10969914-10970305	chr1:12718974-12719360	chr1:17820774-17821148	chr1:8042326-8042829	chr1:7812785-7813210	chr1:8434894-8435230	chr1:8242250-8242648	chr1:1891351-1892018	chr1:6854294-6854523	chr1:2071211-2071786	chr1:2703045-2703612
chr1:9675748-9675919	chr1:12166903-12167278	chr1:9675748-9675919	chr1:11002017-11002364	chr1:12843959-12844247	chr1:17828836-17829175	chr1:8075081-8075404	chr1:7868415-7868684	chr1:8621095-8621583	chr1:8274843-8275048	chr1:1935056-1935510	chr1:6949926-6950364	chr1:2105652-2106150	chr1:2718075-2718571
chr1:9687051-9687431	chr1:12184874-12185265	chr1:9687051-9687431	chr1:11097661-11098071	chr1:13870474-13870731	chr1:17933407-17933720	chr1:8091211-8091608	chr1:7962740-7963092	chr1:8731383-8731701	chr1:8298794-8299231	chr1:1976242-1976653	chr1:7020597-7020842	chr1:2121018-2121256	chr1:2738490-2739068
chr1:9785063-9785402	chr1:12268855-12269255	chr1:9785063-9785402	chr1:11380315-11380519	chr1:13992215-13992533	chr1:17980380-17980652	chr1:8225831-8226136	chr1:8021418-8021634	chr1:8786547-8787017	chr1:8374119-8374789	chr1:1977851-1978257	chr1:7058301-7058700	chr1:2126433-2127079	chr1:2792501-2793039
chr1:9844654-9844914	chr1:12335557-12335774	chr1:9844654-9844914	chr1:11397623-11397845	chr1:14286881-14287148	chr1:17988188-17988440	chr1:8298993-8299177	chr1:8035289-8035769	chr1:8908951-8909333	chr1:8408990-8409438	chr1:1980927-1981171	chr1:7102744-7103167	chr1:2136810-2137118	chr1:2838569-2839025
chr1:9927534-9927919	chr1:12374564-12374832	chr1:9927534-9927919	chr1:11702465-11702843	chr1:14292402-14292702	chr1:18902046-18902362	chr1:8374135-8374743	chr1:8042370-8042900	chr1:8919632-8919855	chr1:8411812-8412072	chr1:2023109-2023358	chr1:7130448-7130819	chr1:2144088-2144783	chr1:2928966-2929503
chr1:9934977-9935382	chr1:12661355-12661607	chr1:9934977-9935382	chr1:11710541-11710791	chr1:15105758-15105957	chr1:18907957-18908247	chr1:8408953-8409440	chr1:8075070-8075429	chr1:8978167-8978614	chr1:8434934-8435231	chr1:2040088-2040404	chr1:7267894-7268369	chr1:2246302-2246930	chr1:2986155-2986605
chr1:9974528-9974719	chr1:12679804-12680216	chr1:9974528-9974719	chr1:11771234-11771452	chr1:15354033-15354370	chr1:18923893-18924269	chr1:8434829-8435197	chr1:8091263-8091681	chr1:9023078-9023354	chr1:8620963-8621584	chr1:2071192-2071774	chr1:7278162-7278891	chr1:2305442-2305660	chr1:3200476-3200939
chr1:10002421-10002719	chr1:12718977-12719326	chr1:10002421-10002719	chr1:11779789-11780221	chr1:15372988-15373381	chr1:19007877-19008182	chr1:8621107-8621546	chr1:8225659-8226098	chr1:9048057-9048473	chr1:8631269-8631588	chr1:2105627-2106153	chr1:7284744-7285212	chr1:2313118-2313604	chr1:3229382-3230070
chr1:10010425-10010705	chr1:12841704-12841929	chr1:10010425-10010705	chr1:11898732-11899094	chr1:15426863-15427201	chr1:19147352-19147652	chr1:8731429-8731670	chr1:8299161-8299525	chr1:9065154-9065601	chr1:8731380-8731686	chr1:2121074-2121283	chr1:7514076-7514552	chr1:2314089-2314349	chr1:3236448-3237039
chr1:10092572-10092819	chr1:12844048-12844331	chr1:10092572-10092819	chr1:11954018-11954383	chr1:15455067-15455425	chr1:19201721-19202015	chr1:8786536-8786937	chr1:8374213-8374776	chr1:9161606-9162050	chr1:8786488-8786980	chr1:2126478-2127075	chr1:7599511-7600189	chr1:2322462-2322800	chr1:3326640-3327119
chr1:10212994-10213213	chr1:13992179-13992518	chr1:10212994-10213213	chr1:12091333-12091570	chr1:15480648-15480883	chr1:19210633-19210904	chr1:8908890-8909302	chr1:8408933-8409397	chr1:9170793-9171271	chr1:8908881-8909311	chr1:2136688-2136976	chr1:7621533-7621743	chr1:2338225-2338559	chr1:3341014-3341651
chr1:10270243-10270595	chr1:14286924-14287210	chr1:10270243-10270595	chr1:12139675-12139933	chr1:15526950-15527271	chr1:19239548-19239892	chr1:8919501-8919813	chr1:8411874-8412078	chr1:9202326-9202591	chr1:8978154-8978620	chr1:2144063-2144863	chr1:7707245-7707765	chr1:2345721-2346377	chr1:3369622-3370266
chr1:10398099-10398424	chr1:14292401-14292620	chr1:10398099-10398424	chr1:12178714-12178981	chr1:15598993-15599376	chr1:20244532-20244868	chr1:8978151-8978574	chr1:8434967-8435316	chr1:9241463-9241702	chr1:9023037-9023242	chr1:2160534-2160816	chr1:7727594-7728021	chr1:2361562-2361863	chr1:3370873-3371115
chr1:10437521-10437774	chr1:15105707-15105933	chr1:10437521-10437774	chr1:12184859-12185297	chr1:15631254-15631597	chr1:20427542-20427765	chr1:9023042-9023226	chr1:8469153-8469328	chr1:9256395-9256893	chr1:9048081-9048449	chr1:2169105-2169473	chr1:7729549-7729933	chr1:2375348-2375657	chr1:3388397-3388681
chr1:10488097-10488452	chr1:15354045-15354279	chr1:10488097-10488452	chr1:12268850-12269307	chr1:15650084-15650365	chr1:20478773-20479188	chr1:9048072-9048447	chr1:8621042-8621500	chr1:9310104-9310324	chr1:9065132-9065552	chr1:2242982-2243206	chr1:7812826-7813353	chr1:2391196-2391557	chr1:3400345-3400835
chr1:10490259-10490575	chr1:15372956-15373307	chr1:10490259-10490575	chr1:12332219-12332463	chr1:15757637-15758005	chr1:20756865-20757250	chr1:9065131-9065513	chr1:8731355-8731669	chr1:9327110-9327825	chr1:9161574-9161967	chr1:2246495-2246909	chr1:7868413-7868736	chr1:2398561-2398909	chr1:3407727-3408537
chr1:10554770-10554974	chr1:15426878-15427202	chr1:10554770-10554974	chr1:12374490-12374841	chr1:16067884-16068263	chr1:20820215-20820641	chr1:9161654-9161959	chr1:8786561-8786962	chr1:9349016-9349497	chr1:9170760-9171251	chr1:2305436-2305694	chr1:7962775-7963133	chr1:2457477-2457691	chr1:3434780-3435042
chr1:10567491-10567849	chr1:15455048-15455466	chr1:10567491-10567849	chr1:12679732-12680236	chr1:16118501-16118932	chr1:20848876-20849204	chr1:9170815-9171255	chr1:8908905-8909334	chr1:9363342-9363548	chr1:9202167-9202592	chr1:2313107-2313602	chr1:8021380-8021629	chr1:2458099-2458348	chr1:3447130-3447369
chr1:10590426-10590601	chr1:15478924-15479154	chr1:10590426-10590601	chr1:12719025-12719306	chr1:16129973-16130172	chr1:20901745-20902086	chr1:9202301-9202567	chr1:8919521-8919713	chr1:9473381-9473587	chr1:9241443-9241722	chr1:2314130-2314373	chr1:8035281-8035801	chr1:2470811-2471121	chr1:3481744-3482268
chr1:10927192-10927503	chr1:15598955-15599452	chr1:10927192-10927503	chr1:12843981-12844297	chr1:16142100-16142415	chr1:21022853-21023486	chr1:9241413-9241680	chr1:8978181-8978606	chr1:9515695-9516318	chr1:9256397-9256945	chr1:2322732-2322995	chr1:8042339-8042827	chr1:2479341-2479919	chr1:3504307-3504739
chr1:10969990-10970362	chr1:15631236-15631579	chr1:10969990-10970362	chr1:13870515-13870728	chr1:16321145-16321363	chr1:21521656-21522011	chr1:9256421-9256888	chr1:9023089-9023299	chr1:9550898-9551537	chr1:9327107-9327623	chr1:2338188-2338531	chr1:8075117-8075346	chr1:2486243-2486810	chr1:3504987-3505337
chr1:11002070-11002318	chr1:15650035-15650371	chr1:11002070-11002318	chr1:13992215-13992528	chr1:16335514-16335887	chr1:21558571-21558786	chr1:9327169-9327718	chr1:9047962-9048410	chr1:9555357-9555661	chr1:9349043-9349452	chr1:2345708-2346373	chr1:8091215-8091500	chr1:2493351-2493726	chr1:3531544-3532139
chr1:11097711-11098015	chr1:15757592-15757985	chr1:11097711-11098015	chr1:14286900-14287251	chr1:16359381-16359702	chr1:21581751-21582024	chr1:9349051-9349590	chr1:9065214-9065509	chr1:9633766-9634077	chr1:9515772-9516247	chr1:2361560-2361875	chr1:8107855-8108069	chr1:2518207-2518810	chr1:3535527-3535941
chr1:11301850-11302150	chr1:16067864-16068201	chr1:11301850-11302150	chr1:14292344-14292582	chr1:16382555-16382903	chr1:21596857-21597072	chr1:9515802-9516213	chr1:9161596-9161978	chr1:9675703-9675993	chr1:9551016-9551513	chr1:2375341-2375621	chr1:8157565-8157796	chr1:2529961-2530326	chr1:3537670-3538144
chr1:11397636-11397833	chr1:16118579-16118890	chr1:11397636-11397833	chr1:15105654-15105931	chr1:16405375-16405715	chr1:21694980-21695357	chr1:9551048-9551481	chr1:9170752-9171220	chr1:9687001-9687505	chr1:9555315-9555602	chr1:2391188-2391524	chr1:8193440-8193686	chr1:2542438-2542987	chr1:3612152-3612617
chr1:11702470-11702823	chr1:16142065-16142311	chr1:11702470-11702823	chr1:15354001-15354385	chr1:16408907-16409139	chr1:21900555-21900840	chr1:9555349-9555620	chr1:9202364-9202581	chr1:9779201-9779459	chr1:9633819-9634035	chr1:2457439-2457760	chr1:8225695-8226120	chr1:2574268-2574858	chr1:3640891-3641382
chr1:11710568-11710739	chr1:16321089-16321352	chr1:11710568-11710739	chr1:15372974-15373399	chr1:16514205-16514662	chr1:21921992-21922351	chr1:9633808-9634085	chr1:9223710-9224081	chr1:9784981-9785463	chr1:9675694-9676002	chr1:2457942-2458374	chr1:8242386-8242659	chr1:2585299-2585764	chr1:3692433-3692862
chr1:11779828-11780178	chr1:16335500-16335889	chr1:11779828-11780178	chr1:15426809-15427207	chr1:16570918-16571200	chr1:22290482-22290775	chr1:9648571-9648764	chr1:9256464-9256874	chr1:9844542-9844969	chr1:9686995-9687600	chr1:2466409-2466627	chr1:8271891-8272333	chr1:2615421-2615607	chr1:3702002-3702434
chr1:11809300-11809480	chr1:16359289-16359659	chr1:11809300-11809480	chr1:15455010-15455459	chr1:16689878-16690137	chr1:22458527-22458750	chr1:9675743-9675932	chr1:9310154-9310394	chr1:9852351-9852613	chr1:9784999-9785360	chr1:2470793-2471150	chr1:8274821-8275162	chr1:2632203-2632443	chr1:3717941-3718448
chr1:11845402-11845580	chr1:16382568-16382935	chr1:11845402-11845580	chr1:15478909-15479153	chr1:16918341-16918559	chr1:22743109-22743474	chr1:9687044-9687549	chr1:9327171-9327668	chr1:9927405-9927935	chr1:9844617-9845032	chr1:2479225-2479934	chr1:8298859-8299340	chr1:2688857-2689305	chr1:3773538-3774254
chr1:11898785-11899052	chr1:16405405-16405754	chr1:11898785-11899052	chr1:15598961-15599382	chr1:16947549-16947856	chr1:22746997-22747260	chr1:9785115-9785380	chr1:9349090-9349474	chr1:9934883-9935417	chr1:9852368-9852595	chr1:2486265-2486836	chr1:8319287-8319531	chr1:2703002-2703563	chr1:3827287-3827876
chr1:11954031-11954311	chr1:16408848-16409187	chr1:11954031-11954311	chr1:15631255-15631600	chr1:17036334-17036685	chr1:22968501-22968873	chr1:9844619-9844979	chr1:9448807-9448982	chr1:9974489-9974773	chr1:9927455-9927957	chr1:2493312-2493712	chr1:8374095-8374761	chr1:2718095-2718579	chr1:4233230-4233666
chr1:12167029-12167200	chr1:16514135-16514606	chr1:12167029-12167200	chr1:15650018-15650395	chr1:17372611-17372852	chr1:23000658-23000984	chr1:9927456-9927962	chr1:9488748-9488996	chr1:10002369-10002973	chr1:9934871-9935430	chr1:2518111-2518472	chr1:8408979-8409463	chr1:2738532-2739068	chr1:4422772-4423043
chr1:12178745-12179011	chr1:16570880-16571202	chr1:12178745-12179011	chr1:15757547-15757990	chr1:17386153-17386558	chr1:23188607-23188822	chr1:9934900-9935349	chr1:9515828-9516217	chr1:10010392-10010723	chr1:9974447-9974828	chr1:2518579-2518785	chr1:8434826-8435267	chr1:2757002-2757281	chr1:4712692-4712931
chr1:12184877-12185241	chr1:16839510-16839702	chr1:12184877-12185241	chr1:15827904-15828109	chr1:17452265-17452687	chr1:23215747-23215972	chr1:9974481-9974729	chr1:9551036-9551532	chr1:10092490-10092864	chr1:10002383-10002851	chr1:2529977-2530395	chr1:8621063-8621540	chr1:2778453-2778668	chr1:4886108-4886415
chr1:12268890-12269267	chr1:16918347-16918547	chr1:12268890-12269267	chr1:16067817-16068231	chr1:17563538-17563911	chr1:23256772-23257106	chr1:10002378-10003013	chr1:9555330-9555623	chr1:10213024-10213304	chr1:10010361-10010778	chr1:2542447-2542833	chr1:8731326-8731722	chr1:2792528-2792858	chr1:5346331-5346733
chr1:12332215-12332443	chr1:16947521-16947887	chr1:12332215-12332443	chr1:16118527-16118880	chr1:17662604-17662903	chr1:23290757-23290989	chr1:10003290-10003610	chr1:9633883-9634084	chr1:10269943-10270598	chr1:10092550-10092876	chr1:2574050-2574234	chr1:8786391-8787113	chr1:2838564-2839020	chr1:5400857-5401125
chr1:12374438-12374761	chr1:16971184-16971428	chr1:12374438-12374761	chr1:16142075-16142327	chr1:17732609-17732895	chr1:23302973-23303477	chr1:10010419-10010777	chr1:9648581-9648761	chr1:10398100-10398429	chr1:10213074-10213307	chr1:2574414-2574975	chr1:8874960-8875261	chr1:2862907-2863186	chr1:5454124-5454624
chr1:12679824-12680186	chr1:17029739-17029963	chr1:12679824-12680186	chr1:16321057-16321368	chr1:17746398-17746725	chr1:23425260-23425640	chr1:10092567-10092871	chr1:9675672-9676057	chr1:10437466-10437859	chr1:10270120-10270570	chr1:2585240-2585796	chr1:8908892-8909348	chr1:2928965-2929614	chr1:5508480-5508970
chr1:12718898-12719309	chr1:17036301-17036658	chr1:12718898-12719309	chr1:16335528-16335916	chr1:17820782-17821107	chr1:23511110-23511474	chr1:10270257-10270572	chr1:9687039-9687497	chr1:10488053-10488488	chr1:10398091-10398483	chr1:2615392-2615692	chr1:8919528-8919777	chr1:2940626-2940885	chr1:5541909-5542393
chr1:12841726-12841958	chr1:17278162-17278443	chr1:12841726-12841958	chr1:16359342-16359650	chr1:17828851-17829167	chr1:23730399-23730750	chr1:10398071-10398426	chr1:9785122-9785391	chr1:10490275-10490584	chr1:10437488-10437796	chr1:2629116-2629383	chr1:8963575-8963952	chr1:2976825-2977039	chr1:5569825-5570378
chr1:12844009-12844263	chr1:17372603-17372871	chr1:12844009-12844263	chr1:16382527-16382952	chr1:17933272-17933737	chr1:23823600-23823901	chr1:10437460-10437833	chr1:9844564-9844926	chr1:10554695-10555512	chr1:10488084-10488499	chr1:2632184-2632450	chr1:8978148-8978697	chr1:2986147-2986701	chr1:5574580-5575031
chr1:13870509-13870726	chr1:17386140-17386480	chr1:13870509-13870726	chr1:16405394-16405699	chr1:17980293-17980654	chr1:23866334-23866644	chr1:10488057-10488519	chr1:9852372-9852708	chr1:10567486-10567868	chr1:10554683-10555501	chr1:2688828-2689259	chr1:9023049-9023405	chr1:3200424-3200926	chr1:5658673-5659001
chr1:13992223-13992558	chr1:17452266-17452674	chr1:13992223-13992558	chr1:16408842-16409133	chr1:17988044-17988497	chr1:23871219-23871559	chr1:10490343-10490580	chr1:9927356-9927959	chr1:10574481-10574870	chr1:10567378-10567883	chr1:2703095-2703583	chr1:9048030-9048501	chr1:3229569-3230018	chr1:5680954-5681504
chr1:14155389-14155677	chr1:17563467-17563934	chr1:14155389-14155677	chr1:16514220-16514668	chr1:18152678-18152877	chr1:23963941-23964223	chr1:10554715-10555446	chr1:9934889-9935390	chr1:10752471-10752791	chr1:10574446-10574890	chr1:2718095-2718558	chr1:9053421-9053653	chr1:3236436-3237065	chr1:5697209-5697654
chr1:14286817-14287210	chr1:17600738-17600977	chr1:14286817-14287210	chr1:16570847-16571259	chr1:18249398-18249692	chr1:24098713-24098936	chr1:10567472-10567932	chr1:9974537-9974814	chr1:10927010-10927556	chr1:10752475-10752882	chr1:2738520-2738983	chr1:9065076-9065552	chr1:3266318-3266588	chr1:5700966-5701331
chr1:14292322-14292608	chr1:17662621-17662861	chr1:14292322-14292608	chr1:16689888-16690105	chr1:18427004-18427307	chr1:24136268-24136490	chr1:10574544-10574850	chr1:10002425-10003042	chr1:10969884-10970342	chr1:10927102-10927661	chr1:2757018-2757239	chr1:9070155-9070463	chr1:3320024-3320241	chr1:5805700-5806308
chr1:14421545-14421729	chr1:17732619-17732936	chr1:14421545-14421729	chr1:16918347-16918582	chr1:18543986-18544185	chr1:24243343-24243578	chr1:10752517-10752772	chr1:10010433-10010719	chr1:11001983-11002367	chr1:10969831-10970318	chr1:2778427-2778670	chr1:9161533-9162053	chr1:3326647-3327045	chr1:5890734-5891210
chr1:14440449-14440678	chr1:17746445-17746753	chr1:14440449-14440678	chr1:16947544-16947877	chr1:18629377-18629579	chr1:24397410-24397625	chr1:10927061-10927604	chr1:10092546-10092841	chr1:11021031-11021389	chr1:11001888-11002355	chr1:2792499-2792911	chr1:9170652-9171225	chr1:3333668-3334066	chr1:5953722-5954124
chr1:14893660-14893881	chr1:17820794-17821109	chr1:14893660-14893881	chr1:17029731-17029980	chr1:18902046-18902364	chr1:24439066-24439281	chr1:10969952-10970359	chr1:10213105-10213303	chr1:11097566-11098069	chr1:11021024-11021404	chr1:2838556-2839022	chr1:9202337-9202638	chr1:3341108-3341637	chr1:5976016-5976490
chr1:15058465-15058688	chr1:17828811-17829150	chr1:15058465-15058688	chr1:17036278-17036679	chr1:18907947-18908266	chr1:24477136-24477418	chr1:11001954-11002336	chr1:10270185-10270565	chr1:11301773-11302112	chr1:11097632-11098087	chr1:2928983-2929563	chr1:9241375-9241768	chr1:3347864-3348132	chr1:6035152-6035612
chr1:15105717-15105926	chr1:17933335-17933715	chr1:15105717-15105926	chr1:17278320-17278538	chr1:18923843-18924320	chr1:24525797-24526142	chr1:11021089-11021311	chr1:10398160-10398439	chr1:11346214-11346570	chr1:11301761-11302177	chr1:2976807-2977014	chr1:9256344-9256930	chr1:3369626-3370164	chr1:6040484-6040814
chr1:15131169-15131385	chr1:17980345-17980608	chr1:15131169-15131385	chr1:17290045-17290249	chr1:18935096-18935310	chr1:24528424-24528710	chr1:11097635-11098074	chr1:10437435-10437830	chr1:11397516-11397952	chr1:11397562-11398005	chr1:2986126-2986728	chr1:9327131-9327761	chr1:3370828-3371091	chr1:6052488-6053016
chr1:15353989-15354323	chr1:17988100-17988451	chr1:15353989-15354323	chr1:17372595-17372926	chr1:19147267-19147557	chr1:24717786-24718077	chr1:11301813-11302147	chr1:10488091-10488537	chr1:11538889-11539095	chr1:11702423-11702819	chr1:3200467-3200921	chr1:9349048-9349478	chr1:3400383-3400823	chr1:6094475-6094911
chr1:15373021-15373318	chr1:18152631-18152925	chr1:15373021-15373318	chr1:17386154-17386549	chr1:19201690-19202032	chr1:24718837-24719083	chr1:11322892-11323098	chr1:10490313-10490582	chr1:11702436-11702876	chr1:11705756-11706033	chr1:3209850-3210034	chr1:9508218-9508470	chr1:3407751-3408586	chr1:6101460-6102059
chr1:15426820-15427205	chr1:18249432-18249662	chr1:15426820-15427205	chr1:17452275-17452676	chr1:19210653-19210985	chr1:24961765-24961980	chr1:11397462-11397993	chr1:10554706-10555392	chr1:11705758-11706060	chr1:11710498-11710705	chr1:3229598-3230027	chr1:9515706-9516223	chr1:3434868-3435078	chr1:6112703-6113418
chr1:15455033-15455355	chr1:18427046-18427265	chr1:15455033-15455355	chr1:17563490-17563941	chr1:19233553-19233888	chr1:25015014-25015368	chr1:11538820-11539022	chr1:10567503-10567893	chr1:11710507-11710736	chr1:11779743-11780272	chr1:3236424-3237028	chr1:9551036-9551495	chr1:3447768-3448190	chr1:6140679-6140918
chr1:15480661-15480851	chr1:18543939-18544209	chr1:15480661-15480851	chr1:17600735-17601050	chr1:19239492-19239985	chr1:25157209-25157468	chr1:11702420-11702833	chr1:10574528-10574833	chr1:11724192-11724421	chr1:11809310-11809532	chr1:3266302-3266594	chr1:9555302-9555644	chr1:3459783-3460092	chr1:6142415-6142661
chr1:15598986-15599352	chr1:18629372-18629651	chr1:15598986-15599352	chr1:17662598-17662894	chr1:19422799-19423015	chr1:25174461-25174688	chr1:11705793-11706046	chr1:10752476-10752685	chr1:11771232-11771438	chr1:11898679-11899207	chr1:3320043-3320223	chr1:9633747-9634158	chr1:3481761-3482280	chr1:6159773-6160125
chr1:15631224-15631598	chr1:18857521-18857713	chr1:15631224-15631598	chr1:17732742-17732954	chr1:19440213-19440477	chr1:25258760-25258980	chr1:11710468-11710833	chr1:10927123-10927538	chr1:11779789-11780210	chr1:11953961-11954375	chr1:3326672-3327049	chr1:9675714-9675981	chr1:3504472-3504778	chr1:6168806-6169418
chr1:15650043-15650434	chr1:18902075-18902400	chr1:15650043-15650434	chr1:17746356-17746707	chr1:19567789-19568012	chr1:25363707-25363922	chr1:11724133-11724438	chr1:10969875-10970286	chr1:11809222-11809543	chr1:11967792-11968044	chr1:3333734-3333993	chr1:9686919-9687436	chr1:3505008-3505295	chr1:6201695-6201934
chr1:15757470-15757953	chr1:18907876-18908266	chr1:15757470-15757953	chr1:17820683-17821183	chr1:19670895-19671209	chr1:25427921-25428196	chr1:11779659-11780196	chr1:11001981-11002365	chr1:11845237-11845624	chr1:12042089-12042399	chr1:3341092-3341638	chr1:9762350-9762596	chr1:3508090-3508276	chr1:6217757-6218106
chr1:15827963-15828186	chr1:18923919-18924320	chr1:15827963-15828186	chr1:17828814-17829242	chr1:19717879-19718113	chr1:25531382-25531604	chr1:11809321-11809532	chr1:11021035-11021342	chr1:11898699-11899145	chr1:12091301-12091619	chr1:3347858-3348117	chr1:9785001-9785458	chr1:3531613-3532133	chr1:6231481-6231984
chr1:15921695-15921881	chr1:19147282-19147593	chr1:15921695-15921881	chr1:17933275-17933738	chr1:19908826-19909025	chr1:25830326-25830605	chr1:11845271-11845469	chr1:11097613-11098092	chr1:11953979-11954347	chr1:12139738-12139987	chr1:3369642-3370130	chr1:9844554-9845044	chr1:3535532-3535931	chr1:6240321-6240582
chr1:16067852-16068154	chr1:19201689-19202107	chr1:16067852-16068154	chr1:17955971-17956231	chr1:19980158-19980479	chr1:26137318-26137668	chr1:11898651-11899172	chr1:11301717-11302131	chr1:11967759-11968005	chr1:12166983-12167253	chr1:3370855-3371097	chr1:9852247-9852524	chr1:3537668-3538085	chr1:6245784-6246266
chr1:16118481-16118924	chr1:19210643-19210973	chr1:16118481-16118924	chr1:17980279-17980542	chr1:19988365-19988611	chr1:26221948-26222223	chr1:11953949-11954345	chr1:11346375-11346605	chr1:12042072-12042355	chr1:12178702-12179010	chr1:3400347-3400835	chr1:9927354-9927992	chr1:3566538-3566761	chr1:6264923-6265674
chr1:16129963-16130212	chr1:19233576-19233796	chr1:16129963-16130212	chr1:17988050-17988534	chr1:20031066-20031368	chr1:26324635-26325015	chr1:11967746-11968010	chr1:11397610-11397915	chr1:12091297-12091601	chr1:12184820-12185320	chr1:3407735-3408573	chr1:9934869-9935521	chr1:3612205-3612560	chr1:6266051-6266290
chr1:16142068-16142316	chr1:19239618-19239958	chr1:16142068-16142316	chr1:18152616-18152853	chr1:20088758-20089009	chr1:26362537-26362772	chr1:12027239-12027466	chr1:11424248-11424523	chr1:12166952-12167254	chr1:12259561-12259768	chr1:3434868-3435119	chr1:9974421-9974882	chr1:3640925-3641332	chr1:6280187-6280891
chr1:16321074-16321328	chr1:19567762-19568034	chr1:16321074-16321328	chr1:18249426-18249722	chr1:20244432-20244872	chr1:26431477-26431862	chr1:12042100-12042323	chr1:11538762-11538994	chr1:12178718-12179009	chr1:12268790-12269394	chr1:3447570-3447761	chr1:10002350-10003130	chr1:3692462-3692839	chr1:6295732-6296281
chr1:16335549-16335871	chr1:19670906-19671208	chr1:16335549-16335871	chr1:18311132-18311338	chr1:20301347-20301681	chr1:26471583-26471994	chr1:12091329-12091608	chr1:11702383-11702820	chr1:12184831-12185289	chr1:12332176-12332538	chr1:3459785-3460287	chr1:10010380-10010812	chr1:3702011-3702373	chr1:6298719-6299088
chr1:16359337-16359618	chr1:19717910-19718227	chr1:16359337-16359618	chr1:18426942-18427349	chr1:20427444-20427877	chr1:26648078-26648366	chr1:12139723-12139947	chr1:11705813-11706030	chr1:12268751-12269339	chr1:12335452-12335786	chr1:3468354-3468571	chr1:10092523-10092859	chr1:3717975-3718331	chr1:6305065-6305529
chr1:16382588-16382901	chr1:19908786-19909031	chr1:16382588-16382901	chr1:18543967-18544215	chr1:20478772-20479232	chr1:26718002-26718257	chr1:12166937-12167236	chr1:11710541-11710857	chr1:12304152-12304437	chr1:12374320-12374939	chr1:3481775-3482297	chr1:10212963-10213408	chr1:3773722-3774256	chr1:6306698-6307217
chr1:16405422-16405786	chr1:19980086-19980495	chr1:16405422-16405786	chr1:18629397-18629676	chr1:20521740-20521939	chr1:26928890-26929231	chr1:12178709-12179006	chr1:11724204-11724379	chr1:12332215-12332454	chr1:12609814-12610040	chr1:3504335-3504764	chr1:10270247-10270587	chr1:3816186-3816372	chr1:6340884-6341128
chr1:16408886-16409172	chr1:20088749-20089012	chr1:16408886-16409172	chr1:18902069-18902414	chr1:20688395-20688622	chr1:27115610-27115975	chr1:12184838-12185266	chr1:11771194-11771369	chr1:12335529-12335804	chr1:12679770-12680259	chr1:3505011-3505279	chr1:10398043-10398477	chr1:3816670-3816856	chr1:6403431-6403872
chr1:16514148-16514672	chr1:20208630-20208878	chr1:16514148-16514672	chr1:18907846-18908272	chr1:20756877-20757256	chr1:27179645-27179860	chr1:12268764-12269366	chr1:11779810-11780182	chr1:12374375-12374968	chr1:12718831-12719347	chr1:3531629-3532132	chr1:10437405-10437872	chr1:3817368-3817554	chr1:6407918-6408522
chr1:16570829-16571245	chr1:20244446-20244899	chr1:16570829-16571245	chr1:18923864-18924365	chr1:20820219-20820634	chr1:27204473-27204722	chr1:12289870-12290102	chr1:11809219-11809562	chr1:12494396-12494634	chr1:12841659-12841913	chr1:3535548-3535947	chr1:10488051-10488598	chr1:3827305-3827875	chr1:6422975-6423596
chr1:16689902-16690126	chr1:20301307-20301581	chr1:16689902-16690126	chr1:18935128-18935370	chr1:20848829-20849262	chr1:27324140-27324421	chr1:12332107-12332500	chr1:11845379-11845677	chr1:12610013-12610219	chr1:12843949-12844308	chr1:3537645-3538099	chr1:10490258-10490626	chr1:4068953-4069180	chr1:6438108-6438557
chr1:16918321-16918548	chr1:20427387-20427759	chr1:16918321-16918548	chr1:19007926-19008197	chr1:20901677-20902142	chr1:27371060-27371436	chr1:12374365-12374857	chr1:11898666-11899112	chr1:12633796-12634086	chr1:13992168-13992615	chr1:3566502-3566840	chr1:10554658-10555453	chr1:4120891-4121158	chr1:6456974-6457470
chr1:16947551-16947843	chr1:20478805-20479225	chr1:16947551-16947843	chr1:19147178-19147617	chr1:20959709-20959930	chr1:27423868-27424243	chr1:12679530-12680258	chr1:11953858-11954324	chr1:12679686-12680235	chr1:14052367-14052594	chr1:3612190-3612588	chr1:10567424-10567951	chr1:4233202-4233609	chr1:6464668-6465177
chr1:16951475-16951648	chr1:20521742-20522000	chr1:16951475-16951648	chr1:19201684-19202045	chr1:20966641-20966966	chr1:27429230-27429562	chr1:12718885-12719433	chr1:11967804-11967980	chr1:12718772-12719365	chr1:14155501-14155742	chr1:3640856-3641366	chr1:10574479-10574850	chr1:4238735-4239071	chr1:6474307-6474814
chr1:16970891-16971076	chr1:20539366-20539677	chr1:16970891-16971076	chr1:19210667-19211154	chr1:21022898-21023462	chr1:27611259-27611492	chr1:12841658-12841931	chr1:12027318-12027537	chr1:12841701-12841932	chr1:14256752-14256985	chr1:3692479-3692842	chr1:10752469-10752838	chr1:4288087-4288324	chr1:6483457-6483952
chr1:17036306-17036641	chr1:20688337-20688645	chr1:17036306-17036641	chr1:19233543-19233876	chr1:21521569-21522004	chr1:27627330-27627656	chr1:12843994-12844240	chr1:12091346-12091637	chr1:12843972-12844292	chr1:14286705-14287245	chr1:3702040-3702349	chr1:10927127-10927560	chr1:4422734-4423046	chr1:6497140-6497390
chr1:17278179-17278452	chr1:20756878-20757168	chr1:17278179-17278452	chr1:19239539-19239962	chr1:21558508-21558906	chr1:27714984-27715199	chr1:13992105-13992561	chr1:12139733-12139952	chr1:13992157-13992619	chr1:14292316-14292669	chr1:3713040-3713222	chr1:10969907-10970377	chr1:4554703-4554960	chr1:6498009-6498465
chr1:17290059-17290241	chr1:20820250-20820620	chr1:17290059-17290241	chr1:19422737-19423058	chr1:21581711-21582064	chr1:27721892-27722230	chr1:14286700-14287216	chr1:12166952-12167234	chr1:14052351-14052664	chr1:14440428-14440633	chr1:3717991-3718429	chr1:11001932-11002440	chr1:4645331-4645605	chr1:6505125-6505578
chr1:17372629-17372899	chr1:20848898-20849188	chr1:17372629-17372899	chr1:19440163-19440447	chr1:21596802-21597048	chr1:27883299-27883593	chr1:14292371-14292643	chr1:12178729-12179014	chr1:14133798-14134039	chr1:14761910-14762115	chr1:3773731-3774318	chr1:11021109-11021353	chr1:4712633-4713000	chr1:6524681-6524946
chr1:17386178-17386517	chr1:20901836-20902131	chr1:17386178-17386517	chr1:19567793-19568024	chr1:21661262-21661543	chr1:27932842-27933148	chr1:15105700-15106077	chr1:12184824-12185283	chr1:14155388-14155751	chr1:14893659-14893873	chr1:3816174-3816407	chr1:11097567-11098115	chr1:4886152-4886426	chr1:6535512-6535967
chr1:17452275-17452615	chr1:20966613-20966951	chr1:17452275-17452615	chr1:19670849-19671162	chr1:21694952-21695367	chr1:27935173-27935458	chr1:15241965-15242172	chr1:12268784-12269251	chr1:14256687-14256896	chr1:14933225-14933491	chr1:3823828-3824020	chr1:11301646-11302165	chr1:5346350-5346758	chr1:6546483-6546936
chr1:17563491-17563975	chr1:21022882-21023578	chr1:17563491-17563975	chr1:19717814-19718125	chr1:21697120-21697363	chr1:27989630-27990009	chr1:15322950-15323138	chr1:12332183-12332455	chr1:14286839-14287243	chr1:15058382-15058774	chr1:3827283-3827864	chr1:11380191-11380637	chr1:5400922-5401187	chr1:6549850-6550288
chr1:17600746-17601044	chr1:21521647-21521971	chr1:17600746-17601044	chr1:19908649-19909095	chr1:21861321-21861585	chr1:28184635-28184939	chr1:15353969-15354414	chr1:12335569-12335786	chr1:14292287-14292719	chr1:15105535-15106003	chr1:4068952-4069175	chr1:11397537-11398032	chr1:5411498-5411684	chr1:6583610-6584133
chr1:17662673-17662914	chr1:21558439-21558756	chr1:17662673-17662914	chr1:19980164-19980504	chr1:21900613-21900839	chr1:28417808-28418039	chr1:15372926-15373418	chr1:12374414-12374822	chr1:14933177-14933511	chr1:15131216-15131449	chr1:4120918-4121216	chr1:11424186-11424606	chr1:5454208-5454557	chr1:6607364-6607639
chr1:17697201-17697372	chr1:21581712-21582043	chr1:17697201-17697372	chr1:19988289-19988540	chr1:21922064-21922368	chr1:28575040-28575336	chr1:15426804-15427285	chr1:12679706-12680264	chr1:15058420-15058763	chr1:15177082-15177390	chr1:4210357-4210568	chr1:11538717-11539028	chr1:5484992-5485178	chr1:6614388-6614917
chr1:17732604-17732967	chr1:21596786-21597045	chr1:17732604-17732967	chr1:20088745-20089076	chr1:21985483-21985975	chr1:28694705-28694941	chr1:15454978-15455407	chr1:12718947-12719373	chr1:15105577-15105939	chr1:15241872-15242158	chr1:4233247-4233610	chr1:11702423-11702889	chr1:5508487-5508960	chr1:6639961-6640347
chr1:17746374-17746715	chr1:21694919-21695337	chr1:17746374-17746715	chr1:20244498-20244840	chr1:22290371-22290821	chr1:28844615-28844864	chr1:15478802-15479180	chr1:12841700-12841939	chr1:15177151-15177414	chr1:15353954-15354349	chr1:4238633-4239008	chr1:11705742-11706040	chr1:5541980-5542368	chr1:6640450-6640689
chr1:17820718-17821110	chr1:21697097-21697348	chr1:17820718-17821110	chr1:20301305-20301728	chr1:22458483-22458722	chr1:28929361-28929668	chr1:15480547-15480843	chr1:12844011-12844313	chr1:15241944-15242228	chr1:15364883-15365140	chr1:4288083-4288443	chr1:11710457-11710842	chr1:5569892-5570353	chr1:6661248-6661500
chr1:17828812-17829151	chr1:21900539-21900858	chr1:17828812-17829151	chr1:20427422-20427786	chr1:22743103-22743416	chr1:29111692-29111929	chr1:15526863-15527113	chr1:13992202-13992563	chr1:15322762-15323194	chr1:15372974-15373401	chr1:4377351-4377531	chr1:11724117-11724389	chr1:5574646-5574981	chr1:6662667-6662914
chr1:17933323-17933753	chr1:21922057-21922367	chr1:17933323-17933753	chr1:20478752-20479174	chr1:22746954-22747295	chr1:29203700-29204063	chr1:15527217-15527438	chr1:14133793-14133999	chr1:15353898-15354439	chr1:15426763-15427270	chr1:4422731-4423035	chr1:11771105-11771522	chr1:5658629-5659014	chr1:6663135-6663381
chr1:17980314-17980578	chr1:21985600-21985870	chr1:17980314-17980578	chr1:20491983-20492230	chr1:22968443-22968887	chr1:29208594-29208924	chr1:15598998-15599476	chr1:14155402-14155679	chr1:15372931-15373418	chr1:15454939-15455464	chr1:4426428-4426628	chr1:11779761-11780243	chr1:5659550-5659768	chr1:6672784-6673157
chr1:17988091-17988403	chr1:22290414-22290783	chr1:17988091-17988403	chr1:20521796-20522057	chr1:22992344-22992543	chr1:29360384-29360667	chr1:15631187-15631646	chr1:14256724-14256987	chr1:15426658-15427278	chr1:15478832-15479151	chr1:4554705-4554946	chr1:11809222-11809605	chr1:5681060-5681466	chr1:6685075-6685656
chr1:18152680-18152909	chr1:22432213-22432420	chr1:18152680-18152909	chr1:20539370-20539731	chr1:23000656-23001002	chr1:29529368-29529700	chr1:15649984-15650479	chr1:14286863-14287221	chr1:15454941-15455442	chr1:15526910-15527217	chr1:4712559-4713045	chr1:11845201-11845628	chr1:5697248-5697635	chr1:6694655-6695129
chr1:18246419-18246691	chr1:22458433-22458760	chr1:18246419-18246691	chr1:20688350-20688662	chr1:23031010-23031302	chr1:29562780-29563092	chr1:15757447-15757997	chr1:14292315-14292685	chr1:15478887-15479176	chr1:15598823-15599461	chr1:5346349-5346704	chr1:11898685-11899167	chr1:5700968-5701267	chr1:6706414-6707031
chr1:18249406-18249688	chr1:22743087-22743405	chr1:18249406-18249688	chr1:20756904-20757265	chr1:23188573-23188911	chr1:29706018-29706340	chr1:15827931-15828249	chr1:14761831-14762115	chr1:15480553-15480872	chr1:15631165-15631665	chr1:5400897-5401140	chr1:11953923-11954380	chr1:5805759-5806316	chr1:6761517-6761768
chr1:18311109-18311366	chr1:22746917-22747310	chr1:18311109-18311366	chr1:20820256-20820668	chr1:23215753-23216108	chr1:29839827-29840201	chr1:15921682-15921911	chr1:15058454-15058671	chr1:15527020-15527277	chr1:15649977-15650431	chr1:5411574-5411756	chr1:11967733-11968053	chr1:5812472-5812697	chr1:6761976-6762241
chr1:18426988-18427351	chr1:22968476-22968870	chr1:18426988-18427351	chr1:20848804-20849217	chr1:23256742-23257150	chr1:30170926-30171141	chr1:16067807-16068229	chr1:15105705-15105968	chr1:15598941-15599474	chr1:15757437-15758006	chr1:5454197-5454541	chr1:11969357-11969697	chr1:5890778-5891242	chr1:6779943-6780548
chr1:18543897-18544230	chr1:22992332-22992546	chr1:18543897-18544230	chr1:20901749-20902143	chr1:23290729-23290987	chr1:30265924-30266205	chr1:16118507-16118911	chr1:15131274-15131449	chr1:15631157-15631679	chr1:15827897-15828291	chr1:5508524-5508978	chr1:12027200-12027534	chr1:5953742-5954074	chr1:6787471-6788050
chr1:18561337-18561583	chr1:23000670-23001000	chr1:18561337-18561583	chr1:20959751-20959968	chr1:23302930-23303554	chr1:30321891-30322106	chr1:16129958-16130178	chr1:15177166-15177341	chr1:15649990-15650449	chr1:15921596-15921866	chr1:5541944-5542361	chr1:12042162-12042462	chr1:5976031-5976393	chr1:6844319-6844848
chr1:18629347-18629714	chr1:23031049-23031274	chr1:18629347-18629714	chr1:20966564-20967056	chr1:23425231-23425638	chr1:30558870-30559122	chr1:16142094-16142372	chr1:15241787-15242194	chr1:15757484-15757991	chr1:16067785-16068216	chr1:5569877-5570337	chr1:12061657-12061921	chr1:6035216-6035579	chr1:6854117-6854822
chr1:18700477-18700701	chr1:23188580-23188940	chr1:18700477-18700701	chr1:21022897-21023501	chr1:23511070-23511516	chr1:30584339-30584554	chr1:16321027-16321410	chr1:15353972-15354346	chr1:15827942-15828348	chr1:16118505-16118917	chr1:5574646-5574982	chr1:12091296-12091660	chr1:6040446-6040632	chr1:6949719-6950404
chr1:18857465-18857721	chr1:23215754-23215990	chr1:18857465-18857721	chr1:21521619-21522048	chr1:23536785-23537023	chr1:31158097-31158312	chr1:16335468-16335892	chr1:15372921-15373448	chr1:15921684-15921946	chr1:16129848-16130118	chr1:5658625-5658954	chr1:12139661-12139963	chr1:6051882-6052170	chr1:7020308-7020847
chr1:18902069-18902412	chr1:23256775-23257133	chr1:18902069-18902412	chr1:21558509-21558960	chr1:23543282-23543648	chr1:31180868-31181298	chr1:16359319-16359751	chr1:15389118-15389300	chr1:16067820-16068225	chr1:16142026-16142363	chr1:5659528-5659747	chr1:12166890-12167286	chr1:6052739-6052941	chr1:7058274-7058803
chr1:18907940-18908249	chr1:23290719-23290928	chr1:18907940-18908249	chr1:21581740-21582031	chr1:23730438-23730729	chr1:31192060-31192433	chr1:16382541-16382925	chr1:15426847-15427288	chr1:16118499-16118933	chr1:16321029-16321420	chr1:5681037-5681512	chr1:12178673-12179040	chr1:6086151-6086380	chr1:7102648-7103226
chr1:18923919-18924403	chr1:23302948-23303472	chr1:18923919-18924403	chr1:21596795-21597041	chr1:23823591-23823887	chr1:31255266-31255497	chr1:16400088-16400378	chr1:15454993-15455391	chr1:16129888-16130225	chr1:16335468-16335973	chr1:5697252-5697649	chr1:12184793-12185340	chr1:6094518-6094868	chr1:7130363-7130876
chr1:18935081-18935374	chr1:23425253-23425609	chr1:18935081-18935374	chr1:21661245-21661501	chr1:23866348-23866606	chr1:31274536-31274985	chr1:16405394-16405820	chr1:15478855-15479140	chr1:16142080-16142370	chr1:16359241-16359659	chr1:5700961-5701292	chr1:12259546-12259893	chr1:6101485-6101962	chr1:7177513-7177950
chr1:19007948-19008157	chr1:23511108-23511489	chr1:19007948-19008157	chr1:21694951-21695344	chr1:23871196-23871597	chr1:31384110-31384550	chr1:16408855-16409201	chr1:15480566-15480947	chr1:16321029-16321457	chr1:16382442-16382966	chr1:5805787-5806298	chr1:12268776-12269350	chr1:6112868-6113384	chr1:7180903-7181158
chr1:19147252-19147618	chr1:23536813-23537006	chr1:19147252-19147618	chr1:21697101-21697425	chr1:23963931-23964254	chr1:31656937-31657217	chr1:16514167-16514670	chr1:15598971-15599402	chr1:16335459-16335906	chr1:16405365-16405839	chr1:5812518-5812748	chr1:12289832-12290133	chr1:6142438-6142701	chr1:7246737-7247145
chr1:19201669-19202036	chr1:23543361-23543566	chr1:19201669-19202036	chr1:21900544-21900905	chr1:24098697-24099004	chr1:31895567-31895851	chr1:16570809-16571286	chr1:15631189-15631680	chr1:16359310-16359731	chr1:16408856-16409230	chr1:5890781-5891184	chr1:12304201-12304483	chr1:6159831-6160150	chr1:7267810-7268419
chr1:19210708-19211041	chr1:23730472-23730753	chr1:19210708-19211041	chr1:21921994-21922344	chr1:24136256-24136516	chr1:31904672-31904934	chr1:16689826-16690158	chr1:15650012-15650417	chr1:16382451-16382982	chr1:16514145-16514649	chr1:5953770-5954065	chr1:12332170-12332566	chr1:6165333-6165555	chr1:7278135-7278758
chr1:19233427-19233798	chr1:23823613-23823961	chr1:19233427-19233798	chr1:21985633-21985926	chr1:24243346-24243631	chr1:32014472-32014934	chr1:16766911-16767271	chr1:15691345-15691520	chr1:16405373-16405784	chr1:16562726-16562949	chr1:5976026-5976449	chr1:12335528-12335827	chr1:6168888-6169372	chr1:7284733-7285255
chr1:19239567-19239937	chr1:23866327-23866611	chr1:19239567-19239937	chr1:22029845-22030111	chr1:24354636-24354835	chr1:32129495-32129834	chr1:16840004-16840300	chr1:15757590-15758029	chr1:16408785-16409206	chr1:16570808-16571297	chr1:6035186-6035628	chr1:12374320-12374995	chr1:6187773-6188235	chr1:7325870-7326589
chr1:19422721-19422964	chr1:23871195-23871567	chr1:19422721-19422964	chr1:22290385-22290802	chr1:24397356-24397725	chr1:32254789-32255122	chr1:16893108-16893292	chr1:15827916-15828258	chr1:16514103-16514675	chr1:16689816-16690151	chr1:6040475-6040850	chr1:12467457-12467994	chr1:6201696-6201959	chr1:7344823-7345191
chr1:19440173-19440413	chr1:23961500-23961692	chr1:19440173-19440413	chr1:22432188-22432503	chr1:24477019-24477278	chr1:32429722-32430041	chr1:16918295-16918578	chr1:16067798-16068251	chr1:16562707-16562971	chr1:16766932-16767436	chr1:6051881-6052269	chr1:12599958-12600168	chr1:6208797-6209126	chr1:7362950-7363282
chr1:19567790-19568028	chr1:23963852-23964210	chr1:19567790-19568028	chr1:22458429-22458795	chr1:24525748-24526188	chr1:32681320-32681535	chr1:16940156-16940340	chr1:16118493-16118892	chr1:16570757-16571304	chr1:16840021-16840308	chr1:6052626-6052944	chr1:12661304-12661663	chr1:6217628-6218065	chr1:7373081-7373656
chr1:19670913-19671186	chr1:23991752-23991970	chr1:19670913-19671186	chr1:22743039-22743406	chr1:24528394-24528724	chr1:32866455-32866832	chr1:16947495-16947895	chr1:16129947-16130138	chr1:16689833-16690137	chr1:16886011-16886311	chr1:6086180-6086426	chr1:12679606-12680250	chr1:6231537-6232035	chr1:7406249-7406583
chr1:19718005-19718225	chr1:24077845-24078147	chr1:19718005-19718225	chr1:22746943-22747296	chr1:24716597-24716856	chr1:32913988-32914261	chr1:16951504-16951698	chr1:16142005-16142427	chr1:16766994-16767227	chr1:16918306-16918610	chr1:6094483-6094801	chr1:12718870-12719570	chr1:6240312-6240627	chr1:7461823-7462446
chr1:19908773-19909017	chr1:24098664-24099039	chr1:19908773-19909017	chr1:22968487-22968941	chr1:24717759-24718135	chr1:32986103-32986341	chr1:16970895-16971481	chr1:16264331-16264559	chr1:16840030-16840238	chr1:16947488-16947954	chr1:6101466-6101946	chr1:12841661-12841954	chr1:6245801-6246236	chr1:7514059-7514610
chr1:19977721-19977892	chr1:24136244-24136522	chr1:19977721-19977892	chr1:22992314-22992563	chr1:24718883-24719094	chr1:33177781-33178217	chr1:17011379-17011578	chr1:16320997-16321410	chr1:16887042-16887318	chr1:16970884-16971464	chr1:6112906-6113376	chr1:12843930-12844373	chr1:6259435-6259949	chr1:7520809-7521104
chr1:19980194-19980489	chr1:24243299-24243592	chr1:19980194-19980489	chr1:23000609-23001025	chr1:24961741-24962015	chr1:33238621-33238911	chr1:17029588-17030016	chr1:16335460-16335898	chr1:16918257-16918733	chr1:16978111-16978402	chr1:6140723-6140971	chr1:12981539-12981834	chr1:6264914-6265589	chr1:7534985-7535537
chr1:19988296-19988641	chr1:24397383-24397608	chr1:19988296-19988641	chr1:23030899-23031292	chr1:25015070-25015513	chr1:33551960-33552232	chr1:17036263-17036664	chr1:16359332-16359641	chr1:16947491-16947925	chr1:17029668-17030038	chr1:6142422-6142707	chr1:13870479-13870745	chr1:6280229-6280751	chr1:7576344-7576675
chr1:20042172-20042385	chr1:24476946-24477234	chr1:20042172-20042385	chr1:23188544-23188880	chr1:25157177-25157524	chr1:33684318-33684618	chr1:17053465-17053731	chr1:16382386-16382926	chr1:16970822-16971500	chr1:17036193-17036700	chr1:6159799-6160186	chr1:13897514-13897747	chr1:6298715-6299076	chr1:7593180-7593419
chr1:20088763-20089069	chr1:24525769-24526152	chr1:20088763-20089069	chr1:23215755-23216075	chr1:25174487-25174735	chr1:33921505-33921750	chr1:17236399-17236623	chr1:16405401-16405814	chr1:17029695-17029989	chr1:17222873-17223107	chr1:6165314-6165580	chr1:13992102-13992678	chr1:6305106-6305537	chr1:7599545-7600308
chr1:20208698-20208927	chr1:24528444-24528677	chr1:20208698-20208927	chr1:23256794-23257094	chr1:25258749-25259063	chr1:33936068-33936393	chr1:17278115-17278494	chr1:16408858-16409208	chr1:17036244-17036695	chr1:17278134-17278498	chr1:6168903-6169371	chr1:14052311-14052727	chr1:6306740-6307218	chr1:7613387-7613635
chr1:20244513-20244882	chr1:24711675-24711875	chr1:20244513-20244882	chr1:23290701-23291031	chr1:25427957-25428249	chr1:34078523-34078738	chr1:17287232-17287451	chr1:16499813-16500075	chr1:17236358-17236564	chr1:17289980-17290267	chr1:6187828-6188269	chr1:14133734-14133994	chr1:6340856-6341152	chr1:7621426-7621904
chr1:20301327-20301673	chr1:24717734-24718079	chr1:20301327-20301673	chr1:23302916-23303480	chr1:25531397-25531677	chr1:34628765-34629051	chr1:17290051-17290244	chr1:16514154-16514764	chr1:17278173-17278545	chr1:17372489-17372932	chr1:6201727-6201948	chr1:14139932-14140451	chr1:6403463-6403843	chr1:7707083-7707832
chr1:20427442-20427746	chr1:24718878-24719126	chr1:20427442-20427746	chr1:23425246-23425544	chr1:25830359-25830675	chr1:35063575-35063826	chr1:17372513-17372928	chr1:16533270-16533445	chr1:17290105-17290311	chr1:17386101-17386698	chr1:6208776-6209044	chr1:14155297-14155760	chr1:6407990-6408473	chr1:7727537-7728046
chr1:20478713-20479225	chr1:24961784-24962015	chr1:20478713-20479225	chr1:23511117-23511522	chr1:25846988-25847241	chr1:35208275-35208652	chr1:17386111-17386617	chr1:16562688-16563053	chr1:17372553-17372935	chr1:17452210-17452756	chr1:6217769-6218137	chr1:14256779-14256989	chr1:6423080-6423583	chr1:7729512-7729939
chr1:20492020-20492266	chr1:25015062-25015392	chr1:20492020-20492266	chr1:23543235-23543599	chr1:26123274-26123598	chr1:35318236-35318641	chr1:17452210-17452710	chr1:16570834-16571225	chr1:17386129-17386574	chr1:17563476-17563939	chr1:6231470-6231985	chr1:14286723-14287279	chr1:6438174-6438580	chr1:7812798-7813345
chr1:20521679-20521919	chr1:25157175-25157518	chr1:20521679-20521919	chr1:23730433-23730754	chr1:26137280-26137733	chr1:36192441-36192779	chr1:17563465-17563944	chr1:16689859-16690157	chr1:17452218-17452711	chr1:17600703-17601019	chr1:6240238-6240602	chr1:14292277-14292710	chr1:6457017-6457445	chr1:7868315-7868765
chr1:20539396-20539708	chr1:25174448-25174748	chr1:20539396-20539708	chr1:23823595-23823887	chr1:26221948-26222271	chr1:36240277-36240608	chr1:17600684-17601013	chr1:16767005-16767388	chr1:17563438-17563951	chr1:17662495-17662962	chr1:6243637-6243817	chr1:14421528-14421932	chr1:6464695-6465187	chr1:7962655-7963180
chr1:20688367-20688612	chr1:25258833-25259096	chr1:20688367-20688612	chr1:23866271-23866612	chr1:26324632-26324964	chr1:36565201-36565834	chr1:17662585-17663016	chr1:16840013-16840342	chr1:17600653-17600999	chr1:17697089-17697470	chr1:6245784-6246227	chr1:14440300-14440753	chr1:6474356-6474752	chr1:8014553-8014792
chr1:20703513-20703684	chr1:25363703-25363908	chr1:20703513-20703684	chr1:23871193-23871647	chr1:26362407-26362820	chr1:36615165-36615482	chr1:17697110-17697451	chr1:16918337-16918575	chr1:17662524-17662966	chr1:17732621-17733082	chr1:6259385-6260027	chr1:14741895-14742151	chr1:6483427-6483892	chr1:8021253-8021714
chr1:20756893-20757264	chr1:25427915-25428269	chr1:20756893-20757264	chr1:23963898-23964258	chr1:26431428-26431876	chr1:36653752-36654110	chr1:17732555-17733007	chr1:16939755-16939989	chr1:17697128-17697334	chr1:17746329-17746853	chr1:6264944-6265590	chr1:14864859-14865114	chr1:6497173-6497397	chr1:8035259-8035882
chr1:20820228-20820657	chr1:25531396-25531653	chr1:20820228-20820657	chr1:24098646-24098984	chr1:26471530-26471919	chr1:36808411-36808645	chr1:17746354-17746909	chr1:16940146-16940349	chr1:17732453-17733077	chr1:17803939-17804191	chr1:6266081-6266509	chr1:14893578-14894051	chr1:6498010-6498428	chr1:8042318-8042897
chr1:20848787-20849240	chr1:25830341-25830621	chr1:20848787-20849240	chr1:24136212-24136540	chr1:26560279-26560518	chr1:36886454-36886743	chr1:17803932-17804155	chr1:16947470-16947973	chr1:17746381-17746759	chr1:17820728-17821310	chr1:6280258-6280776	chr1:14933221-14933448	chr1:6500686-6501019	chr1:8075072-8075470
chr1:20901787-20902090	chr1:25847034-25847293	chr1:20901787-20902090	chr1:24194856-24195093	chr1:26602167-26602375	chr1:36982033-36982398	chr1:17820758-17821234	chr1:16951468-16951672	chr1:17803900-17804232	chr1:17828783-17829225	chr1:6296085-6296387	chr1:15058427-15058714	chr1:6505226-6505592	chr1:8086471-8086710
chr1:20959775-20959960	chr1:26123342-26123624	chr1:20959775-20959960	chr1:24243255-24243614	chr1:26647976-26648332	chr1:37019502-37019748	chr1:17828806-17829245	chr1:16970768-16971516	chr1:17820716-17821238	chr1:17933257-17933753	chr1:6298688-6299070	chr1:15105630-15106081	chr1:6524584-6524893	chr1:8091125-8091933
chr1:20966530-20966956	chr1:26137251-26137636	chr1:20966530-20966956	chr1:24397346-24397694	chr1:26690350-26690721	chr1:37041735-37042031	chr1:17933304-17933766	chr1:17029692-17030058	chr1:17828801-17829207	chr1:17980260-17980767	chr1:6305111-6305535	chr1:15177089-15177426	chr1:6535527-6535982	chr1:8100603-8100979
chr1:21022928-21023577	chr1:26221934-26222235	chr1:21022928-21023577	chr1:24439094-24439377	chr1:26717931-26718296	chr1:37074888-37075243	chr1:17980264-17980639	chr1:17036296-17036695	chr1:17896425-17896631	chr1:17987998-17988539	chr1:6306752-6307204	chr1:15353882-15354449	chr1:6546503-6546894	chr1:8107701-8108243
chr1:21521606-21522061	chr1:26324648-26324931	chr1:21521606-21522061	chr1:24476954-24477278	chr1:26743525-26743854	chr1:37169299-37169701	chr1:17988027-17988538	chr1:17077118-17077293	chr1:17933245-17933749	chr1:18022952-18023236	chr1:6309277-6309463	chr1:15364655-15365018	chr1:6549936-6550285	chr1:8121387-8121626
chr1:21543395-21543614	chr1:26362493-26362838	chr1:21543395-21543614	chr1:24525749-24526158	chr1:26826734-26827023	chr1:37789349-37789666	chr1:18152630-18152942	chr1:17199649-17199824	chr1:17980222-17980621	chr1:18152574-18152908	chr1:6320072-6320596	chr1:15372981-15373407	chr1:6557613-6557995	chr1:8130335-8130692
chr1:21558494-21558805	chr1:26431464-26431811	chr1:21558494-21558805	chr1:24528369-24528760	chr1:26928907-26929314	chr1:37899847-37900177	chr1:18246428-18246629	chr1:17222905-17223093	chr1:17988042-17988493	chr1:18246390-18246622	chr1:6340948-6341150	chr1:15426679-15427285	chr1:6583666-6584102	chr1:8137340-8137682
chr1:21581731-21582091	chr1:26471603-26471929	chr1:21581731-21582091	chr1:24711722-24711932	chr1:27004092-27004316	chr1:37920514-37920809	chr1:18249375-18249718	chr1:17236408-17236640	chr1:18152605-18152979	chr1:18249369-18249754	chr1:6403420-6403869	chr1:15454838-15455468	chr1:6607385-6607645	chr1:8138294-8138648
chr1:21596766-21597014	chr1:26611595-26611876	chr1:21596766-21597014	chr1:24716569-24716823	chr1:27115611-27116034	chr1:37953015-37953287	chr1:18311098-18311379	chr1:17278198-17278485	chr1:18246381-18246689	chr1:18311055-18311339	chr1:6408005-6408497	chr1:15478757-15479193	chr1:6614216-6614888	chr1:8150214-8150581
chr1:21661258-21661509	chr1:26648083-26648372	chr1:21661258-21661509	chr1:24717775-24718104	chr1:27179685-27179951	chr1:38148046-38148404	chr1:18426829-18427310	chr1:17290019-17290262	chr1:18249399-18249668	chr1:18426939-18427303	chr1:6423043-6423591	chr1:15480617-15480855	chr1:6639998-6640446	chr1:8157204-8157875
chr1:21694987-21695327	chr1:26690402-26690617	chr1:21694987-21695327	chr1:24718799-24719105	chr1:27204463-27204795	chr1:38492333-38492628	chr1:18543916-18544193	chr1:17372563-17372931	chr1:18311065-18311326	chr1:18543870-18544298	chr1:6438188-6438614	chr1:15526783-15527243	chr1:6661946-6662217	chr1:8181264-8181841
chr1:21697114-21697371	chr1:26718026-26718293	chr1:21697114-21697371	chr1:24961768-24962075	chr1:27293460-27293706	chr1:39283807-39284110	chr1:18629314-18629702	chr1:17386161-17386554	chr1:18426891-18427397	chr1:18626291-18626496	chr1:6445875-6446182	chr1:15598916-15599548	chr1:6662654-6662913	chr1:8193339-8193764
chr1:21861296-21861556	chr1:26743611-26743803	chr1:21861296-21861556	chr1:25015065-25015572	chr1:27324198-27324454	chr1:39300882-39301271	chr1:18902024-18902425	chr1:17452214-17452674	chr1:18544025-18544231	chr1:18629313-18629709	chr1:6454017-6454249	chr1:15631145-15631626	chr1:6662976-6663365	chr1:8197922-8198168
chr1:21900562-21900883	chr1:26928929-26929254	chr1:21900562-21900883	chr1:25157198-25157458	chr1:27371029-27371428	chr1:39558103-39558318	chr1:18907866-18908208	chr1:17563419-17563886	chr1:18561327-18561563	chr1:18857398-18857719	chr1:6457012-6457444	chr1:15649998-15650559	chr1:6673220-6673746	chr1:8214648-8215120
chr1:21922021-21922419	chr1:27115628-27115972	chr1:21922021-21922419	chr1:25161557-25161792	chr1:27423844-27424246	chr1:39564399-39564748	chr1:18923848-18924430	chr1:17600684-17601014	chr1:18629299-18629714	chr1:18883010-18883252	chr1:6464697-6465150	chr1:15691288-15691625	chr1:6684941-6685477	chr1:8215571-8215852
chr1:21985602-21985892	chr1:27136616-27136850	chr1:21985602-21985892	chr1:25174468-25174832	chr1:27429188-27429619	chr1:39568275-39568629	chr1:18935074-18935397	chr1:17662567-17662989	chr1:18902044-18902442	chr1:18901981-18902443	chr1:6474334-6474756	chr1:15757481-15758011	chr1:6685649-6685858	chr1:8225652-8226278
chr1:22029846-22030098	chr1:27179658-27179926	chr1:22029846-22030098	chr1:25176234-25176475	chr1:27611170-27611526	chr1:39724271-39724640	chr1:19007938-19008173	chr1:17697122-17697372	chr1:18907928-18908235	chr1:18907889-18908235	chr1:6483452-6483920	chr1:15827866-15828263	chr1:6694621-6695045	chr1:8233300-8233560
chr1:22290386-22290806	chr1:27204442-27204752	chr1:22290386-22290806	chr1:25258757-25259069	chr1:27627290-27627696	chr1:40004838-40005262	chr1:19147232-19147627	chr1:17732619-17732979	chr1:18923876-18924400	chr1:18923856-18924418	chr1:6497121-6497389	chr1:15921543-15921963	chr1:6706491-6706956	chr1:8242080-8242914
chr1:22349462-22349633	chr1:27293398-27293705	chr1:22349462-22349633	chr1:25364194-25364430	chr1:27714901-27715224	chr1:40071875-40072128	chr1:19201545-19202154	chr1:17746380-17746819	chr1:18935091-18935442	chr1:18934990-18935457	chr1:6498030-6498450	chr1:16067792-16068288	chr1:6761767-6762202	chr1:8254478-8254941
chr1:22432172-22432472	chr1:27324207-27324473	chr1:22432172-22432472	chr1:25427830-25428317	chr1:27721858-27722188	chr1:40119224-40119487	chr1:19210575-19211008	chr1:17803923-17804210	chr1:19007854-19008151	chr1:19007907-19008167	chr1:6500746-6500973	chr1:16118471-16118913	chr1:6780028-6780495	chr1:8257771-8258019
chr1:22458446-22458752	chr1:27371053-27371401	chr1:22458446-22458752	chr1:25443996-25444250	chr1:27883322-27883567	chr1:40185648-40185984	chr1:19233481-19233868	chr1:17811877-17812090	chr1:19147227-19147652	chr1:19147224-19147638	chr1:6505201-6505571	chr1:16129899-16130249	chr1:6787499-6787913	chr1:8262303-8262706
chr1:22602395-22602608	chr1:27423847-27424228	chr1:22602395-22602608	chr1:25531251-25531636	chr1:27932794-27933239	chr1:40282512-40282796	chr1:19239569-19240082	chr1:17820760-17821191	chr1:19201647-19202081	chr1:19201678-19202158	chr1:6507909-6508351	chr1:16142026-16142475	chr1:6844355-6844858	chr1:8271957-8272421
chr1:22743071-22743430	chr1:27429212-27429612	chr1:22743071-22743430	chr1:25830298-25830609	chr1:27935181-27935604	chr1:40439211-40439578	chr1:19338829-19339056	chr1:17828775-17829212	chr1:19210575-19211077	chr1:19210604-19211077	chr1:6524615-6524852	chr1:16251300-16251518	chr1:6854256-6854710	chr1:8274791-8275158
chr1:22746981-22747305	chr1:27611196-27611488	chr1:22746981-22747305	chr1:25846992-25847251	chr1:27989679-27989998	chr1:40550482-40550721	chr1:19422720-19423045	chr1:17933262-17933716	chr1:19233416-19234003	chr1:19233394-19233853	chr1:6532528-6532742	chr1:16264332-16264599	chr1:6949908-6950350	chr1:8298796-8299472
chr1:22968492-22968922	chr1:27627267-27627593	chr1:22968492-22968922	chr1:25942710-25942914	chr1:28184585-28184938	chr1:40609734-40609962	chr1:19440106-19440479	chr1:17956045-17956230	chr1:19239549-19239979	chr1:19239505-19240006	chr1:6535526-6535958	chr1:16320969-16321433	chr1:7020342-7020876	chr1:8319182-8319629
chr1:22992332-22992574	chr1:27714942-27715194	chr1:22992332-22992574	chr1:26123314-26123635	chr1:28306186-28306467	chr1:40804390-40804723	chr1:19567692-19568063	chr1:17980272-17980670	chr1:19338860-19339069	chr1:19298999-19299296	chr1:6546512-6546925	chr1:16335456-16335977	chr1:7023369-7023607	chr1:8374114-8374823
chr1:23000676-23001022	chr1:27721902-27722237	chr1:23000676-23001022	chr1:26137226-26137797	chr1:28535391-28535668	chr1:40870598-40870860	chr1:19668035-19668281	chr1:17988065-17988653	chr1:19422799-19423090	chr1:19338882-19339099	chr1:6549893-6550261	chr1:16359202-16359709	chr1:7051407-7051638	chr1:8403441-8404014
chr1:23030947-23031254	chr1:27743114-27743309	chr1:23030947-23031254	chr1:26221942-26222235	chr1:28575058-28575257	chr1:41077952-41078308	chr1:19670881-19671257	chr1:18022995-18023303	chr1:19440132-19440475	chr1:19422679-19423071	chr1:6583665-6584089	chr1:16382477-16382954	chr1:7058277-7058773	chr1:8408900-8409507
chr1:23188603-23188925	chr1:27883351-27883597	chr1:23188603-23188925	chr1:26324614-26324965	chr1:28686312-28686579	chr1:41134655-41134870	chr1:19717817-19718178	chr1:18152669-18152936	chr1:19567724-19568077	chr1:19440130-19440490	chr1:6614225-6614891	chr1:16405361-16405775	chr1:7102680-7103240	chr1:8411703-8412094
chr1:23215746-23216026	chr1:27932863-27933164	chr1:23215746-23216026	chr1:26362455-26362783	chr1:28736315-28736514	chr1:41239973-41240219	chr1:19724987-19725279	chr1:18246502-18246685	chr1:19668017-19668228	chr1:19567702-19568079	chr1:6640009-6640417	chr1:16408823-16409293	chr1:7130397-7130886	chr1:8434829-8435354
chr1:23256763-23257132	chr1:27935189-27935603	chr1:23256763-23257132	chr1:26431474-26431822	chr1:28844557-28844889	chr1:41314237-41314521	chr1:19908775-19909026	chr1:18249411-18249677	chr1:19670859-19671255	chr1:19668052-19668257	chr1:6662626-6663140	chr1:16481165-16481403	chr1:7177515-7177933	chr1:8458822-8459061
chr1:23290728-23291042	chr1:27989641-27990010	chr1:23290728-23291042	chr1:26471548-26471878	chr1:28929367-28929679	chr1:41418112-41418559	chr1:19977669-19977911	chr1:18311114-18311421	chr1:19717854-19718226	chr1:19670829-19671266	chr1:6669734-6669933	chr1:16481615-16481841	chr1:7180974-7181238	chr1:8469021-8469426
chr1:23302932-23303558	chr1:27995686-27995962	chr1:23302932-23303558	chr1:26602138-26602457	chr1:29111581-29111973	chr1:41733890-41734231	chr1:19980113-19980523	chr1:18426981-18427351	chr1:19766959-19767165	chr1:19717829-19718193	chr1:6672777-6672978	chr1:16499891-16500150	chr1:7246789-7247092	chr1:8484307-8484580
chr1:23425226-23425540	chr1:28184644-28184919	chr1:23425226-23425540	chr1:26611583-26611820	chr1:29203698-29204024	chr1:41748451-41748691	chr1:19986362-19986546	chr1:18543942-18544221	chr1:19908672-19909101	chr1:19766386-19766759	chr1:6673163-6673409	chr1:16514088-16514698	chr1:7267848-7268394	chr1:8503678-8503961
chr1:23511169-23511577	chr1:28306227-28306424	chr1:23511169-23511577	chr1:26647994-26648443	chr1:29208592-29208931	chr1:41882757-41883031	chr1:19988273-19988660	chr1:18561359-18561567	chr1:19969630-19969876	chr1:19814272-19814573	chr1:6673627-6673974	chr1:16531543-16531833	chr1:7278202-7278764	chr1:8525096-8525588
chr1:23536811-23536982	chr1:28417790-28418039	chr1:23536811-23536982	chr1:26690373-26690611	chr1:29360367-29360663	chr1:41898453-41898788	chr1:20031089-20031415	chr1:18629351-18629717	chr1:19977651-19977890	chr1:19908647-19909258	chr1:6684684-6685492	chr1:16562639-16563006	chr1:7284760-7285249	chr1:8585919-8586319
chr1:23543280-23543607	chr1:28535430-28535645	chr1:23543280-23543607	chr1:26717922-26718316	chr1:29447823-29448062	chr1:42039790-42040173	chr1:20042105-20042505	chr1:18883010-18883185	chr1:19980137-19980525	chr1:19977650-19977897	chr1:6694597-6695080	chr1:16570755-16571261	chr1:7306093-7306324	chr1:8620961-8621732
chr1:23730446-23730781	chr1:28575022-28575330	chr1:23730446-23730781	chr1:26743546-26743865	chr1:29529361-29529717	chr1:42277720-42277951	chr1:20088699-20089044	chr1:18901929-18902406	chr1:19986298-19986561	chr1:19980143-19980542	chr1:6706486-6706916	chr1:16689763-16690160	chr1:7325828-7326485	chr1:8631114-8631606
chr1:23823595-23823953	chr1:28844570-28844861	chr1:23823595-23823953	chr1:26928851-26929261	chr1:29562780-29563031	chr1:42642616-42642846	chr1:20137800-20138012	chr1:18907922-18908260	chr1:19988179-19988745	chr1:19988259-19988731	chr1:6761700-6762175	chr1:16767038-16767281	chr1:7344803-7345214	chr1:8731310-8731831
chr1:23866270-23866630	chr1:28929368-28929637	chr1:23866270-23866630	chr1:27004044-27004348	chr1:29572412-29572644	chr1:43043639-43043930	chr1:20208612-20208993	chr1:18923885-18924470	chr1:20031019-20031333	chr1:20031092-20031304	chr1:6779998-6780489	chr1:16886193-16886694	chr1:7353676-7353973	chr1:8763244-8763697
chr1:23871208-23871609	chr1:29111623-29111940	chr1:23871208-23871609	chr1:27115551-27116000	chr1:29706022-29706397	chr1:43243544-43243837	chr1:20244437-20244911	chr1:18935121-18935438	chr1:20042113-20042496	chr1:20042039-20042526	chr1:6787498-6787936	chr1:16892499-16892789	chr1:7359510-7359860	chr1:8778982-8779294
chr1:23963885-23964241	chr1:29203706-29204005	chr1:23963885-23964241	chr1:27179627-27179954	chr1:29839892-29840136	chr1:43379072-43379384	chr1:20301328-20301694	chr1:19000553-19000745	chr1:20063900-20064178	chr1:20088701-20089127	chr1:6844190-6844736	chr1:16893103-16893313	chr1:7361108-7361294	chr1:8786292-8787032
chr1:23991827-23992011	chr1:29208582-29208977	chr1:23991827-23992011	chr1:27204452-27204786	chr1:30170902-30171178	chr1:43539180-43539641	chr1:20427424-20427828	chr1:19147180-19147678	chr1:20088705-20089023	chr1:20137780-20138063	chr1:6854267-6854716	chr1:16918233-16918654	chr1:7363007-7363242	chr1:8836192-8836457
chr1:24077869-24078121	chr1:29360339-29360722	chr1:24077869-24078121	chr1:27293469-27293748	chr1:30179943-30180204	chr1:43692983-43693302	chr1:20478752-20479260	chr1:19201656-19202089	chr1:20137700-20137981	chr1:20208518-20208935	chr1:6949869-6950365	chr1:16947461-16947947	chr1:7373330-7373635	chr1:8874932-8875382
chr1:24098689-24099043	chr1:29447800-29448077	chr1:24098689-24099043	chr1:27324135-27324430	chr1:30265899-30266256	chr1:43703811-43704035	chr1:20491978-20492236	chr1:19210643-19211037	chr1:20208491-20208915	chr1:20244444-20245022	chr1:7020396-7020837	chr1:16951436-16951758	chr1:7406312-7406621	chr1:8891389-8891742
chr1:24136278-24136524	chr1:29529405-29529698	chr1:24136278-24136524	chr1:27371002-27371487	chr1:30558801-30559133	chr1:43880351-43880606	chr1:20521641-20522078	chr1:19233480-19233914	chr1:20230112-20230333	chr1:20301224-20301700	chr1:7023394-7023653	chr1:16970898-16971630	chr1:7416136-7416452	chr1:8908835-8909381
chr1:24181133-24181323	chr1:29562767-29563067	chr1:24181133-24181323	chr1:27423857-27424252	chr1:30584301-30584655	chr1:43994828-43995148	chr1:20539392-20539721	chr1:19239586-19239955	chr1:20244454-20244980	chr1:20427387-20427826	chr1:7051380-7051612	chr1:16978098-16978363	chr1:7427437-7427645	chr1:8919452-8919883
chr1:24243377-24243631	chr1:29572365-29572627	chr1:24243377-24243631	chr1:27429193-27429588	chr1:30853225-30853498	chr1:44229142-44229522	chr1:20688352-20688661	chr1:19248100-19248293	chr1:20301286-20301657	chr1:20478715-20479251	chr1:7058277-7058738	chr1:17029507-17030048	chr1:7432830-7433043	chr1:8922528-8922795
chr1:24354634-24354805	chr1:29658825-29659032	chr1:24354634-24354805	chr1:27524434-27524678	chr1:31180861-31181294	chr1:44400438-44400768	chr1:20703492-20703758	chr1:19422763-19423052	chr1:20427380-20427833	chr1:20491917-20492316	chr1:7102735-7103220	chr1:17036241-17036729	chr1:7461852-7462364	chr1:8931623-8932097
chr1:24397379-24397683	chr1:29705975-29706357	chr1:24397379-24397683	chr1:27611169-27611465	chr1:31192078-31192509	chr1:44412010-44412274	chr1:20756881-20757227	chr1:19440141-19440431	chr1:20478781-20479271	chr1:20521636-20521994	chr1:7130415-7130948	chr1:17053909-17054259	chr1:7514094-7514570	chr1:8950062-8950388
chr1:24476993-24477282	chr1:29839874-29840138	chr1:24476993-24477282	chr1:27623293-27623497	chr1:31252396-31252752	chr1:44471369-44471696	chr1:20796090-20796321	chr1:19567722-19568078	chr1:20491931-20492260	chr1:20539248-20539723	chr1:7177499-7177964	chr1:17236371-17236664	chr1:7520938-7521171	chr1:8950577-8950893
chr1:24525778-24526110	chr1:30170905-30171146	chr1:24525778-24526110	chr1:27627274-27627657	chr1:31255188-31255523	chr1:44502248-44502703	chr1:20820153-20820739	chr1:19668047-19668246	chr1:20521666-20522021	chr1:20688336-20688691	chr1:7180991-7181201	chr1:17242137-17242376	chr1:7534935-7535502	chr1:8963523-8963956
chr1:24528380-24528708	chr1:30179974-30180168	chr1:24528380-24528708	chr1:27714884-27715195	chr1:31274577-31275008	chr1:44513414-44513702	chr1:20848758-20849264	chr1:19670864-19671222	chr1:20539383-20539745	chr1:20703460-20703686	chr1:7187512-7187768	chr1:17278099-17278603	chr1:7576378-7576603	chr1:8978026-8978743
chr1:24711719-24711896	chr1:30265892-30266200	chr1:24711719-24711896	chr1:27721774-27722198	chr1:31384187-31384585	chr1:44843875-44844102	chr1:20901795-20902079	chr1:19717819-19718214	chr1:20688341-20688641	chr1:20756877-20757289	chr1:7246777-7247112	chr1:17290009-17290356	chr1:7593192-7593454	chr1:9022879-9023415
chr1:24716666-24716860	chr1:30558752-30559158	chr1:24716666-24716860	chr1:27743014-27743310	chr1:31402215-31402579	chr1:45060796-45061124	chr1:20940555-20940761	chr1:19725001-19725195	chr1:20703423-20703704	chr1:20820215-20820752	chr1:7267866-7268401	chr1:17372522-17373021	chr1:7599499-7600185	chr1:9047942-9048532
chr1:24717764-24718086	chr1:30584285-30584625	chr1:24717764-24718086	chr1:27883316-27883625	chr1:31656885-31657179	chr1:45118560-45118864	chr1:20959730-20960039	chr1:19908747-19909067	chr1:20756874-20757293	chr1:20848686-20849243	chr1:7278145-7278730	chr1:17386054-17386622	chr1:7609502-7609696	chr1:9053351-9053758
chr1:24718888-24719115	chr1:30813849-30814047	chr1:24718888-24719115	chr1:27932810-27933147	chr1:31867536-31867813	chr1:45251905-45252162	chr1:20966517-20967008	chr1:19977623-19977902	chr1:20820187-20820697	chr1:20901736-20902095	chr1:7284759-7285244	chr1:17452217-17452678	chr1:7609771-7610124	chr1:9065118-9065607
chr1:24742010-24742209	chr1:30853298-30853535	chr1:24742010-24742209	chr1:27935152-27935615	chr1:31869565-31869825	chr1:45259343-45259657	chr1:21022834-21023599	chr1:19980092-19980527	chr1:20848772-20849309	chr1:20959701-20959987	chr1:7306015-7306285	chr1:17563418-17563986	chr1:7621464-7621890	chr1:9070026-9070519
chr1:24853769-24853973	chr1:30881667-30881859	chr1:24853769-24853973	chr1:27989602-27990007	chr1:31895597-31895870	chr1:45265421-45265690	chr1:21059576-21059788	chr1:19988255-19988560	chr1:20901771-20902128	chr1:20966503-20966984	chr1:7325724-7326650	chr1:17600621-17601118	chr1:7707119-7707693	chr1:9161514-9162069
chr1:24868544-24868763	chr1:31170889-31171127	chr1:24868544-24868763	chr1:28184521-28184990	chr1:32014458-32015045	chr1:45301580-45301842	chr1:21521531-21522149	chr1:20031082-20031364	chr1:20959707-20959983	chr1:21022874-21023645	chr1:7344823-7345168	chr1:17662559-17663016	chr1:7727552-7728031	chr1:9170656-9171397
chr1:24913665-24914037	chr1:31180861-31181331	chr1:24913665-24914037	chr1:28417726-28418063	chr1:32029694-32029963	chr1:45480183-45480496	chr1:21543426-21543681	chr1:20042139-20042498	chr1:20966530-20966981	chr1:21417521-21417726	chr1:7353694-7353939	chr1:17697028-17697437	chr1:7729533-7729944	chr1:9188706-9188999
chr1:24961764-24962016	chr1:31192066-31192474	chr1:24961764-24962016	chr1:28535338-28535681	chr1:32059624-32059957	chr1:45484407-45484625	chr1:21544544-21544728	chr1:20088746-20089033	chr1:21022866-21023665	chr1:21521526-21522075	chr1:7359408-7359831	chr1:17732629-17733089	chr1:7812753-7813252	chr1:9202227-9202727
chr1:25015065-25015449	chr1:31255176-31255556	chr1:25015065-25015449	chr1:28575043-28575409	chr1:32129409-32129874	chr1:45765912-45766312	chr1:21558406-21558891	chr1:20208624-20208999	chr1:21059275-21059556	chr1:21543441-21543737	chr1:7362995-7363295	chr1:17746344-17746786	chr1:7831310-7831583	chr1:9223735-9224225
chr1:25157220-25157512	chr1:31274591-31275041	chr1:25157220-25157512	chr1:28694696-28694975	chr1:32211254-32211534	chr1:45825587-45825829	chr1:21581671-21582095	chr1:20244465-20244906	chr1:21059623-21059834	chr1:21558421-21558893	chr1:7373139-7373649	chr1:17803887-17804231	chr1:7868342-7868805	chr1:9241289-9241737
chr1:25174477-25174795	chr1:31384174-31384565	chr1:25174477-25174795	chr1:28844560-28844854	chr1:32254597-32255137	chr1:45958847-45959143	chr1:21596724-21597070	chr1:20301326-20301615	chr1:21349167-21349460	chr1:21581638-21582104	chr1:7375797-7375977	chr1:17811797-17812136	chr1:7962730-7963136	chr1:9256304-9256985
chr1:25224673-25224870	chr1:31402300-31402529	chr1:25224673-25224870	chr1:28929362-28929701	chr1:32281600-32281890	chr1:46035733-46036066	chr1:21661187-21661478	chr1:20427356-20427888	chr1:21521551-21522075	chr1:21596741-21597154	chr1:7406229-7406575	chr1:17820697-17821189	chr1:8014031-8014252	chr1:9277318-9277733
chr1:25258771-25259043	chr1:31656854-31657160	chr1:25258771-25259043	chr1:29111607-29112100	chr1:32429557-32430103	chr1:46502762-46503101	chr1:21694909-21695441	chr1:20478754-20479274	chr1:21543450-21543727	chr1:21661158-21661498	chr1:7416150-7416479	chr1:17828767-17829302	chr1:8014301-8014666	chr1:9294386-9294748
chr1:25364229-25364416	chr1:31807967-31808159	chr1:25364229-25364416	chr1:29203669-29204028	chr1:32529105-32529304	chr1:46645141-46645589	chr1:21697084-21697374	chr1:20491948-20492258	chr1:21558439-21558867	chr1:21694911-21695435	chr1:7427418-7427694	chr1:17899211-17899421	chr1:8021151-8021958	chr1:9310026-9310399
chr1:25427870-25428325	chr1:31867554-31867821	chr1:25427870-25428325	chr1:29208561-29208948	chr1:32681274-32681550	chr1:46689227-46689483	chr1:21861273-21861654	chr1:20521577-20522037	chr1:21581678-21582148	chr1:21697085-21697412	chr1:7432865-7433052	chr1:17933238-17933733	chr1:8035317-8035776	chr1:9327085-9327774
chr1:25531334-25531635	chr1:31895606-31895911	chr1:25531334-25531635	chr1:29360381-29360661	chr1:32713838-32714057	chr1:46912582-46912812	chr1:21900505-21900928	chr1:20539360-20539832	chr1:21596754-21597107	chr1:21861302-21861658	chr1:7461796-7462310	chr1:17955985-17956195	chr1:8042339-8042910	chr1:9335705-9335944
chr1:25830349-25830636	chr1:32014465-32014967	chr1:25830349-25830636	chr1:29529375-29529703	chr1:32866484-32866782	chr1:46943164-46943438	chr1:21921963-21922399	chr1:20688342-20688634	chr1:21651081-21651407	chr1:21866415-21866620	chr1:7514066-7514571	chr1:17980304-17980648	chr1:8075082-8075488	chr1:9340359-9340861
chr1:25846969-25847382	chr1:32029650-32030042	chr1:25846969-25847382	chr1:29562754-29563080	chr1:32879628-32879844	chr1:46993673-46994105	chr1:21985573-21985924	chr1:20703461-20703679	chr1:21661012-21661503	chr1:21900502-21900977	chr1:7520860-7521170	chr1:17988006-17988660	chr1:8086165-8086732	chr1:9348931-9349590
chr1:25894818-25895005	chr1:32059607-32059893	chr1:25894818-25895005	chr1:29572419-29572666	chr1:32913961-32914246	chr1:47190912-47191229	chr1:22029807-22030116	chr1:20756908-20757226	chr1:21694936-21695409	chr1:21921926-21922410	chr1:7530887-7531320	chr1:18152569-18152971	chr1:8091163-8091871	chr1:9355141-9355405
chr1:26123317-26123613	chr1:32129392-32129818	chr1:26123317-26123613	chr1:29705989-29706408	chr1:32986071-32986316	chr1:47213484-47213699	chr1:22290369-22290818	chr1:20796007-20796260	chr1:21697104-21697430	chr1:21985512-21985934	chr1:7534933-7535488	chr1:18246377-18246689	chr1:8100748-8100964	chr1:9360300-9360571
chr1:26137200-26137713	chr1:32254774-32255157	chr1:26137200-26137713	chr1:29839819-29840257	chr1:33177740-33178204	chr1:47854527-47854757	chr1:22331788-22331986	chr1:20820215-20820721	chr1:21861318-21861635	chr1:22029777-22030193	chr1:7547653-7547956	chr1:18249344-18249777	chr1:8107779-8108226	chr1:9363160-9363430
chr1:26221921-26222261	chr1:32281633-32281896	chr1:26221921-26222261	chr1:30162301-30162527	chr1:33238558-33238929	chr1:48176129-48176550	chr1:22349356-22349677	chr1:20848734-20849315	chr1:21900501-21900994	chr1:22108929-22109172	chr1:7576347-7576667	chr1:18311014-18311400	chr1:8116046-8116426	chr1:9419945-9420250
chr1:26324622-26325070	chr1:32429635-32430080	chr1:26324622-26325070	chr1:30170868-30171161	chr1:33398974-33399375	chr1:48191982-48192314	chr1:22432147-22432552	chr1:20901790-20902129	chr1:21921990-21922412	chr1:22290351-22290835	chr1:7593229-7593472	chr1:18426968-18427471	chr1:8121423-8121749	chr1:9473234-9473849
chr1:26362355-26362819	chr1:32866504-32866863	chr1:26362355-26362819	chr1:30179912-30180204	chr1:33472931-33473131	chr1:48463379-48463594	chr1:22458381-22458780	chr1:20959689-20959944	chr1:21985529-21986003	chr1:22331781-22331986	chr1:7599458-7600195	chr1:18526665-18526911	chr1:8130399-8130797	chr1:9488646-9489019
chr1:26431473-26431857	chr1:32913981-32914233	chr1:26431473-26431857	chr1:30265912-30266235	chr1:33551988-33552320	chr1:48575160-48575437	chr1:22602357-22602601	chr1:20966441-20966945	chr1:22029850-22030178	chr1:22345818-22346063	chr1:7609391-7609753	chr1:18543887-18544233	chr1:8137231-8137631	chr1:9508173-9508639
chr1:26471547-26471986	chr1:32986050-32986360	chr1:26471547-26471986	chr1:30321922-30322250	chr1:33684397-33684613	chr1:48668016-48668264	chr1:22743016-22743438	chr1:20987915-20988140	chr1:22108951-22109237	chr1:22349315-22349689	chr1:7609822-7610172	chr1:18561344-18561554	chr1:8138324-8138559	chr1:9515627-9516315
chr1:26490781-26490982	chr1:33177796-33178172	chr1:26490781-26490982	chr1:30558788-30559184	chr1:33761184-33761416	chr1:48702629-48702867	chr1:22746946-22747336	chr1:21022862-21023615	chr1:22188630-22188836	chr1:22432140-22432514	chr1:7621425-7621861	chr1:18626248-18626536	chr1:8150478-8150679	chr1:9550957-9551544
chr1:26496203-26496411	chr1:33238579-33238952	chr1:26496203-26496411	chr1:30584279-30584644	chr1:33764355-33764554	chr1:49038438-49038656	chr1:22968402-22968924	chr1:21059546-21059736	chr1:22290351-22290839	chr1:22458364-22458771	chr1:7637388-7637635	chr1:18629281-18629695	chr1:8157329-8157830	chr1:9555272-9555735
chr1:26602134-26602379	chr1:33338265-33338496	chr1:26602134-26602379	chr1:30705111-30705393	chr1:33833440-33833674	chr1:50798737-50798969	chr1:22992259-22992580	chr1:21521552-21522098	chr1:22349353-22349670	chr1:22602380-22602642	chr1:7676401-7676586	chr1:18700362-18700625	chr1:8181072-8181337	chr1:9606644-9607064
chr1:26648025-26648403	chr1:33342256-33342553	chr1:26648025-26648403	chr1:30813832-30814108	chr1:33921401-33921736	chr1:50834196-50834567	chr1:23000600-23001077	chr1:21543397-21543691	chr1:22432152-22432531	chr1:22742982-22743455	chr1:7707101-7707718	chr1:18857453-18857835	chr1:8181421-8181897	chr1:9633692-9634202
chr1:26690383-26690633	chr1:33399106-33399378	chr1:26690383-26690633	chr1:30853314-30853539	chr1:33936134-33936430	chr1:51339228-51339479	chr1:23030911-23031318	chr1:21558456-21558863	chr1:22458377-22458818	chr1:22746938-22747325	chr1:7727581-7728071	chr1:18882927-18883237	chr1:8193158-8193407	chr1:9648425-9648911
chr1:26718030-26718299	chr1:33472927-33473119	chr1:26718030-26718299	chr1:31180877-31181315	chr1:34078491-34078804	chr1:51762537-51762757	chr1:23188534-23188913	chr1:21581716-21582071	chr1:22602370-22602643	chr1:22968473-22968924	chr1:7729532-7729952	chr1:18902047-18902485	chr1:8194277-8194506	chr1:9675608-9676072
chr1:26743574-26743825	chr1:33551959-33552254	chr1:26743574-26743825	chr1:31192085-31192468	chr1:34479664-34479863	chr1:52362539-52362881	chr1:23215720-23216052	chr1:21596698-21597067	chr1:22643758-22643981	chr1:22992208-22992667	chr1:7812807-7813293	chr1:18907882-18908279	chr1:8197968-8198198	chr1:9686949-9687545
chr1:26826738-26827005	chr1:33684363-33684627	chr1:26826738-26827005	chr1:31252393-31252739	chr1:34628770-34629021	chr1:52467891-52468323	chr1:23256777-23257168	chr1:21651279-21651463	chr1:22743003-22743463	chr1:23000603-23001091	chr1:7868347-7868726	chr1:18923852-18924428	chr1:8214573-8215131	chr1:9762312-9762825
chr1:26928886-26929269	chr1:33761154-33761389	chr1:26928886-26929269	chr1:31255202-31255505	chr1:34925890-34926146	chr1:52593175-52593395	chr1:23290697-23291092	chr1:21661313-21661513	chr1:22746897-22747342	chr1:23030880-23031392	chr1:7962708-7963128	chr1:18934972-18935447	chr1:8215818-8216026	chr1:9779150-9779540
chr1:26946803-26947032	chr1:33833342-33833670	chr1:26946803-26947032	chr1:31274555-31274970	chr1:35063514-35063846	chr1:52761931-52762270	chr1:23302900-23303516	chr1:21694917-21695432	chr1:22968418-22969066	chr1:23188582-23188929	chr1:8013959-8014618	chr1:19000565-19000786	chr1:8225616-8226147	chr1:9784988-9785528
chr1:27004033-27004319	chr1:33921372-33921762	chr1:27004033-27004319	chr1:31384118-31384514	chr1:35208236-35208654	chr1:53370594-53370809	chr1:23425188-23425644	chr1:21697100-21697389	chr1:22992263-22992641	chr1:23215624-23216134	chr1:8021221-8022005	chr1:19007837-19008230	chr1:8227300-8227568	chr1:9844539-9845170
chr1:27115610-27115983	chr1:33936061-33936423	chr1:27115610-27115983	chr1:31402272-31402594	chr1:35252116-35252350	chr1:53743960-53744268	chr1:23511113-23511534	chr1:21861276-21861623	chr1:23000551-23001069	chr1:23256750-23257193	chr1:8035276-8035799	chr1:19147074-19147666	chr1:8242108-8243106	chr1:9852232-9852747
chr1:27179640-27179915	chr1:34078489-34078796	chr1:27179640-27179915	chr1:31656895-31657202	chr1:35318225-35318549	chr1:53858949-53859351	chr1:23536809-23537062	chr1:21866438-21866654	chr1:23030927-23031390	chr1:23290696-23291086	chr1:8042301-8042906	chr1:19201609-19202174	chr1:8250057-8250278	chr1:9885523-9885997
chr1:27204483-27204782	chr1:34098711-34098935	chr1:27204483-27204782	chr1:31807889-31808093	chr1:35667769-35668020	chr1:53951203-53951487	chr1:23543295-23543596	chr1:21900523-21900863	chr1:23188557-23188906	chr1:23302927-23303580	chr1:8075082-8075463	chr1:19210592-19211034	chr1:8254526-8254777	chr1:9896398-9896662
chr1:27293454-27293714	chr1:34479674-34479880	chr1:27293454-27293714	chr1:31867507-31867841	chr1:35916753-35916973	chr1:54147826-54148111	chr1:23695504-23695688	chr1:21922026-21922397	chr1:23215696-23216122	chr1:23425218-23425692	chr1:8086221-8086846	chr1:19233347-19233855	chr1:8257836-8258180	chr1:9927348-9928059
chr1:27324188-27324469	chr1:34628764-34629063	chr1:27324188-27324469	chr1:31869633-31869837	chr1:36030303-36030547	chr1:54326601-54326929	chr1:23730357-23730766	chr1:21982297-21982507	chr1:23256750-23257155	chr1:23511060-23511579	chr1:8091188-8091583	chr1:19239487-19240013	chr1:8262278-8262603	chr1:9934847-9935495
chr1:27371070-27371356	chr1:34925906-34926179	chr1:27371070-27371356	chr1:31895551-31895863	chr1:36034614-36034861	chr1:54425406-54425621	chr1:23823523-23823964	chr1:21985596-21986102	chr1:23290684-23291099	chr1:23536774-23537052	chr1:8091698-8091889	chr1:19298962-19299357	chr1:8271898-8272453	chr1:9950362-9950631
chr1:27372467-27372675	chr1:35063490-35063806	chr1:27372467-27372675	chr1:32014526-32014989	chr1:36181047-36181411	chr1:54587290-54587564	chr1:23866252-23866633	chr1:22029823-22030118	chr1:23302893-23303538	chr1:23543226-23543628	chr1:8100699-8100948	chr1:19338819-19339195	chr1:8292154-8292541	chr1:9953179-9953663
chr1:27423884-27424263	chr1:35147190-35147462	chr1:27423884-27424263	chr1:32029720-32030022	chr1:36192416-36192719	chr1:54955048-54955404	chr1:23871149-23871710	chr1:22188542-22188717	chr1:23425157-23425656	chr1:23730377-23730818	chr1:8106687-8106915	chr1:19422731-19423090	chr1:8298866-8299449	chr1:9974301-9974917
chr1:27429199-27429562	chr1:35208274-35208617	chr1:27429199-27429562	chr1:32059544-32059929	chr1:36240272-36240614	chr1:55137727-55138014	chr1:23961528-23961713	chr1:22290358-22290811	chr1:23505434-23505763	chr1:23823476-23823916	chr1:8107811-8108087	chr1:19440143-19440448	chr1:8319373-8319639	chr1:10002275-10003251
chr1:27524505-27524751	chr1:35318313-35318627	chr1:27524505-27524751	chr1:32129448-32129801	chr1:36565243-36565846	chr1:55276145-55276473	chr1:23963866-23964301	chr1:22331703-22331983	chr1:23511054-23511541	chr1:23866241-23866653	chr1:8108303-8108483	chr1:19567654-19568110	chr1:8374122-8374791	chr1:10003340-10003590
chr1:27611170-27611491	chr1:35667724-35667983	chr1:27611170-27611491	chr1:32211285-32211556	chr1:36615158-36615516	chr1:55410833-55411116	chr1:23991630-23991947	chr1:22349318-22349668	chr1:23536735-23536993	chr1:23871140-23871663	chr1:8116041-8116315	chr1:19668007-19668249	chr1:8403482-8404123	chr1:10010298-10010865
chr1:27627321-27627656	chr1:36030262-36030465	chr1:27627321-27627656	chr1:32254726-32255194	chr1:36653752-36654135	chr1:55416272-55416487	chr1:24077808-24078077	chr1:22432175-22432608	chr1:23543235-23543628	chr1:23961510-23961768	chr1:8121295-8121566	chr1:19670865-19671311	chr1:8408863-8409476	chr1:10018996-10019358
chr1:27659362-27659546	chr1:36034601-36034884	chr1:27659362-27659546	chr1:32281602-32281912	chr1:36751137-36751356	chr1:55462004-55462434	chr1:24098659-24099178	chr1:22458394-22458803	chr1:23730369-23730797	chr1:23963873-23964298	chr1:8130354-8130703	chr1:19717809-19718269	chr1:8411755-8412102	chr1:10056989-10057263
chr1:27684049-27684329	chr1:36181107-36181392	chr1:27684049-27684329	chr1:32429712-32430080	chr1:36808363-36808627	chr1:55487753-55488047	chr1:24136127-24136566	chr1:22602324-22602618	chr1:23823593-23823935	chr1:23984277-23984538	chr1:8137250-8137640	chr1:19766365-19766707	chr1:8434859-8435286	chr1:10092443-10092916
chr1:27714935-27715204	chr1:36192511-36192703	chr1:27714935-27715204	chr1:32443429-32443633	chr1:36886320-36886746	chr1:55743297-55743522	chr1:24181098-24181387	chr1:22743034-22743474	chr1:23866243-23866636	chr1:23991739-23992040	chr1:8138210-8138563	chr1:19908671-19909173	chr1:8458773-8459027	chr1:10093707-10093975
chr1:27721939-27722219	chr1:36240299-36240611	chr1:27721939-27722219	chr1:32529025-32529306	chr1:36982051-36982317	chr1:55750561-55750796	chr1:24194713-24195148	chr1:22746964-22747338	chr1:23871149-23871640	chr1:24077749-24078127	chr1:8157320-8157910	chr1:19975188-19975514	chr1:8469128-8469424	chr1:10168173-10168709
chr1:27743075-27743353	chr1:36554235-36554432	chr1:27743075-27743353	chr1:32681304-32681569	chr1:37019461-37019766	chr1:55844331-55844547	chr1:24243226-24243644	chr1:22968448-22968921	chr1:23961494-23961717	chr1:24098621-24099199	chr1:8178389-8178569	chr1:19977668-19977926	chr1:8484140-8484546	chr1:10211676-10211974
chr1:27883298-27883523	chr1:36565268-36565901	chr1:27883298-27883523	chr1:32866371-32866763	chr1:37041697-37042073	chr1:55944511-55944760	chr1:24354555-24354875	chr1:22992311-22992600	chr1:23963863-23964301	chr1:24136219-24136788	chr1:8181045-8181791	chr1:19980103-19980527	chr1:8503659-8503990	chr1:10212950-10213460
chr1:27932819-27933207	chr1:36615144-36615485	chr1:27932819-27933207	chr1:32879569-32879873	chr1:37074888-37075200	chr1:57050633-57050848	chr1:24397101-24397803	chr1:23000592-23000999	chr1:23991551-23991809	chr1:24137310-24137549	chr1:8193207-8193624	chr1:19988186-19988666	chr1:8525142-8525328	chr1:10269861-10270719
chr1:27935148-27935643	chr1:36653781-36654093	chr1:27935148-27935643	chr1:32913921-32914329	chr1:37169307-37169699	chr1:57175017-57175232	chr1:24439046-24439262	chr1:23030937-23031339	chr1:24045045-24045340	chr1:24194771-24195070	chr1:8194257-8194476	chr1:20030998-20031400	chr1:8586011-8586288	chr1:10290751-10291040
chr1:27989671-27990051	chr1:36751108-36751371	chr1:27989671-27990051	chr1:32985997-32986317	chr1:37789387-37789687	chr1:57286692-57286982	chr1:24476752-24477408	chr1:23188519-23188947	chr1:24077820-24078171	chr1:24243192-24243688	chr1:8198010-8198225	chr1:20042129-20042494	chr1:8621087-8621617	chr1:10397906-10398539
chr1:27995736-27996051	chr1:36808374-36808605	chr1:27995736-27996051	chr1:33177781-33178195	chr1:37899836-37900255	chr1:57297662-57297932	chr1:24525715-24526258	chr1:23215758-23216107	chr1:24098631-24099132	chr1:24275710-24275924	chr1:8214741-8215152	chr1:20088706-20089134	chr1:8631202-8631595	chr1:10437396-10437950
chr1:28184608-28184913	chr1:36834693-36834950	chr1:28184608-28184913	chr1:33238584-33238937	chr1:37920473-37920842	chr1:58981432-58981812	chr1:24528414-24528669	chr1:23256770-23257214	chr1:24136210-24136582	chr1:24354528-24354929	chr1:8215801-8216082	chr1:20137708-20138143	chr1:8731310-8731748	chr1:10459072-10459378
chr1:28306168-28306435	chr1:36886391-36886744	chr1:28306168-28306435	chr1:33338240-33338496	chr1:37952971-37953293	chr1:59012381-59012710	chr1:24592998-24593182	chr1:23290712-23291057	chr1:24194690-24195062	chr1:24397340-24397732	chr1:8225654-8226241	chr1:20208591-20208940	chr1:8763373-8763731	chr1:10488020-10488549
chr1:28417788-28418038	chr1:36981985-36982347	chr1:28417788-28418038	chr1:33399068-33399408	chr1:38147999-38148371	chr1:59118281-59118659	chr1:24692017-24692260	chr1:23302919-23303566	chr1:24243290-24243685	chr1:24476761-24477341	chr1:8227318-8227625	chr1:20244457-20244968	chr1:8778974-8779335	chr1:10490230-10490682
chr1:28535418-28535717	chr1:37019462-37019768	chr1:28535418-28535717	chr1:33472762-33473049	chr1:38440697-38440925	chr1:59205523-59205863	chr1:24711703-24711946	chr1:23425214-23425620	chr1:24354521-24354773	chr1:24525705-24526215	chr1:8233326-8233520	chr1:20301243-20301726	chr1:8786355-8787017	chr1:10532158-10532534
chr1:28575016-28575347	chr1:37041675-37042054	chr1:28575016-28575347	chr1:33520797-33521006	chr1:38492367-38492662	chr1:59250875-59251155	chr1:24716625-24716856	chr1:23511024-23511498	chr1:24397337-24397790	chr1:24528355-24528803	chr1:8242025-8243017	chr1:20427364-20427876	chr1:8874952-8875321	chr1:10534969-10535219
chr1:28686277-28686506	chr1:37074874-37075206	chr1:28686277-28686506	chr1:33551921-33552293	chr1:39052798-39053003	chr1:60164934-60165281	chr1:24717745-24718144	chr1:23536836-23537047	chr1:24439029-24439257	chr1:24716620-24716883	chr1:8249974-8250360	chr1:20478682-20479250	chr1:8891471-8891737	chr1:10554613-10555523
chr1:28694674-28694902	chr1:37169286-37169606	chr1:28694674-28694902	chr1:33684338-33684627	chr1:39283793-39284172	chr1:60225079-60225457	chr1:24718831-24719176	chr1:23543332-23543578	chr1:24476887-24477356	chr1:24717714-24718157	chr1:8257806-8258328	chr1:20491999-20492265	chr1:8908883-8909367	chr1:10567441-10568000
chr1:28736348-28736519	chr1:37642971-37643169	chr1:28736348-28736519	chr1:33761107-33761438	chr1:39300878-39301208	chr1:60413036-60413305	chr1:24741868-24742315	chr1:23695478-23695690	chr1:24525714-24526217	chr1:24718789-24719180	chr1:8262252-8262645	chr1:20521558-20522055	chr1:8919474-8919875	chr1:10574437-10574998
chr1:28844580-28844900	chr1:37789394-37789680	chr1:28844580-28844900	chr1:33833352-33833677	chr1:39558020-39558334	chr1:60437105-60437381	chr1:24913691-24913990	chr1:23730360-23730781	chr1:24528360-24528799	chr1:24741913-24742195	chr1:8271891-8272482	chr1:20539310-20539769	chr1:8922626-8922852	chr1:10588304-10588620
chr1:28929334-28929700	chr1:37899939-37900240	chr1:28929334-28929700	chr1:33921400-33921839	chr1:39564352-39564693	chr1:60442577-60442843	chr1:24961690-24962175	chr1:23823555-23823973	chr1:24716569-24716898	chr1:24853705-24853940	chr1:8274903-8275130	chr1:20559935-20560158	chr1:8931623-8931922	chr1:10590331-10590692
chr1:29111554-29111915	chr1:37920464-37920820	chr1:29111554-29111915	chr1:33936045-33936461	chr1:39568268-39568628	chr1:60747085-60747407	chr1:25015065-25015432	chr1:23866256-23866615	chr1:24717709-24718138	chr1:24913647-24913986	chr1:8298897-8299385	chr1:20688291-20688681	chr1:8938004-8938272	chr1:10622015-10622377
chr1:29172841-29173013	chr1:37952992-37953292	chr1:29172841-29173013	chr1:34078471-34078820	chr1:39724279-39724730	chr1:61444732-61444947	chr1:25157066-25157587	chr1:23871135-23871650	chr1:24718805-24719186	chr1:24961649-24962079	chr1:8319058-8319380	chr1:20703320-20703822	chr1:8938527-8938766	chr1:10658473-10658712
chr1:29203617-29204034	chr1:38027561-38027771	chr1:29203617-29204034	chr1:34098602-34098806	chr1:39853248-39853516	chr1:61508767-61508982	chr1:25161513-25161779	chr1:23961563-23961750	chr1:24741933-24742458	chr1:25014997-25015506	chr1:8374092-8374770	chr1:20756834-20757284	chr1:8950063-8950439	chr1:10752361-10752928
chr1:29208586-29208930	chr1:38147977-38148389	chr1:29208586-29208930	chr1:34628741-34629089	chr1:40004896-40005204	chr1:61803853-61804149	chr1:25174439-25174846	chr1:23963864-23964313	chr1:24853674-24854055	chr1:25157099-25157568	chr1:8403513-8403857	chr1:20760575-20760887	chr1:8959830-8960313	chr1:10815784-10816023
chr1:29360363-29360702	chr1:38325752-38326036	chr1:29360363-29360702	chr1:35063493-35063858	chr1:40071869-40072160	chr1:62536115-62536334	chr1:25176304-25176494	chr1:23984301-23984495	chr1:24913698-24913986	chr1:25161488-25161761	chr1:8408885-8409466	chr1:20795954-20796375	chr1:8963555-8963928	chr1:10839212-10839637
chr1:29447813-29447995	chr1:38440716-38440999	chr1:29447813-29447995	chr1:35208216-35208619	chr1:40119174-40119513	chr1:62548573-62548795	chr1:25224619-25224925	chr1:23991680-23991973	chr1:24920000-24920283	chr1:25174428-25174846	chr1:8411761-8412094	chr1:20820201-20820757	chr1:8978120-8978736	chr1:10853920-10854339
chr1:29524060-29524314	chr1:38455740-38455982	chr1:29524060-29524314	chr1:35252095-35252377	chr1:40167592-40167791	chr1:62641290-62641649	chr1:25258700-25259105	chr1:24018001-24018232	chr1:24961639-24962075	chr1:25176249-25176482	chr1:8434827-8435269	chr1:20848741-20849232	chr1:9022939-9023380	chr1:10856378-10856840
chr1:29529413-29529704	chr1:38492410-38492603	chr1:29529413-29529704	chr1:35318312-35318676	chr1:40185664-40186054	chr1:62873067-62873416	chr1:25363716-25363983	chr1:24077812-24078116	chr1:24969082-24969297	chr1:25224589-25224925	chr1:8469125-8469436	chr1:20901650-20902144	chr1:9047989-9048528	chr1:10864394-10864675
chr1:29562734-29563084	chr1:39052811-39053005	chr1:29562734-29563084	chr1:35916758-35916984	chr1:40265451-40265694	chr1:62973880-62974095	chr1:25427828-25428259	chr1:24098599-24099024	chr1:25015006-25015463	chr1:25258707-25259170	chr1:8484049-8484700	chr1:20959686-20960071	chr1:9053429-9053692	chr1:10896064-10896412
chr1:29572342-29572631	chr1:39283791-39284100	chr1:29572342-29572631	chr1:36034559-36034969	chr1:40282436-40282788	chr1:63907362-63907577	chr1:25444022-25444206	chr1:24136220-24136560	chr1:25157100-25157559	chr1:25363694-25364086	chr1:8503618-8503808	chr1:20966545-20967041	chr1:9065133-9065575	chr1:10927014-10927606
chr1:29658839-29659026	chr1:39300878-39301232	chr1:29658839-29659026	chr1:36181126-36181363	chr1:40385261-40385502	chr1:64081558-64081846	chr1:25531351-25531726	chr1:24137263-24137528	chr1:25161515-25161774	chr1:25364164-25364409	chr1:8525176-8525395	chr1:21022869-21023636	chr1:9070077-9070470	chr1:10969803-10970420
chr1:29667585-29667756	chr1:39558156-39558348	chr1:29667585-29667756	chr1:36192475-36192770	chr1:40439202-40439517	chr1:64140223-64140438	chr1:25559336-25559536	chr1:24181064-24181282	chr1:25174368-25174764	chr1:25427888-25428342	chr1:8585968-8586324	chr1:21028993-21029302	chr1:9161531-9162000	chr1:11001794-11002431
chr1:29705989-29706377	chr1:39564366-39564690	chr1:29705989-29706377	chr1:36240281-36240596	chr1:40497994-40498254	chr1:64157570-64157929	chr1:25566373-25566714	chr1:24194787-24195113	chr1:25176218-25176525	chr1:25444062-25444267	chr1:8621118-8621593	chr1:21308487-21308697	chr1:9170725-9171304	chr1:11020942-11021474
chr1:29839843-29840189	chr1:39568238-39568552	chr1:29839843-29840189	chr1:36565217-36565860	chr1:40544270-40544480	chr1:64239570-64239855	chr1:25729546-25729730	chr1:24243267-24243631	chr1:25224547-25224971	chr1:25531295-25531786	chr1:8631194-8631516	chr1:21310083-21310361	chr1:9177335-9177543	chr1:11097560-11098181
chr1:30162325-30162496	chr1:39724315-39724700	chr1:30162325-30162496	chr1:36600353-36600596	chr1:40550426-40550729	chr1:64602713-64603077	chr1:25768670-25768864	chr1:24354607-24354856	chr1:25258732-25259194	chr1:25566359-25566661	chr1:8731305-8731726	chr1:21521547-21522096	chr1:9188686-9189177	chr1:11124025-11124317
chr1:30170866-30171150	chr1:39853220-39853474	chr1:30170866-30171150	chr1:36615151-36615553	chr1:40609745-40609977	chr1:64708689-64708904	chr1:25830320-25830707	chr1:24397200-24397776	chr1:25363707-25364264	chr1:25586314-25586523	chr1:8763343-8763725	chr1:21543409-21543888	chr1:9202271-9202688	chr1:11301717-11302206
chr1:30179944-30180161	chr1:40004899-40005215	chr1:30179944-30180161	chr1:36653730-36654060	chr1:40618707-40619030	chr1:64712111-64712357	chr1:25846944-25847341	chr1:24438992-24439373	chr1:25427855-25428294	chr1:25729511-25729721	chr1:8772526-8772709	chr1:21544482-21544720	chr1:9223899-9224286	chr1:11322836-11323092
chr1:30265886-30266185	chr1:40071908-40072188	chr1:30265886-30266185	chr1:36751087-36751369	chr1:40804340-40804714	chr1:64734807-64735115	chr1:25894878-25895062	chr1:24476911-24477318	chr1:25493929-25494208	chr1:25768677-25768926	chr1:8778992-8779403	chr1:21558406-21558898	chr1:9241352-9241883	chr1:11332796-11333048
chr1:30321940-30322186	chr1:40119247-40119516	chr1:30321940-30322186	chr1:36808358-36808654	chr1:40870578-40870861	chr1:65152559-65152868	chr1:25895333-25895517	chr1:24525725-24526243	chr1:25531300-25531758	chr1:25830303-25830753	chr1:8786375-8786977	chr1:21581659-21582131	chr1:9256330-9256970	chr1:11346150-11346752
chr1:30558811-30559146	chr1:40167592-40167826	chr1:30558811-30559146	chr1:36834638-36834927	chr1:41078038-41078363	chr1:65289896-65290191	chr1:26019093-26019418	chr1:24528406-24528768	chr1:25566304-25566684	chr1:25846937-25847321	chr1:8854763-8854993	chr1:21596673-21597154	chr1:9277291-9277634	chr1:11380143-11380690
chr1:30579010-30579246	chr1:40185725-40185988	chr1:30579010-30579246	chr1:36886402-36886767	chr1:41134626-41134900	chr1:66153346-66153722	chr1:26123278-26123654	chr1:24635239-24635476	chr1:25729528-25729955	chr1:25894766-25895023	chr1:8875005-8875315	chr1:21629252-21629525	chr1:9294395-9294758	chr1:11397506-11398039
chr1:30584299-30584655	chr1:40265443-40265669	chr1:30584299-30584655	chr1:36981983-36982318	chr1:41314218-41314574	chr1:66424567-66424916	chr1:26137137-26137733	chr1:24711743-24711940	chr1:25830316-25830647	chr1:25945665-25945870	chr1:8877594-8877821	chr1:21651279-21651489	chr1:9310033-9310455	chr1:11424148-11424639
chr1:30705254-30705507	chr1:40282481-40282778	chr1:30705254-30705507	chr1:37019478-37019785	chr1:41315769-41315968	chr1:66708326-66708725	chr1:26144692-26144954	chr1:24716597-24716882	chr1:25846919-25847380	chr1:26123248-26123727	chr1:8891465-8891753	chr1:21661138-21661565	chr1:9327106-9327701	chr1:11514091-11514417
chr1:30853318-30853567	chr1:40367925-40368181	chr1:30853318-30853567	chr1:37041654-37042075	chr1:41418066-41418526	chr1:66719049-66719432	chr1:26163836-26164092	chr1:24717741-24718122	chr1:25894797-25895095	chr1:26137234-26137736	chr1:8908898-8909385	chr1:21694858-21695381	chr1:9335662-9335960	chr1:11538708-11539237
chr1:31158147-31158360	chr1:40385226-40385492	chr1:31158147-31158360	chr1:37074885-37075204	chr1:41733847-41734199	chr1:66911990-66912408	chr1:26216051-26216323	chr1:24718842-24719171	chr1:25935185-25935391	chr1:26144810-26145015	chr1:8919517-8919825	chr1:21697034-21697469	chr1:9340315-9340825	chr1:11632250-11632586
chr1:31170938-31171186	chr1:40439157-40439505	chr1:31170938-31171186	chr1:37169313-37169642	chr1:41748522-41748763	chr1:66969607-66969912	chr1:26221901-26222332	chr1:24741957-24742193	chr1:26019150-26019403	chr1:26163851-26164111	chr1:8922629-8922887	chr1:21835558-21835893	chr1:9349047-9349556	chr1:11702323-11702880
chr1:31180843-31181323	chr1:40550370-40550697	chr1:31180843-31181323	chr1:37642899-37643194	chr1:41788632-41788842	chr1:67191763-67192003	chr1:26324545-26325111	chr1:24853746-24854090	chr1:26123257-26123666	chr1:26201629-26201950	chr1:8931679-8931934	chr1:21861266-21861663	chr1:9352605-9352833	chr1:11705680-11706119
chr1:31192052-31192408	chr1:40609740-40610112	chr1:31192052-31192408	chr1:37789375-37789717	chr1:41882775-41883066	chr1:67230727-67230994	chr1:26362190-26362835	chr1:24913736-24914016	chr1:26137151-26137707	chr1:26221905-26222332	chr1:8933779-8933961	chr1:21900414-21900933	chr1:9355105-9355365	chr1:11710448-11710935
chr1:31252489-31252705	chr1:40618797-40619016	chr1:31252489-31252705	chr1:37899811-37900281	chr1:41898388-41898776	chr1:67461755-67462082	chr1:26431283-26431871	chr1:24920064-24920328	chr1:26216002-26216224	chr1:26324561-26325046	chr1:8937999-8938265	chr1:21921997-21922406	chr1:9360231-9360561	chr1:11724112-11724492
chr1:31255213-31255532	chr1:40781011-40781203	chr1:31255213-31255532	chr1:37920437-37920918	chr1:42039796-42040244	chr1:67614875-67615161	chr1:26471533-26471982	chr1:24961706-24962054	chr1:26221913-26222298	chr1:26362356-26362862	chr1:8938567-8938789	chr1:21985529-21986021	chr1:9419992-9420219	chr1:11736842-11737146
chr1:31274592-31275070	chr1:40804301-40804705	chr1:31274592-31275070	chr1:37952918-37953342	chr1:42261097-42261346	chr1:67966130-67966468	chr1:26490727-26491109	chr1:25015043-25015420	chr1:26324533-26325053	chr1:26431388-26431929	chr1:8938958-8939535	chr1:22029802-22030240	chr1:9460658-9460890	chr1:11740970-11741330
chr1:31384172-31384600	chr1:40870535-40870811	chr1:31384172-31384600	chr1:38027424-38027738	chr1:42277727-42277974	chr1:68001161-68001408	chr1:26496115-26496549	chr1:25157153-25157541	chr1:26362425-26362886	chr1:26471476-26472001	chr1:8949626-8949917	chr1:22290295-22290854	chr1:9464485-9464872	chr1:11750491-11751086
chr1:31402303-31402539	chr1:41078006-41078263	chr1:31402303-31402539	chr1:38068739-38068953	chr1:42612429-42612906	chr1:68027387-68027602	chr1:26560299-26560590	chr1:25161523-25161752	chr1:26431392-26431894	chr1:26490694-26491021	chr1:8950069-8950336	chr1:22331656-22332009	chr1:9473431-9473835	chr1:11771044-11771552
chr1:31635611-31635856	chr1:41134535-41134844	chr1:31635611-31635856	chr1:38147980-38148387	chr1:42639114-42639319	chr1:68225901-68226262	chr1:26602119-26602583	chr1:25174389-25174800	chr1:26471532-26472013	chr1:26496235-26496483	chr1:8962918-8963108	chr1:22345857-22346119	chr1:9488769-9489332	chr1:11779645-11780268
chr1:31656870-31657141	chr1:41239924-41240130	chr1:31656870-31657141	chr1:38325740-38326105	chr1:42642672-42642879	chr1:68231836-68232075	chr1:26648006-26648428	chr1:25176241-25176502	chr1:26490643-26490952	chr1:26560279-26560587	chr1:8963543-8964161	chr1:22349369-22349688	chr1:9508154-9508584	chr1:11809197-11809683
chr1:31807940-31808125	chr1:41314262-41314586	chr1:31807940-31808125	chr1:38356143-38356377	chr1:43043621-43043922	chr1:68319319-68319645	chr1:26690285-26690740	chr1:25224696-25224913	chr1:26496145-26496471	chr1:26601960-26602563	chr1:8978053-8978604	chr1:22432097-22432540	chr1:9515679-9516298	chr1:11845181-11845683
chr1:31867526-31867832	chr1:41315758-41316013	chr1:31867526-31867832	chr1:38455771-38455998	chr1:43196795-43197076	chr1:68577502-68577834	chr1:26717936-26718277	chr1:25258731-25259145	chr1:26560230-26560567	chr1:26647986-26648396	chr1:9022943-9023512	chr1:22458377-22458908	chr1:9526857-9527043	chr1:11851004-11851243
chr1:31895565-31895894	chr1:41328121-41328418	chr1:31895565-31895894	chr1:38492405-38492639	chr1:43243600-43243923	chr1:68582446-68582708	chr1:26743527-26743865	chr1:25317864-25318039	chr1:26602064-26602476	chr1:26690395-26690717	chr1:9048044-9048491	chr1:22534740-22534950	chr1:9536973-9537296	chr1:11865514-11865961
chr1:32014428-32015002	chr1:41418103-41418493	chr1:32014428-32015002	chr1:39052763-39053012	chr1:43379104-43379425	chr1:68585899-68586211	chr1:26826693-26827136	chr1:25363729-25364013	chr1:26611616-26611822	chr1:26717910-26718332	chr1:9053325-9053742	chr1:22602305-22602770	chr1:9551033-9551537	chr1:11898623-11899264
chr1:32029670-32030012	chr1:41733799-41734192	chr1:32029670-32030012	chr1:39283785-39284176	chr1:43396772-43396971	chr1:68808400-68808783	chr1:26857728-26857977	chr1:25364181-25364475	chr1:26647941-26648462	chr1:26743538-26743862	chr1:9065091-9065638	chr1:22643899-22644116	chr1:9555265-9555697	chr1:11925559-11925920
chr1:32059615-32059876	chr1:41748447-41748717	chr1:32059615-32059876	chr1:39300838-39301273	chr1:43539245-43539688	chr1:70203250-70203534	chr1:26924135-26924364	chr1:25427873-25428242	chr1:26690307-26690714	chr1:26826662-26827346	chr1:9070102-9070475	chr1:22742987-22743487	chr1:9599888-9600322	chr1:11953892-11954410
chr1:32083807-32083978	chr1:41788635-41788892	chr1:32083807-32083978	chr1:39558168-39558372	chr1:43692925-43693319	chr1:70598777-70598992	chr1:26928857-26929302	chr1:25443935-25444211	chr1:26717972-26718365	chr1:26924110-26924388	chr1:9161524-9161987	chr1:22746917-22747379	chr1:9606697-9607000	chr1:11967670-11968143
chr1:32129470-32129839	chr1:41882730-41883066	chr1:32129470-32129839	chr1:39564353-39564724	chr1:43703820-43704096	chr1:70953599-70953846	chr1:26946807-26947081	chr1:25531315-25531748	chr1:26743495-26743854	chr1:26928830-26929302	chr1:9170711-9171333	chr1:22968427-22968924	chr1:9633656-9634135	chr1:11968439-11969218
chr1:32211289-32211494	chr1:41898411-41898744	chr1:32211289-32211494	chr1:39568202-39568590	chr1:43880339-43880601	chr1:74934737-74934965	chr1:27003710-27004397	chr1:25566355-25566697	chr1:26796917-26797136	chr1:27003905-27004442	chr1:9177324-9177504	chr1:22992265-22992707	chr1:9648497-9648833	chr1:11969581-11969855
chr1:32228273-32228495	chr1:41981809-41982076	chr1:32228273-32228495	chr1:39658153-39658357	chr1:43994803-43995150	chr1:75155530-75155804	chr1:27115548-27116074	chr1:25830355-25830754	chr1:26826714-26827126	chr1:27115591-27116091	chr1:9188691-9189073	chr1:23000597-23001187	chr1:9675591-9676037	chr1:11986249-11986528
chr1:32254757-32255229	chr1:42039743-42040200	chr1:32254757-32255229	chr1:39724247-39724652	chr1:44229117-44229587	chr1:76374381-76374605	chr1:27136622-27136820	chr1:25846982-25847267	chr1:26928844-26929289	chr1:27136596-27136878	chr1:9202255-9202690	chr1:23030911-23031411	chr1:9686999-9687484	chr1:11994712-11995053
chr1:32281645-32281860	chr1:42261142-42261359	chr1:32281645-32281860	chr1:39843955-39844198	chr1:44400385-44400735	chr1:76619837-76620196	chr1:27179593-27180013	chr1:25894861-25895070	chr1:26946797-26947060	chr1:27179400-27180036	chr1:9223812-9224177	chr1:23058404-23058626	chr1:9711674-9711874	chr1:12027075-12027555
chr1:32429687-32430095	chr1:42277740-42277965	chr1:32429687-32430095	chr1:39853256-39853495	chr1:44471328-44471782	chr1:77613977-77614261	chr1:27204463-27204832	chr1:25935236-25935411	chr1:27003963-27004325	chr1:27204375-27204803	chr1:9241334-9241751	chr1:23188470-23189020	chr1:9747149-9747346	chr1:12041994-12042469
chr1:32529038-32529277	chr1:42612513-42612914	chr1:32529038-32529277	chr1:39876623-39876827	chr1:44502235-44502625	chr1:78366565-78366780	chr1:27213689-27213900	chr1:25945696-25945888	chr1:27115562-27116066	chr1:27293414-27293744	chr1:9256366-9256935	chr1:23215677-23216202	chr1:9762297-9762666	chr1:12061620-12062070
chr1:32681276-32681454	chr1:42639042-42639324	chr1:32681276-32681454	chr1:40004839-40005141	chr1:44513335-44513736	chr1:78580069-78580453	chr1:27293441-27293768	chr1:26019099-26019345	chr1:27136605-27136872	chr1:27324135-27324490	chr1:9277312-9277649	chr1:23256742-23257302	chr1:9779162-9779481	chr1:12079219-12079545
chr1:32713836-32714114	chr1:42642658-42642903	chr1:32713836-32714114	chr1:40071854-40072152	chr1:44683421-44683763	chr1:78610853-78611068	chr1:27324082-27324469	chr1:26123274-26123651	chr1:27179577-27179962	chr1:27370992-27371496	chr1:9294357-9294759	chr1:23290708-23291158	chr1:9781908-9782168	chr1:12091250-12091723
chr1:32866474-32866802	chr1:42977344-42977536	chr1:32866474-32866802	chr1:40119189-40119533	chr1:44843902-44844187	chr1:79073071-79073286	chr1:27370980-27371441	chr1:26124562-26124738	chr1:27204437-27204809	chr1:27372516-27372733	chr1:9310083-9310463	chr1:23302870-23303601	chr1:9785003-9785470	chr1:12139590-12140048
chr1:32879680-32879851	chr1:43043624-43044004	chr1:32879680-32879851	chr1:40167549-40167868	chr1:45060754-45061158	chr1:79962931-79963192	chr1:27372465-27372680	chr1:26137140-26137831	chr1:27213663-27213898	chr1:27423811-27424274	chr1:9327115-9327741	chr1:23425123-23425747	chr1:9844580-9845037	chr1:12166832-12167327
chr1:32913985-32914322	chr1:43196780-43197038	chr1:32913985-32914322	chr1:40185689-40186049	chr1:45118510-45118844	chr1:84397458-84397673	chr1:27423695-27424269	chr1:26163872-26164129	chr1:27293390-27293739	chr1:27429154-27429623	chr1:9335640-9335967	chr1:23505558-23506007	chr1:9852307-9852606	chr1:12178595-12179177
chr1:32986057-32986348	chr1:43243552-43243930	chr1:32986057-32986348	chr1:40282465-40282790	chr1:45251830-45252140	chr1:84588567-84588804	chr1:27429187-27429665	chr1:26216088-26216317	chr1:27324108-27324519	chr1:27438731-27439057	chr1:9340386-9340834	chr1:23510997-23511576	chr1:9885518-9885771	chr1:12184792-12185448
chr1:33177790-33178197	chr1:43379118-43379457	chr1:33177790-33178197	chr1:40367879-40368176	chr1:45259338-45259709	chr1:84606945-84607256	chr1:27481494-27481761	chr1:26221922-26222287	chr1:27371027-27371488	chr1:27524416-27524847	chr1:9349022-9349534	chr1:23536660-23537134	chr1:9921490-9921698	chr1:12256851-12257182
chr1:33238565-33238949	chr1:43539211-43539684	chr1:33238565-33238949	chr1:40385234-40385539	chr1:45265419-45265762	chr1:84899533-84899797	chr1:27524445-27524821	chr1:26324598-26325007	chr1:27372457-27372663	chr1:27611106-27611519	chr1:9352646-9352855	chr1:23543182-23543629	chr1:9927398-9928011	chr1:12259470-12259932
chr1:33252499-33252670	chr1:43692916-43693350	chr1:33252499-33252670	chr1:40439175-40439563	chr1:45301568-45301893	chr1:85070254-85070625	chr1:27611079-27611597	chr1:26362364-26362830	chr1:27423750-27424296	chr1:27623284-27623542	chr1:9355109-9355369	chr1:23730277-23730866	chr1:9934874-9935474	chr1:12268751-12269377
chr1:33338255-33338486	chr1:43703787-43704121	chr1:33338255-33338486	chr1:40498066-40498270	chr1:45480089-45480533	chr1:85086416-85086911	chr1:27623280-27623487	chr1:26431396-26431867	chr1:27429137-27429656	chr1:27627256-27627696	chr1:9360204-9360533	chr1:23823464-23823972	chr1:9950380-9950779	chr1:12289765-12290227
chr1:33342324-33342514	chr1:43880258-43880618	chr1:33342324-33342514	chr1:40609679-40609975	chr1:45765928-45766305	chr1:85219214-85219601	chr1:27627249-27627694	chr1:26471535-26472026	chr1:27438507-27438791	chr1:27659369-27659609	chr1:9363246-9363442	chr1:23866258-23866652	chr1:9953243-9953597	chr1:12304087-12304534
chr1:33399074-33399333	chr1:43994811-43995214	chr1:33399074-33399333	chr1:40804341-40804737	chr1:45825524-45825795	chr1:85238063-85238419	chr1:27659283-27659578	chr1:26490750-26490930	chr1:27481567-27481864	chr1:27683984-27684334	chr1:9419995-9420229	chr1:23871121-23871667	chr1:9974425-9974875	chr1:12332099-12332592
chr1:33472802-33473100	chr1:44229109-44229579	chr1:33472802-33473100	chr1:40870526-40870905	chr1:45958780-45959113	chr1:85401866-85402262	chr1:27683990-27684343	chr1:26496187-26496728	chr1:27524399-27524783	chr1:27714877-27715219	chr1:9448942-9449213	chr1:23961483-23961763	chr1:10002354-10003733	chr1:12335440-12335840
chr1:33520806-33521073	chr1:44400389-44400746	chr1:33520806-33521073	chr1:41077978-41078310	chr1:46035707-46036096	chr1:85410378-85410895	chr1:27714874-27715313	chr1:26503671-26503846	chr1:27611144-27611594	chr1:27721903-27722224	chr1:9460775-9460986	chr1:23963840-23964331	chr1:10010338-10010835	chr1:12374286-12375058
chr1:33551965-33552265	chr1:44471307-44471755	chr1:33551965-33552265	chr1:41134602-41134825	chr1:46347296-46347542	chr1:85773859-85774247	chr1:27721876-27722285	chr1:26560246-26560520	chr1:27623278-27623529	chr1:27728975-27729195	chr1:9464654-9464876	chr1:23984110-23984503	chr1:10092513-10092933	chr1:12399416-12399788
chr1:33560718-33560908	chr1:44502245-44502580	chr1:33560718-33560908	chr1:41239936-41240247	chr1:46502724-46503145	chr1:86078783-86079167	chr1:27743031-27743411	chr1:26602105-26602557	chr1:27627238-27627682	chr1:27743046-27743415	chr1:9473212-9473790	chr1:23991705-23992090	chr1:10168363-10168712	chr1:12467365-12467961
chr1:33684305-33684627	chr1:44513316-44513689	chr1:33684305-33684627	chr1:41314230-41314595	chr1:46645228-46645518	chr1:87490928-87491143	chr1:27883251-27883838	chr1:26611726-26611962	chr1:27684009-27684387	chr1:27883289-27883631	chr1:9488733-9489164	chr1:24045006-24045248	chr1:10212939-10213398	chr1:12494238-12494644
chr1:33761142-33761396	chr1:44557977-44558169	chr1:33761142-33761396	chr1:41315748-41315952	chr1:46689168-46689583	chr1:87597494-87597831	chr1:27932818-27933250	chr1:26648000-26648455	chr1:27714795-27715224	chr1:27932586-27933237	chr1:9508201-9508569	chr1:24077694-24078162	chr1:10269942-10270774	chr1:12514659-12514938
chr1:33833351-33833695	chr1:44683487-44683715	chr1:33833351-33833695	chr1:41328246-41328484	chr1:46813839-46814079	chr1:87758713-87758950	chr1:27935145-27935614	chr1:26690329-26690644	chr1:27721799-27722240	chr1:27935149-27935701	chr1:9515696-9516290	chr1:24098586-24099060	chr1:10398032-10398474	chr1:12538221-12538599
chr1:33921383-33921728	chr1:45060770-45061139	chr1:33921383-33921728	chr1:41418072-41418502	chr1:46908118-46908447	chr1:88419461-88419767	chr1:27970454-27970716	chr1:26717963-26718294	chr1:27728981-27729189	chr1:27970389-27970742	chr1:9536906-9537338	chr1:24136169-24136565	chr1:10437452-10437889	chr1:12540838-12541273
chr1:33936092-33936465	chr1:45118550-45118838	chr1:33936092-33936465	chr1:41733848-41734255	chr1:46912581-46912846	chr1:88646238-88646465	chr1:27989622-27990076	chr1:26743516-26743860	chr1:27742985-27743394	chr1:27989354-27990082	chr1:9550947-9551518	chr1:24137351-24137597	chr1:10458692-10458901	chr1:12546658-12546898
chr1:34078516-34078807	chr1:45180789-45180990	chr1:34078516-34078807	chr1:41748429-41748717	chr1:46943128-46943452	chr1:89061090-89061359	chr1:27995714-27995991	chr1:26826691-26827053	chr1:27883294-27883665	chr1:27995696-27996018	chr1:9555267-9555710	chr1:24181052-24181396	chr1:10459265-10459495	chr1:12548688-12549317
chr1:34098700-34098923	chr1:45195007-45195199	chr1:34098700-34098923	chr1:41788615-41788901	chr1:46993661-46994055	chr1:89439195-89439528	chr1:28052144-28052421	chr1:26924234-26924461	chr1:27932666-27933237	chr1:28184517-28184979	chr1:9606685-9607011	chr1:24194767-24195124	chr1:10488059-10488527	chr1:12561741-12562020
chr1:34106814-34107010	chr1:45251837-45252130	chr1:34106814-34107010	chr1:41882711-41883140	chr1:47013685-47013895	chr1:89449650-89449865	chr1:28184522-28185003	chr1:26928854-26929286	chr1:27935086-27935641	chr1:28286620-28286825	chr1:9633733-9634120	chr1:24243158-24243736	chr1:10490224-10490626	chr1:12599830-12600394
chr1:34479670-34479855	chr1:45259386-45259685	chr1:34479670-34479855	chr1:41898368-41898750	chr1:47190938-47191251	chr1:89464470-89464701	chr1:28286593-28286830	chr1:26946791-26947083	chr1:27970292-27970740	chr1:28306082-28306564	chr1:9648455-9648823	chr1:24275642-24276004	chr1:10532393-10532738	chr1:12609819-12610365
chr1:34579627-34579825	chr1:45265484-45265683	chr1:34579627-34579825	chr1:41981816-41982049	chr1:47640989-47641207	chr1:89823907-89824210	chr1:28305980-28306499	chr1:27004004-27004355	chr1:27989603-27990085	chr1:28417673-28418118	chr1:9675593-9676033	chr1:24354574-24354898	chr1:10554631-10555421	chr1:12634003-12634346
chr1:34628700-34629071	chr1:45301566-45301899	chr1:34628700-34629071	chr1:42039818-42040209	chr1:47854499-47854846	chr1:89920729-89921031	chr1:28417644-28418134	chr1:27115575-27115998	chr1:27995665-27996054	chr1:28535325-28535794	chr1:9686980-9687523	chr1:24397342-24397739	chr1:10567442-10567965	chr1:12656062-12656323
chr1:34925920-34926153	chr1:45480176-45480484	chr1:34925920-34926153	chr1:42261104-42261322	chr1:47902135-47902448	chr1:90228522-90228854	chr1:28535348-28535753	chr1:27136566-27136741	chr1:28184502-28184991	chr1:28575014-28575451	chr1:9711502-9712014	chr1:24439030-24439368	chr1:10574466-10574892	chr1:12661238-12661677
chr1:35063491-35063820	chr1:45484330-45484607	chr1:35063491-35063820	chr1:42277685-42277995	chr1:47903469-47903668	chr1:90270275-90270528	chr1:28574940-28575390	chr1:27179610-27180025	chr1:28286534-28286760	chr1:28686169-28686537	chr1:9747220-9747523	chr1:24476867-24477506	chr1:10590376-10590693	chr1:12679519-12680300
chr1:35147201-35147391	chr1:45765942-45766281	chr1:35147201-35147391	chr1:42612518-42612909	chr1:47995297-47995513	chr1:90452753-90453103	chr1:28686194-28686561	chr1:27204355-27204796	chr1:28306119-28306510	chr1:28694642-28694980	chr1:9762297-9762667	chr1:24525696-24526204	chr1:10622022-10622325	chr1:12718740-12719448
chr1:35208292-35208636	chr1:45825538-45825850	chr1:35208292-35208636	chr1:42639043-42639326	chr1:48176145-48176497	chr1:90580274-90580489	chr1:28694668-28694966	chr1:27213712-27213900	chr1:28417652-28418113	chr1:28736224-28736607	chr1:9779193-9779522	chr1:24528312-24528842	chr1:10658409-10658713	chr1:12820366-12820742
chr1:35218736-35218907	chr1:45958816-45959135	chr1:35218736-35218907	chr1:42642665-42642870	chr1:48191949-48192262	chr1:91187019-91187343	chr1:28736195-28736584	chr1:27293432-27293746	chr1:28535259-28535830	chr1:28844453-28844877	chr1:9781844-9782182	chr1:24635169-24635492	chr1:10752417-10752836	chr1:12841619-12842052
chr1:35252057-35252338	chr1:45978347-45978581	chr1:35252057-35252338	chr1:43043687-43044057	chr1:48204339-48204555	chr1:91630864-91631157	chr1:28844485-28844861	chr1:27324129-27324566	chr1:28575003-28575380	chr1:28929135-28929769	chr1:9784966-9785445	chr1:24711676-24712002	chr1:10824815-10825001	chr1:12843872-12844398
chr1:35318285-35318618	chr1:46035757-46036050	chr1:35318285-35318618	chr1:43196722-43197056	chr1:48463303-48463618	chr1:91631753-91631989	chr1:28879123-28879317	chr1:27371010-27371483	chr1:28686165-28686531	chr1:28967354-28967593	chr1:9844532-9845031	chr1:24716585-24716905	chr1:10848754-10849090	chr1:12866486-12866944
chr1:35667823-35668057	chr1:46347321-46347531	chr1:35667823-35668057	chr1:43243651-43243892	chr1:48575160-48575380	chr1:91748265-91748660	chr1:28929323-28929734	chr1:27423817-27424233	chr1:28694669-28694954	chr1:28975462-28975743	chr1:9852310-9852629	chr1:24717715-24718157	chr1:10853820-10854186	chr1:12882515-12882759
chr1:35916739-35916954	chr1:46502761-46503150	chr1:35916739-35916954	chr1:43379140-43379489	chr1:48667835-48668126	chr1:91852703-91853218	chr1:28969515-28969793	chr1:27429136-27429709	chr1:28736320-28736647	chr1:29063104-29063309	chr1:9885541-9885878	chr1:24718793-24719174	chr1:10856448-10857024	chr1:12915378-12915638
chr1:36030297-36030507	chr1:46645223-46645531	chr1:36030297-36030507	chr1:43388702-43388958	chr1:48702513-48702791	chr1:92392924-92393167	chr1:28975468-28975770	chr1:27438567-27438790	chr1:28844493-28844907	chr1:29111559-29112025	chr1:9921500-9921701	chr1:24741848-24742252	chr1:10895914-10896532	chr1:12937026-12937274
chr1:36034613-36034856	chr1:46689138-46689484	chr1:36034613-36034856	chr1:43396776-43397068	chr1:48996485-48996686	chr1:92463231-92463525	chr1:28980472-28980656	chr1:27524406-27524729	chr1:28929321-28929765	chr1:29203471-29204101	chr1:9927377-9928005	chr1:24853634-24854023	chr1:10927021-10927625	chr1:12981505-12981954
chr1:36181107-36181383	chr1:46872024-46872287	chr1:36181107-36181383	chr1:43539154-43539711	chr1:49038445-49038681	chr1:92756929-92757212	chr1:29063151-29063390	chr1:27611048-27611493	chr1:29063093-29063340	chr1:29208552-29209080	chr1:9934870-9935488	chr1:24868436-24868892	chr1:10969887-10970381	chr1:13382540-13382928
chr1:36192450-36192836	chr1:46912573-46912882	chr1:36192450-36192836	chr1:43692897-43693288	chr1:49162793-49162992	chr1:92775723-92775956	chr1:29111548-29112070	chr1:27623300-27623493	chr1:29111592-29112005	chr1:29220333-29220599	chr1:9950471-9950851	chr1:24882344-24882608	chr1:11001871-11002416	chr1:13385235-13385585
chr1:36240285-36240604	chr1:46943120-46943393	chr1:36240285-36240604	chr1:43703820-43704139	chr1:50737670-50737886	chr1:93214663-93214878	chr1:29172755-29172952	chr1:27627244-27627670	chr1:29172671-29172951	chr1:29360234-29360800	chr1:9953209-9953421	chr1:24913674-24914170	chr1:11021016-11021470	chr1:13795756-13796230
chr1:36565261-36565932	chr1:46993672-46994047	chr1:36565261-36565932	chr1:43880257-43880632	chr1:50798680-50799003	chr1:93324448-93324849	chr1:29203560-29204098	chr1:27648789-27649103	chr1:29203581-29204065	chr1:29524070-29524350	chr1:9959130-9959330	chr1:24920061-24920359	chr1:11072777-11073162	chr1:13843672-13844187
chr1:36600377-36600642	chr1:47013746-47013969	chr1:36600377-36600642	chr1:43994624-43995152	chr1:50814388-50814726	chr1:93459711-93459987	chr1:29208540-29208971	chr1:27659362-27659623	chr1:29208553-29209034	chr1:29529325-29529796	chr1:9969491-9969678	chr1:24961672-24962078	chr1:11097627-11098099	chr1:13870402-13870889
chr1:36615167-36615531	chr1:47190956-47191218	chr1:36615167-36615531	chr1:44229133-44229576	chr1:50834133-50834531	chr1:93487099-93487442	chr1:29220298-29220593	chr1:27683947-27684340	chr1:29220270-29220530	chr1:29562671-29563138	chr1:9974358-9974884	chr1:25014887-25015623	chr1:11120328-11120537	chr1:13897460-13897796
chr1:36653700-36654077	chr1:47213464-47213667	chr1:36653700-36654077	chr1:44399955-44400224	chr1:51339219-51339514	chr1:93770249-93770551	chr1:29360258-29360781	chr1:27714819-27715223	chr1:29360305-29360748	chr1:29572318-29572635	chr1:10002388-10003695	chr1:25157074-25157530	chr1:11124019-11124237	chr1:13992078-13992736
chr1:36751125-36751408	chr1:47644899-47645184	chr1:36751125-36751408	chr1:44400363-44400777	chr1:51655122-51655463	chr1:94095056-94095483	chr1:29447788-29448087	chr1:27721876-27722221	chr1:29447770-29448030	chr1:29705945-29706433	chr1:10010335-10010815	chr1:25161506-25161816	chr1:11159778-11160054	chr1:14052285-14052761
chr1:36808386-36808660	chr1:47658601-47658936	chr1:36808386-36808660	chr1:44412031-44412347	chr1:51762511-51762773	chr1:94279400-94279884	chr1:29524100-29524328	chr1:27743048-27743373	chr1:29524109-29524324	chr1:29741979-29742276	chr1:10057025-10057301	chr1:25174421-25174813	chr1:11301765-11302193	chr1:14075412-14075672
chr1:36834661-36834895	chr1:47854452-47854816	chr1:36834661-36834895	chr1:44471257-44471689	chr1:52093457-52093656	chr1:94491401-94491719	chr1:29529283-29529740	chr1:27883269-27883750	chr1:29529349-29529754	chr1:29839729-29840174	chr1:10092482-10092922	chr1:25176234-25176584	chr1:11322764-11323066	chr1:14085717-14085990
chr1:36886421-36886776	chr1:48176099-48176499	chr1:36886421-36886776	chr1:44502262-44502602	chr1:52362558-52362925	chr1:94511148-94511515	chr1:29562734-29563194	chr1:27932553-27933267	chr1:29562770-29563299	chr1:30170780-30171213	chr1:10093115-10093382	chr1:25224527-25224950	chr1:11332736-11333082	chr1:14133601-14134113
chr1:36982014-36982289	chr1:48191995-48192251	chr1:36982014-36982289	chr1:44513367-44513690	chr1:52391914-52392113	chr1:94527013-94527388	chr1:29572334-29572653	chr1:27935182-27935584	chr1:29572446-29572711	chr1:30179945-30180248	chr1:10168161-10168773	chr1:25258721-25259111	chr1:11333553-11333778	chr1:14140057-14140522
chr1:37019457-37019780	chr1:48204305-48204683	chr1:37019457-37019780	chr1:44557997-44558204	chr1:52467951-52468312	chr1:94795577-94795822	chr1:29658827-29659037	chr1:27970422-27970696	chr1:29658730-29659006	chr1:30186797-30187027	chr1:10212898-10213418	chr1:25363709-25364528	chr1:11346312-11346668	chr1:14155274-14155805
chr1:37041619-37042076	chr1:48463386-48463623	chr1:37041619-37042076	chr1:44683454-44683822	chr1:52593125-52593515	chr1:94801301-94801802	chr1:29706002-29706515	chr1:27989585-27990081	chr1:29705947-29706413	chr1:30265868-30266262	chr1:10269949-10270690	chr1:25427846-25428287	chr1:11380204-11380651	chr1:14256649-14257057
chr1:37074830-37075194	chr1:48526931-48527123	chr1:37074830-37075194	chr1:44843930-44844224	chr1:52761993-52762276	chr1:94947080-94947318	chr1:29742008-29742234	chr1:27995702-27995932	chr1:29742020-29742271	chr1:30321938-30322298	chr1:10290850-10291159	chr1:25443961-25444231	chr1:11397508-11398030	chr1:14286645-14287359
chr1:37169313-37169689	chr1:48575119-48575485	chr1:37169313-37169689	chr1:45060770-45061122	chr1:53151905-53152193	chr1:95267569-95267892	chr1:29839702-29840256	chr1:28184551-28184985	chr1:29839815-29840239	chr1:30385382-30385656	chr1:10398082-10398471	chr1:25475188-25475595	chr1:11424196-11424614	chr1:14292238-14292803
chr1:37503872-37504100	chr1:48667869-48668124	chr1:37503872-37504100	chr1:45118497-45118869	chr1:53166655-53166889	chr1:95271376-95271764	chr1:30129393-30129601	chr1:28286489-28286831	chr1:30162278-30162513	chr1:30558714-30559162	chr1:10437415-10437900	chr1:25531255-25531685	chr1:11458604-11458862	chr1:14421516-14421908
chr1:37642925-37643179	chr1:48702532-48702753	chr1:37642925-37643179	chr1:45121297-45121540	chr1:53731886-53732091	chr1:95320009-95320385	chr1:30162243-30162499	chr1:28306187-28306557	chr1:30170858-30171211	chr1:30578961-30579237	chr1:10458680-10459434	chr1:25566361-25566857	chr1:11475373-11475625	chr1:14440282-14440811
chr1:37789364-37789685	chr1:48996496-48996691	chr1:37789364-37789685	chr1:45180735-45180964	chr1:53743921-53744231	chr1:95508971-95509284	chr1:30170876-30171184	chr1:28417722-28418142	chr1:30176432-30176686	chr1:30584208-30584672	chr1:10488048-10488506	chr1:25586306-25586544	chr1:11514022-11514338	chr1:14475976-14476288
chr1:37899854-37900214	chr1:49018225-49018417	chr1:37899854-37900214	chr1:45251791-45252192	chr1:53858976-53859298	chr1:95699531-95699803	chr1:30179954-30180223	chr1:28535248-28535791	chr1:30179925-30180231	chr1:30705096-30705463	chr1:10490217-10490683	chr1:25729491-25729709	chr1:11538648-11539375	chr1:14555244-14555537
chr1:37920470-37920847	chr1:49038434-49038663	chr1:37920470-37920847	chr1:45259362-45259672	chr1:53910362-53910561	chr1:96701769-96702083	chr1:30265844-30266265	chr1:28574967-28575455	chr1:30265837-30266271	chr1:30813775-30814136	chr1:10532321-10532815	chr1:25768634-25768862	chr1:11610782-11611035	chr1:14690585-14690974
chr1:37953029-37953350	chr1:50798726-50798984	chr1:37953029-37953350	chr1:45265392-45265626	chr1:53951160-53951653	chr1:97432140-97432383	chr1:30321955-30322239	chr1:28686153-28686503	chr1:30321950-30322240	chr1:30853170-30853552	chr1:10534861-10535440	chr1:25830293-25830808	chr1:11632215-11632538	chr1:14722074-14722533
chr1:38027451-38027697	chr1:50814383-50814728	chr1:38027451-38027697	chr1:45301582-45301828	chr1:54147865-54148088	chr1:98516661-98516916	chr1:30558804-30559116	chr1:28694624-28694950	chr1:30558754-30559176	chr1:31157999-31158294	chr1:10554633-10555424	chr1:25846975-25847342	chr1:11654348-11654589	chr1:14741831-14742291
chr1:38068777-38069022	chr1:50834177-50834518	chr1:38068777-38069022	chr1:45480181-45480521	chr1:54326597-54326914	chr1:98933713-98933976	chr1:30578997-30579262	chr1:28736270-28736592	chr1:30578939-30579241	chr1:31170873-31171166	chr1:10567421-10567916	chr1:25859581-25859853	chr1:11702405-11702843	chr1:14761715-14762195
chr1:38148040-38148413	chr1:51240525-51240717	chr1:38148040-38148413	chr1:45484331-45484611	chr1:54344306-54344532	chr1:99645942-99646180	chr1:30584300-30584674	chr1:28844505-28844879	chr1:30584243-30584704	chr1:31180834-31181396	chr1:10574434-10574923	chr1:25894754-25895127	chr1:11705747-11706072	chr1:14864830-14865185
chr1:38325802-38325989	chr1:51339220-51339565	chr1:38325802-38325989	chr1:45765978-45766270	chr1:54425362-54425651	chr1:99947012-99947227	chr1:30853035-30853640	chr1:28929338-28929789	chr1:30705153-30705362	chr1:31191973-31192489	chr1:10590371-10590690	chr1:25935147-25935429	chr1:11710405-11710862	chr1:14893562-14894073
chr1:38440744-38441006	chr1:51655181-51655402	chr1:38440744-38441006	chr1:45825502-45825859	chr1:54535810-54536052	chr1:100173112-100173449	chr1:31091223-31091435	chr1:28980466-28980683	chr1:30853054-30853578	chr1:31252407-31252770	chr1:10622008-10622284	chr1:25945665-25945900	chr1:11713371-11713571	chr1:14898431-14898679
chr1:38455730-38455959	chr1:51762524-51762812	chr1:38455730-38455959	chr1:45958768-45959082	chr1:54587302-54587573	chr1:100274231-100274635	chr1:31158009-31158299	chr1:29111584-29111985	chr1:31157969-31158277	chr1:31255138-31255582	chr1:10658423-10658721	chr1:26019067-26019432	chr1:11724019-11724520	chr1:14933117-14933534
chr1:38484698-38484869	chr1:52093441-52093661	chr1:38484698-38484869	chr1:46035726-46036039	chr1:54647431-54647718	chr1:100925071-100925335	chr1:31170956-31171149	chr1:29172723-29173022	chr1:31170865-31171165	chr1:31274482-31275069	chr1:10690124-10690304	chr1:26070681-26070915	chr1:11736801-11737143	chr1:15058347-15058803
chr1:38492319-38492610	chr1:52362583-52362892	chr1:38492319-38492610	chr1:46347215-46347567	chr1:54955034-54955485	chr1:100929355-100929573	chr1:31180760-31181387	chr1:29203624-29204086	chr1:31180716-31181359	chr1:31384022-31384645	chr1:10739791-10739972	chr1:26123261-26123663	chr1:11741072-11741665	chr1:15068784-15069051
chr1:39052800-39053046	chr1:52467916-52468294	chr1:39052800-39053046	chr1:46502682-46503099	chr1:55137763-55138029	chr1:101334051-101334320	chr1:31191963-31192503	chr1:29208563-29209002	chr1:31191970-31192577	chr1:31402216-31402624	chr1:10752412-10752818	chr1:26124544-26124859	chr1:11750551-11750881	chr1:15096075-15096374
chr1:39283794-39284139	chr1:52593221-52593467	chr1:39283794-39284139	chr1:46645186-46645592	chr1:55276118-55276455	chr1:101754013-101754363	chr1:31252420-31252755	chr1:29220333-29220533	chr1:31252415-31252780	chr1:31635567-31635884	chr1:10791160-10791441	chr1:26137254-26137731	chr1:11771061-11771518	chr1:15105600-15106138
chr1:39300889-39301275	chr1:52761932-52762253	chr1:39300889-39301275	chr1:46689155-46689645	chr1:55410783-55411144	chr1:101774850-101775077	chr1:31255168-31255538	chr1:29360291-29360707	chr1:31255144-31255575	chr1:31656849-31657243	chr1:10813394-10813603	chr1:26144661-26144966	chr1:11779660-11780263	chr1:15114052-15114291
chr1:39558082-39558332	chr1:53132144-53132362	chr1:39558082-39558332	chr1:46799394-46799598	chr1:55416302-55416608	chr1:101985817-101986118	chr1:31255750-31255954	chr1:29524103-29524379	chr1:31274522-31275078	chr1:31658603-31658808	chr1:10815726-10815906	chr1:26163796-26164282	chr1:11796471-11796748	chr1:15131136-15131493
chr1:39564369-39564668	chr1:53151893-53152199	chr1:39564369-39564668	chr1:46813791-46814058	chr1:55462058-55462424	chr1:103436073-103436317	chr1:31274498-31275113	chr1:29529367-29529703	chr1:31384090-31384655	chr1:31807918-31808225	chr1:10839265-10839656	chr1:26215944-26216352	chr1:11809194-11809625	chr1:15177003-15177538
chr1:39568263-39568584	chr1:53166644-53166841	chr1:39568263-39568584	chr1:46908022-46908316	chr1:55487731-55488037	chr1:104057635-104057852	chr1:31384135-31384641	chr1:29562699-29563144	chr1:31402204-31402678	chr1:31867420-31867898	chr1:10848789-10849138	chr1:26221846-26222328	chr1:11845149-11845646	chr1:15241838-15242285
chr1:39649441-39649642	chr1:53370554-53370817	chr1:39649441-39649642	chr1:46912554-46912889	chr1:55606278-55606521	chr1:108324879-108325188	chr1:31402168-31402594	chr1:29572341-29572746	chr1:31635566-31635897	chr1:31869560-31869853	chr1:10853787-10854346	chr1:26324558-26325065	chr1:11850962-11851283	chr1:15250979-15251277
chr1:39657392-39657575	chr1:53387272-53387509	chr1:39657392-39657575	chr1:46943078-46943535	chr1:55743278-55743569	chr1:108668111-108668512	chr1:31627493-31627712	chr1:29706032-29706428	chr1:31654360-31654700	chr1:31895495-31896060	chr1:10856464-10856972	chr1:26362352-26362861	chr1:11865223-11865815	chr1:15322879-15323118
chr1:39724245-39724683	chr1:53743964-53744282	chr1:39724245-39724683	chr1:46993670-46994098	chr1:55750577-55750776	chr1:108757505-108757720	chr1:31635552-31635913	chr1:29742028-29742247	chr1:31656866-31657236	chr1:32014378-32014984	chr1:10864245-10864848	chr1:26431316-26431918	chr1:11866339-11866678	chr1:15353849-15354433
chr1:39732019-39732190	chr1:53858976-53859337	chr1:39732019-39732190	chr1:47190973-47191183	chr1:55803724-55804118	chr1:109055141-109055473	chr1:31654395-31654650	chr1:29839748-29840177	chr1:31807878-31808303	chr1:32029676-32030050	chr1:10896023-10896453	chr1:26471479-26472001	chr1:11898643-11899178	chr1:15364574-15365056
chr1:39853227-39853532	chr1:53951156-53951532	chr1:39853227-39853532	chr1:47641024-47641280	chr1:55841444-55841662	chr1:109104387-109104663	chr1:31656837-31657225	chr1:30129337-30129605	chr1:31867486-31867864	chr1:32059537-32059949	chr1:10927018-10927637	chr1:26488423-26488661	chr1:11919490-11919676	chr1:15372893-15373482
chr1:40004893-40005176	chr1:54147836-54148053	chr1:40004893-40005176	chr1:47644890-47645137	chr1:55844230-55844508	chr1:109440680-109440968	chr1:31658567-31658811	chr1:30162194-30162508	chr1:31869598-31869890	chr1:32129385-32129895	chr1:10969884-10970378	chr1:26490674-26491041	chr1:11925599-11925888	chr1:15388971-15389360
chr1:40071868-40072158	chr1:54326604-54326891	chr1:40071868-40072158	chr1:47658686-47658907	chr1:55944482-55944733	chr1:109806220-109806627	chr1:31807894-31808177	chr1:30170868-30171215	chr1:31895505-31895988	chr1:32170849-32171101	chr1:11001929-11002398	chr1:26496207-26496681	chr1:11942132-11942359	chr1:15426677-15427304
chr1:40119201-40119518	chr1:54344255-54344502	chr1:40119201-40119518	chr1:47854506-47854760	chr1:56358923-56359181	chr1:109820146-109820401	chr1:31867433-31867869	chr1:30176467-30176659	chr1:32014361-32015071	chr1:32180009-32180315	chr1:11021011-11021487	chr1:26530518-26530872	chr1:11953919-11954385	chr1:15437215-15437663
chr1:40167584-40167892	chr1:54535774-54536054	chr1:40167584-40167892	chr1:47902110-47902408	chr1:57050547-57050937	chr1:109942042-109942307	chr1:31869577-31869865	chr1:30179962-30180221	chr1:32029595-32030085	chr1:32211188-32211635	chr1:11072754-11073109	chr1:26560176-26560571	chr1:11967695-11968100	chr1:15454890-15455554
chr1:40185721-40186050	chr1:54587341-54587634	chr1:40185721-40186050	chr1:47903506-47903716	chr1:57174963-57175277	chr1:110075460-110075680	chr1:31895524-31895991	chr1:30186752-30187017	chr1:32059518-32059935	chr1:32228341-32228567	chr1:11097588-11098143	chr1:26602024-26602565	chr1:11968501-11968921	chr1:15466322-15466676
chr1:40265453-40265669	chr1:54647443-54647673	chr1:40265453-40265669	chr1:48090179-48090469	chr1:57286728-57287038	chr1:110088964-110089231	chr1:31904660-31904844	chr1:30265857-30266237	chr1:32083797-32084088	chr1:32254617-32255233	chr1:11124006-11124334	chr1:26611560-26612143	chr1:11968977-11969352	chr1:15468710-15469096
chr1:40282499-40282778	chr1:54955036-54955436	chr1:40282499-40282778	chr1:48176117-48176478	chr1:57297626-57297923	chr1:110186082-110186299	chr1:32014364-32015056	chr1:30321915-30322326	chr1:32098759-32098976	chr1:32281579-32281893	chr1:11159277-11159545	chr1:26612374-26612647	chr1:11969440-11969849	chr1:15478765-15479263
chr1:40367953-40368233	chr1:55137785-55137982	chr1:40367953-40368233	chr1:48191941-48192284	chr1:58513003-58513202	chr1:110316324-110316549	chr1:32029651-32030038	chr1:30558751-30559138	chr1:32129371-32129862	chr1:32370637-32370881	chr1:11159659-11159925	chr1:26647939-26648421	chr1:11994765-11995000	chr1:15480495-15480966
chr1:40385260-40385509	chr1:55257545-55257863	chr1:40385260-40385509	chr1:48204350-48204584	chr1:58628718-58629001	chr1:110319519-110319834	chr1:32053482-32053720	chr1:30578954-30579280	chr1:32170834-32171053	chr1:32405434-32405748	chr1:11301761-11302307	chr1:26690279-26690766	chr1:12027165-12027549	chr1:15505578-15505847
chr1:40439119-40439524	chr1:55276140-55276452	chr1:40439119-40439524	chr1:48463318-48463633	chr1:58981525-58981858	chr1:110527012-110527341	chr1:32059593-32059935	chr1:30584247-30584643	chr1:32181311-32181546	chr1:32429574-32430153	chr1:11322725-11323102	chr1:26717859-26718397	chr1:12042025-12042428	chr1:15526716-15527352
chr1:40498032-40498238	chr1:55410691-55411106	chr1:40498032-40498238	chr1:48526887-48527107	chr1:59012379-59012779	chr1:110596511-110596754	chr1:32098757-32098994	chr1:30813763-30814085	chr1:32211188-32211580	chr1:32528957-32529411	chr1:11332827-11333065	chr1:26743474-26743948	chr1:12061653-12062069	chr1:15587424-15587663
chr1:40544282-40544499	chr1:55416370-55416614	chr1:40544282-40544499	chr1:48559485-48559787	chr1:59118266-59118577	chr1:110648728-110649035	chr1:32129359-32129966	chr1:30826566-30826759	chr1:32228318-32228597	chr1:32681257-32681535	chr1:11333300-11333815	chr1:26826622-26827092	chr1:12074394-12074584	chr1:15598781-15599473
chr1:40550405-40550652	chr1:55461931-55462360	chr1:40550405-40550652	chr1:48575100-48575449	chr1:59205491-59205966	chr1:110745702-110745979	chr1:32135777-32136016	chr1:30853298-30853523	chr1:32254538-32255209	chr1:32713837-32714062	chr1:11346328-11346779	chr1:26857657-26857950	chr1:12079529-12079775	chr1:15614710-15614986
chr1:40609674-40610035	chr1:55487682-55488044	chr1:40609674-40610035	chr1:48667810-48668151	chr1:59235006-59235267	chr1:110750450-110750738	chr1:32180062-32180321	chr1:31157980-31158341	chr1:32281544-32281929	chr1:32866436-32866937	chr1:11380161-11380697	chr1:26910686-26910940	chr1:12091282-12091700	chr1:15631039-15631690
chr1:40618733-40618955	chr1:55743290-55743529	chr1:40618733-40618955	chr1:48702503-48702822	chr1:59250840-59251124	chr1:110855197-110855528	chr1:32181258-32181541	chr1:31170916-31171191	chr1:32405455-32405798	chr1:32913951-32914356	chr1:11397533-11397988	chr1:26924108-26924415	chr1:12139615-12139996	chr1:15649905-15650600
chr1:40781028-40781249	chr1:55750521-55750766	chr1:40781028-40781249	chr1:49018190-49018431	chr1:60131741-60131940	chr1:110955152-110955545	chr1:32211243-32211554	chr1:31180812-31181346	chr1:32429512-32430125	chr1:32914491-32914715	chr1:11424210-11424609	chr1:26928798-26929366	chr1:12166835-12167342	chr1:15691227-15691693
chr1:40804238-40804714	chr1:55841345-55841617	chr1:40804238-40804714	chr1:49038394-49038656	chr1:60164910-60165224	chr1:111002863-111003201	chr1:32228313-32228629	chr1:31191951-31192498	chr1:32529011-32529363	chr1:32914772-32915078	chr1:11458609-11458845	chr1:26946754-26947150	chr1:12178628-12179156	chr1:15736280-15736668
chr1:40870498-40870880	chr1:55844303-55844534	chr1:40870498-40870880	chr1:49162902-49163106	chr1:60183724-60184036	chr1:111038596-111038985	chr1:32254642-32255234	chr1:31252450-31252717	chr1:32681230-32681594	chr1:32985992-32986364	chr1:11514067-11514388	chr1:27003859-27004419	chr1:12184796-12185346	chr1:15736751-15736990
chr1:41057958-41058132	chr1:56167795-56167987	chr1:41057958-41058132	chr1:49283244-49283483	chr1:60225121-60225479	chr1:111067110-111067433	chr1:32281584-32281924	chr1:31255167-31255553	chr1:32705986-32706201	chr1:33177732-33178190	chr1:11538715-11539412	chr1:27021940-27022205	chr1:12221934-12222211	chr1:15757449-15758157
chr1:41077976-41078374	chr1:57050498-57050888	chr1:41077976-41078374	chr1:50737659-50737907	chr1:60413021-60413329	chr1:111158400-111158635	chr1:32405517-32405790	chr1:31274524-31275134	chr1:32713768-32714104	chr1:33238519-33239012	chr1:11632249-11632587	chr1:27115466-27116062	chr1:12224783-12225029	chr1:15827839-15828362
chr1:41096252-41096476	chr1:57175000-57175218	chr1:41096252-41096476	chr1:50798657-50799026	chr1:60437093-60437402	chr1:111325959-111326188	chr1:32429575-32430061	chr1:31384020-31384707	chr1:32800754-32800965	chr1:33252511-33252716	chr1:11654301-11654517	chr1:27136527-27136871	chr1:12238015-12238232	chr1:15850505-15850771
chr1:41134585-41134847	chr1:57286749-57287043	chr1:41134585-41134847	chr1:50814360-50814694	chr1:60442529-60442754	chr1:111765499-111765869	chr1:32529008-32529321	chr1:31402187-31402653	chr1:32866424-32866899	chr1:33338197-33338576	chr1:11677486-11677687	chr1:27179550-27180003	chr1:12256870-12257200	chr1:15921539-15921994
chr1:41314256-41314556	chr1:57297567-57297864	chr1:41314256-41314556	chr1:50834178-50834550	chr1:60622580-60622807	chr1:111876835-111877176	chr1:32645615-32645799	chr1:31635548-31635822	chr1:32913796-32914292	chr1:33342253-33342615	chr1:11695970-11696213	chr1:27187699-27187974	chr1:12259521-12259929	chr1:15943974-15944312
chr1:41315705-41315956	chr1:58981551-58981821	chr1:41315705-41315956	chr1:51071077-51071386	chr1:60747052-60747422	chr1:111942459-111942756	chr1:32681303-32681578	chr1:31654340-31654749	chr1:32914843-32915076	chr1:33399035-33399606	chr1:11702405-11702860	chr1:27204409-27204823	chr1:12268755-12269348	chr1:16029544-16030004
chr1:41414658-41414900	chr1:59012389-59012734	chr1:41414658-41414900	chr1:51215752-51215956	chr1:61230885-61231125	chr1:112050841-112051177	chr1:32713829-32714064	chr1:31656870-31657169	chr1:32986025-32986417	chr1:33472799-33473126	chr1:11705718-11706081	chr1:27293336-27293774	chr1:12289820-12290184	chr1:16067726-16068294
chr1:41418090-41418521	chr1:59118322-59118624	chr1:41418090-41418521	chr1:51240573-51240817	chr1:61314386-61314616	chr1:112879628-112879852	chr1:32800776-32800995	chr1:31658609-31658784	chr1:33177698-33178220	chr1:33520729-33521437	chr1:11710442-11710918	chr1:27324066-27324536	chr1:12304199-12304535	chr1:16118451-16118999
chr1:41469509-41469718	chr1:59205577-59205994	chr1:41469509-41469718	chr1:51339210-51339559	chr1:61444729-61444963	chr1:112933487-112933823	chr1:32866392-32866905	chr1:31807906-31808199	chr1:33238541-33238993	chr1:33551896-33552334	chr1:11713307-11713590	chr1:27370940-27371449	chr1:12332117-12332504	chr1:16129872-16130267
chr1:41733872-41734255	chr1:59234897-59235276	chr1:41733872-41734255	chr1:51395131-51395381	chr1:61508681-61508909	chr1:113249933-113250217	chr1:32913954-32914334	chr1:31867535-31867916	chr1:33252600-33252894	chr1:33560638-33561021	chr1:11723954-11724487	chr1:27372535-27372766	chr1:12335454-12335803	chr1:16141926-16142490
chr1:41748425-41748787	chr1:59250794-59251091	chr1:41748425-41748787	chr1:51510568-51510772	chr1:61515580-61515982	chr1:113258888-113259224	chr1:32914818-32915044	chr1:31869529-31869822	chr1:33338152-33338600	chr1:33577581-33577970	chr1:11725177-11725375	chr1:27423776-27424282	chr1:12374278-12375096	chr1:16161133-16161653
chr1:41788620-41788856	chr1:60164943-60165265	chr1:41788620-41788856	chr1:51655123-51655430	chr1:61803901-61804197	chr1:113346726-113347162	chr1:32986016-32986364	chr1:31895552-31895995	chr1:33342287-33342506	chr1:33613555-33613760	chr1:11736827-11737088	chr1:27429139-27429608	chr1:12399560-12399778	chr1:16175811-16176220
chr1:41882699-41883064	chr1:60225128-60225466	chr1:41882699-41883064	chr1:51762421-51762801	chr1:61919148-61919347	chr1:113423648-113423897	chr1:33085782-33086034	chr1:32014410-32015120	chr1:33399056-33399401	chr1:33684218-33684783	chr1:11741101-11741628	chr1:27435658-27435927	chr1:12467504-12467900	chr1:16212675-16213223
chr1:41898366-41898799	chr1:60413078-60413322	chr1:41898366-41898799	chr1:52093412-52093633	chr1:62054401-62054623	chr1:113585236-113585581	chr1:33177753-33178217	chr1:32029661-32030012	chr1:33472800-33473124	chr1:33761062-33761459	chr1:11750588-11750976	chr1:27438562-27438935	chr1:12514702-12514932	chr1:16251249-16251562
chr1:41981852-41982111	chr1:60437117-60437384	chr1:41981852-41982111	chr1:52234647-52234998	chr1:62107439-62107638	chr1:113615452-113615667	chr1:33238500-33238998	chr1:32059547-32059936	chr1:33520691-33521464	chr1:33833294-33833778	chr1:11771056-11771547	chr1:27481396-27481830	chr1:12538194-12538824	chr1:16264163-16264650
chr1:42039819-42040193	chr1:60747047-60747369	chr1:42039819-42040193	chr1:52362600-52362913	chr1:62317919-62318133	chr1:113683201-113683512	chr1:33294061-33294245	chr1:32083774-32083997	chr1:33551899-33552312	chr1:33921419-33921770	chr1:11779667-11780261	chr1:27524328-27524836	chr1:12540920-12541330	chr1:16285340-16285651
chr1:42261156-42261327	chr1:61230905-61231144	chr1:42261156-42261327	chr1:52467896-52468347	chr1:62536172-62536389	chr1:114220471-114220840	chr1:33338196-33338624	chr1:32098722-32098980	chr1:33560689-33560949	chr1:33936011-33936570	chr1:11796400-11796932	chr1:27611055-27611618	chr1:12546568-12546874	chr1:16301938-16302562
chr1:42277707-42278014	chr1:61444695-61444887	chr1:42277707-42278014	chr1:52593147-52593486	chr1:62609952-62610280	chr1:114447672-114447936	chr1:33342264-33342565	chr1:32129427-32129890	chr1:33577638-33578045	chr1:34078481-34078856	chr1:11809234-11809625	chr1:27623219-27623443	chr1:12561712-12562141	chr1:16320958-16321494
chr1:42306632-42306822	chr1:61508582-61508903	chr1:42306632-42306822	chr1:52761936-52762216	chr1:62641255-62641710	chr1:114521533-114521818	chr1:33399028-33399576	chr1:32170898-32171073	chr1:33613552-33613825	chr1:34098495-34098953	chr1:11845212-11845749	chr1:27627242-27627737	chr1:12599886-12600591	chr1:16333606-16333853
chr1:42612557-42612929	chr1:61515644-61515849	chr1:42612557-42612929	chr1:53132035-53132332	chr1:62873073-62873429	chr1:114889027-114889442	chr1:33472798-33473166	chr1:32180083-32180315	chr1:33684272-33684668	chr1:34201351-34201571	chr1:11851000-11851180	chr1:27659250-27659672	chr1:12609773-12610249	chr1:16335402-16336020
chr1:42639145-42639316	chr1:61803972-61804195	chr1:42639145-42639316	chr1:53166587-53166879	chr1:62973904-62974138	chr1:115655476-115655727	chr1:33520735-33521111	chr1:32181290-32181476	chr1:33761081-33761453	chr1:34579475-34579846	chr1:11865447-11866096	chr1:27683986-27684451	chr1:12633861-12634172	chr1:16339108-16339376
chr1:42642699-42642966	chr1:61919098-61919349	chr1:42642699-42642966	chr1:53387239-53387503	chr1:63212263-63212490	chr1:115681527-115681865	chr1:33551908-33552311	chr1:32211198-32211583	chr1:33764301-33764575	chr1:34628817-34629039	chr1:11866254-11866628	chr1:27695437-27695692	chr1:12661231-12661726	chr1:16359232-16359744
chr1:43043666-43044051	chr1:62054398-62054673	chr1:43043666-43044051	chr1:53651414-53651651	chr1:63428930-63429208	chr1:116012314-116012656	chr1:33560663-33561034	chr1:32228328-32228536	chr1:33833320-33833730	chr1:35063459-35063897	chr1:11898657-11899191	chr1:27714789-27715318	chr1:12679698-12680261	chr1:16382384-16383001
chr1:43196726-43197020	chr1:62107524-62107769	chr1:43196726-43197020	chr1:53743930-53744311	chr1:63907372-63907576	chr1:116138464-116138776	chr1:33577608-33577981	chr1:32254648-32255274	chr1:33921388-33921758	chr1:35147159-35147413	chr1:11919448-11919628	chr1:27721757-27722296	chr1:12718871-12719411	chr1:16399903-16400373
chr1:43212848-43213038	chr1:62317864-62318080	chr1:43212848-43213038	chr1:53858944-53859315	chr1:64081602-64081873	chr1:116150765-116151002	chr1:33592462-33593036	chr1:32281544-32281869	chr1:33936001-33936503	chr1:35208251-35208709	chr1:11925557-11925917	chr1:27742950-27743395	chr1:12820391-12820687	chr1:16405329-16405830
chr1:43243538-43243934	chr1:62416192-62416384	chr1:43243538-43243934	chr1:53951151-53951509	chr1:64140096-64140469	chr1:116314430-116314741	chr1:33613567-33613842	chr1:32405446-32405734	chr1:34078405-34078844	chr1:35218716-35218936	chr1:11942061-11942345	chr1:27849667-27849895	chr1:12824217-12824403	chr1:16408784-16409269
chr1:43379111-43379453	chr1:62548482-62548709	chr1:43379111-43379453	chr1:54147737-54148089	chr1:64157614-64157965	chr1:116350485-116350702	chr1:33684337-33684662	chr1:32429584-32430138	chr1:34098608-34098945	chr1:35252073-35252505	chr1:11953890-11954379	chr1:27868937-27869148	chr1:12841582-12842004	chr1:16472217-16472662
chr1:43388671-43388915	chr1:62641257-62641674	chr1:43388671-43388915	chr1:54220449-54220666	chr1:64602801-64603109	chr1:116524055-116524377	chr1:33761103-33761467	chr1:32443400-32443634	chr1:34925816-34926227	chr1:35318203-35318627	chr1:11967714-11968074	chr1:27883216-27883891	chr1:12843933-12844347	chr1:16481116-16481750
chr1:43396848-43397052	chr1:62873022-62873403	chr1:43396848-43397052	chr1:54326623-54326912	chr1:64708737-64708988	chr1:116681670-116682028	chr1:33833319-33833880	chr1:32529015-32529341	chr1:35063477-35063868	chr1:35331962-35332246	chr1:11968553-11969022	chr1:27932635-27933225	chr1:12866546-12866908	chr1:16499994-16500362
chr1:43539265-43539678	chr1:62973946-62974213	chr1:43539265-43539678	chr1:54344234-54344629	chr1:64712098-64712359	chr1:116694647-116694941	chr1:33921319-33921773	chr1:32681291-32681597	chr1:35147128-35147334	chr1:35667662-35668082	chr1:11969398-11969834	chr1:27935081-27935712	chr1:12882407-12882726	chr1:16508341-16508708
chr1:43540035-43540206	chr1:63212097-63212469	chr1:43540035-43540206	chr1:54414709-54414981	chr1:64734755-64735251	chr1:117027912-117028138	chr1:33935976-33936513	chr1:32706030-32706207	chr1:35208215-35208702	chr1:35764192-35764452	chr1:11986433-11986618	chr1:27970390-27970756	chr1:12915331-12915613	chr1:16514042-16514731
chr1:43692959-43693310	chr1:63907348-63907586	chr1:43692959-43693310	chr1:54425368-54425614	chr1:65152455-65152737	chr1:117041631-117041993	chr1:34078470-34078872	chr1:32713808-32714034	chr1:35252057-35252446	chr1:35916638-35917080	chr1:11994497-11994987	chr1:27989592-27990087	chr1:12937073-12937276	chr1:16531484-16531884
chr1:43703809-43704158	chr1:64081562-64081857	chr1:43703809-43704158	chr1:54535775-54536066	chr1:65289792-65290191	chr1:117117306-117117536	chr1:34098565-34098884	chr1:32800935-32801110	chr1:35318243-35318705	chr1:36030310-36030600	chr1:12027117-12027555	chr1:27995689-27996079	chr1:12981503-12981954	chr1:16533297-16533536
chr1:43849215-43849389	chr1:64140076-64140387	chr1:43849215-43849389	chr1:54547359-54547611	chr1:65541148-65541390	chr1:117279999-117280237	chr1:34106777-34106986	chr1:32866353-32866891	chr1:35331994-35332258	chr1:36034561-36034953	chr1:12042036-12042404	chr1:28184521-28185117	chr1:13147079-13147288	chr1:16562602-16563308
chr1:43880273-43880596	chr1:64157644-64157908	chr1:43880273-43880596	chr1:54587282-54587690	chr1:65675076-65675306	chr1:117597971-117598278	chr1:34579546-34579850	chr1:32879607-32879867	chr1:35667758-35668125	chr1:36181081-36181421	chr1:12061655-12061977	chr1:28266891-28267209	chr1:13385266-13385677	chr1:16563601-16564037
chr1:43994838-43995157	chr1:64602823-64603083	chr1:43994838-43995157	chr1:54647432-54647671	chr1:65701675-65701945	chr1:117610433-117610696	chr1:34925884-34926207	chr1:32913967-32914262	chr1:35764141-35764493	chr1:36192397-36192825	chr1:12074423-12074606	chr1:28274215-28274449	chr1:13795834-13796239	chr1:16570736-16571337
chr1:44229127-44229537	chr1:64708617-64708966	chr1:44229127-44229537	chr1:54776810-54777014	chr1:66153370-66153775	chr1:118055376-118055651	chr1:35063505-35063841	chr1:32914819-32915085	chr1:35916717-35917021	chr1:36240201-36240628	chr1:12079127-12079844	chr1:28286593-28286884	chr1:13843675-13844113	chr1:16616605-16616860
chr1:44399944-44400115	chr1:64712042-64712283	chr1:44399944-44400115	chr1:54955013-54955428	chr1:66424516-66424938	chr1:118296727-118296948	chr1:35147134-35147433	chr1:32986044-32986384	chr1:36010661-36010867	chr1:36565211-36565961	chr1:12091261-12091663	chr1:28306015-28306536	chr1:13870435-13870847	chr1:16650953-16651327
chr1:44400405-44400794	chr1:64734809-64735091	chr1:44400405-44400794	chr1:55137700-55138069	chr1:66708334-66708711	chr1:118438192-118438431	chr1:35208216-35208706	chr1:33085813-33085988	chr1:36030256-36030602	chr1:36600335-36600663	chr1:12139592-12139985	chr1:28417592-28418183	chr1:13897446-13897778	chr1:16678804-16679267
chr1:44412043-44412307	chr1:65152452-65152732	chr1:44412043-44412307	chr1:55257533-55257867	chr1:66718927-66719369	chr1:118619904-118620237	chr1:35252115-35252466	chr1:33177775-33178222	chr1:36034543-36034912	chr1:36615117-36615549	chr1:12166857-12167334	chr1:28439514-28439818	chr1:13992150-13992629	chr1:16689697-16690238
chr1:44471365-44471684	chr1:65289860-65290186	chr1:44471365-44471684	chr1:55276142-55276481	chr1:66911916-66912455	chr1:118694020-118694325	chr1:35318203-35318661	chr1:33238553-33239030	chr1:36181070-36181358	chr1:36653563-36654208	chr1:12178642-12179056	chr1:28535246-28535826	chr1:14024326-14024570	chr1:16766801-16767479
chr1:44502226-44502590	chr1:65675038-65675230	chr1:44502226-44502590	chr1:55410810-55411172	chr1:66969483-66969826	chr1:119818127-119818342	chr1:35331940-35332222	chr1:33252625-33252800	chr1:36192362-36192812	chr1:36683211-36683529	chr1:12184797-12185371	chr1:28574991-28575539	chr1:14052266-14052714	chr1:16823986-16824284
chr1:44513322-44513666	chr1:65701645-65701871	chr1:44513322-44513666	chr1:55416318-55416692	chr1:67191780-67192028	chr1:119910119-119910462	chr1:35496972-35497183	chr1:33338212-33338578	chr1:36240217-36240636	chr1:36750980-36751466	chr1:12219912-12220198	chr1:28686174-28686632	chr1:14075422-14075734	chr1:16825508-16825751
chr1:44557937-44558157	chr1:66153249-66153693	chr1:44557937-44558157	chr1:55462047-55462411	chr1:67230712-67231071	chr1:120018572-120018813	chr1:35667784-35668357	chr1:33342299-33342549	chr1:36323529-36323751	chr1:36808262-36808698	chr1:12224795-12224993	chr1:28694535-28695117	chr1:14076177-14076367	chr1:16840024-16840637
chr1:44683413-44683734	chr1:66424591-66424936	chr1:44683413-44683734	chr1:55487715-55488102	chr1:67461773-67462183	chr1:120125539-120125771	chr1:35764152-35764389	chr1:33399030-33399405	chr1:36554222-36554445	chr1:36834547-36834984	chr1:12229740-12229954	chr1:28736226-28736705	chr1:14091537-14091809	chr1:16886096-16886514
chr1:44783957-44784268	chr1:66708373-66708754	chr1:44783957-44784268	chr1:55606250-55606574	chr1:67614832-67615192	chr1:120154328-120154558	chr1:35916705-35917042	chr1:33472864-33473137	chr1:36565203-36565946	chr1:36886367-36886795	chr1:12256881-12257186	chr1:28797996-28798282	chr1:14133709-14134097	chr1:16918111-16918690
chr1:44843878-44844186	chr1:66719016-66719361	chr1:44843878-44844186	chr1:55743278-55743569	chr1:67699861-67700060	chr1:120156453-120156767	chr1:36030281-36030541	chr1:33520745-33521119	chr1:36600329-36600647	chr1:36981901-36982359	chr1:12259478-12259915	chr1:28813178-28813388	chr1:14137717-14137990	chr1:16939502-16940456
chr1:45060745-45061130	chr1:66911983-66912500	chr1:45060745-45061130	chr1:55750543-55750915	chr1:67813438-67813734	chr1:120413576-120413869	chr1:36034540-36034898	chr1:33521221-33521481	chr1:36615112-36615564	chr1:37019365-37019917	chr1:12268744-12269357	chr1:28844267-28844954	chr1:14140096-14140498	chr1:16947466-16947992
chr1:45118503-45118853	chr1:66969620-66969833	chr1:45118503-45118853	chr1:55844228-55844559	chr1:67966124-67966457	chr1:120688384-120688599	chr1:36181091-36181414	chr1:33551912-33552286	chr1:36653568-36654161	chr1:37041647-37042100	chr1:12289778-12290157	chr1:28867237-28867549	chr1:14155325-14155796	chr1:16951376-16951779
chr1:45142861-45143044	chr1:67191730-67192050	chr1:45142861-45143044	chr1:57050620-57050931	chr1:68001122-68001458	chr1:121354143-121354429	chr1:36192404-36192785	chr1:33560679-33560992	chr1:36683242-36683558	chr1:37074859-37075232	chr1:12304169-12304599	chr1:28929196-28929762	chr1:14256698-14257038	chr1:16970935-16971513
chr1:45173567-45173781	chr1:67230726-67231039	chr1:45173567-45173781	chr1:57175038-57175308	chr1:68027389-68027673	chr1:121355580-121355966	chr1:36240194-36240694	chr1:33577675-33577971	chr1:36750978-36751528	chr1:37116097-37116354	chr1:12332183-12332487	chr1:28969610-28969928	chr1:14286765-14287310	chr1:16978127-16978561
chr1:45251720-45252123	chr1:67461784-67462118	chr1:45251720-45252123	chr1:57286747-57287038	chr1:68225876-68226288	chr1:121357843-121358196	chr1:36348574-36348760	chr1:33592821-33593033	chr1:36808294-36808740	chr1:37169249-37169649	chr1:12335475-12335808	chr1:28980332-28980763	chr1:14292292-14292724	chr1:17004502-17004775
chr1:45259389-45259667	chr1:67614835-67615195	chr1:45259389-45259667	chr1:57297598-57297939	chr1:68231790-68232081	chr1:121386118-121386494	chr1:36554250-36554493	chr1:33613537-33613850	chr1:36834588-36834979	chr1:37642866-37643148	chr1:12374331-12375031	chr1:29111516-29112041	chr1:14319093-14319297	chr1:17011393-17011691
chr1:45265398-45265764	chr1:67699698-67699946	chr1:45265398-45265764	chr1:58981483-58981946	chr1:68315825-68316069	chr1:121478469-121478862	chr1:36565225-36565929	chr1:33647772-33647986	chr1:36886373-36886977	chr1:37789389-37789681	chr1:12399528-12399710	chr1:29172541-29173082	chr1:14421519-14421916	chr1:17026803-17027042
chr1:45285211-45285388	chr1:67813448-67813740	chr1:45285211-45285388	chr1:59012349-59012739	chr1:68319341-68319732	chr1:121484145-121485525	chr1:36600334-36600655	chr1:33684319-33684661	chr1:36981946-36982356	chr1:37899840-37900316	chr1:12467455-12467924	chr1:29203445-29204086	chr1:14437730-14437916	chr1:17029575-17030100
chr1:45301561-45301890	chr1:67966108-67966489	chr1:45301561-45301890	chr1:59118293-59118592	chr1:68475734-68476117	chr1:142838975-142839190	chr1:36615102-36615681	chr1:33761077-33761447	chr1:37019325-37019824	chr1:37920398-37920958	chr1:12493569-12493905	chr1:29208549-29209014	chr1:14440337-14440770	chr1:17033848-17034181
chr1:45480165-45480665	chr1:67998189-67998387	chr1:45480165-45480665	chr1:59205515-59205946	chr1:68577478-68577784	chr1:143283445-143283836	chr1:36653662-36654151	chr1:33764279-33764547	chr1:37041660-37042098	chr1:37952957-37953367	chr1:12494272-12494551	chr1:29220320-29220618	chr1:14475964-14476318	chr1:17036183-17036779
chr1:45484385-45484666	chr1:68001131-68001386	chr1:45484385-45484666	chr1:59235002-59235279	chr1:68582335-68582634	chr1:144918063-144918332	chr1:36690494-36690685	chr1:33833379-33833779	chr1:37074850-37075193	chr1:38027429-38027781	chr1:12514633-12514883	chr1:29360217-29360801	chr1:14555237-14555567	chr1:17042613-17042886
chr1:45696337-45696508	chr1:68027402-68027646	chr1:45696337-45696508	chr1:59250799-59251300	chr1:68585914-68586200	chr1:145058965-145059228	chr1:36751053-36751444	chr1:33921386-33921764	chr1:37169303-37169726	chr1:38068693-38069096	chr1:12530109-12530289	chr1:29447752-29448052	chr1:14690595-14690916	chr1:17053713-17054425
chr1:45765880-45766263	chr1:68225897-68226253	chr1:45765880-45766263	chr1:59755867-59756116	chr1:68808349-68808772	chr1:145421695-145421999	chr1:36765629-36765814	chr1:33936028-33936531	chr1:37468648-37468855	chr1:38147940-38148436	chr1:12538131-12538934	chr1:29523999-29524402	chr1:14706529-14706818	chr1:17076954-17077375
chr1:45825496-45825814	chr1:68231819-68232107	chr1:45825496-45825814	chr1:60164893-60165319	chr1:68936114-68936371	chr1:145427498-145427758	chr1:36808258-36808693	chr1:34078465-34078863	chr1:37642928-37643183	chr1:38276878-38277103	chr1:12540886-12541305	chr1:29529318-29529781	chr1:14722139-14722485	chr1:17081933-17082178
chr1:45958804-45959137	chr1:68315826-68316047	chr1:45958804-45959137	chr1:60225018-60225505	chr1:69036681-69036881	chr1:145457232-145457471	chr1:36834531-36834965	chr1:34098613-34098924	chr1:37789341-37789798	chr1:38325778-38326038	chr1:12546542-12546775	chr1:29562749-29563176	chr1:14741847-14742204	chr1:17084112-17084493
chr1:45978349-45978540	chr1:68319337-68319704	chr1:45978349-45978540	chr1:60412990-60413329	chr1:70203293-70203583	chr1:145542815-145543196	chr1:36886364-36886804	chr1:34106771-34106974	chr1:37899852-37900283	chr1:38356131-38356369	chr1:12548793-12549025	chr1:29572326-29572679	chr1:14761788-14762159	chr1:17199486-17199896
chr1:46035760-46036118	chr1:68475741-68476084	chr1:46035760-46036118	chr1:60437069-60437404	chr1:70500150-70500379	chr1:145713627-145713982	chr1:36981967-36982390	chr1:34119954-34120242	chr1:37920386-37920909	chr1:38440616-38441021	chr1:12561713-12562048	chr1:29658770-29659076	chr1:14864840-14865211	chr1:17222736-17223130
chr1:46347266-46347568	chr1:68577568-68577799	chr1:46347266-46347568	chr1:60622575-60622803	chr1:70598649-70598920	chr1:146644198-146644430	chr1:37019460-37019853	chr1:34201262-34201523	chr1:37952928-37953489	chr1:38455598-38456042	chr1:12572330-12572510	chr1:29705958-29706436	chr1:14893577-14894028	chr1:17227240-17227577
chr1:46502719-46503104	chr1:68582390-68582729	chr1:46502719-46503104	chr1:60747052-60747383	chr1:70953587-70953902	chr1:146714074-146714395	chr1:37041601-37042111	chr1:34579548-34579842	chr1:38027402-38027795	chr1:38484577-38484839	chr1:12599733-12600541	chr1:29741942-29742345	chr1:14898364-14898659	chr1:17236254-17236726
chr1:46645199-46645562	chr1:68585914-68586234	chr1:46645199-46645562	chr1:61230928-61231180	chr1:70975764-70976056	chr1:146745462-146745696	chr1:37074924-37075190	chr1:34628735-34629044	chr1:38068733-38069013	chr1:38492291-38492642	chr1:12609785-12610257	chr1:29780046-29780317	chr1:14933221-14933478	chr1:17242048-17242397
chr1:46689162-46689653	chr1:68808447-68808778	chr1:46689162-46689653	chr1:61314386-61314616	chr1:70994510-70994709	chr1:146966841-146967136	chr1:37116181-37116430	chr1:34925822-34926123	chr1:38147953-38148423	chr1:38506251-38506525	chr1:12633826-12634389	chr1:29839723-29840263	chr1:15058366-15058803	chr1:17273988-17274304
chr1:46799248-46799419	chr1:68936055-68936353	chr1:46799248-46799419	chr1:61435908-61436125	chr1:71515713-71516057	chr1:147362347-147362660	chr1:37169302-37169753	chr1:35063478-35063832	chr1:38276791-38277053	chr1:38955496-38955847	chr1:12648301-12648496	chr1:30129364-30129698	chr1:15068826-15069049	chr1:17278135-17278642
chr1:46813815-46814089	chr1:70203218-70203581	chr1:46813815-46814089	chr1:61444721-61444954	chr1:75155552-75155850	chr1:147364870-147365123	chr1:37642939-37643200	chr1:35147160-35147384	chr1:38325744-38326105	chr1:39052769-39053044	chr1:12655987-12656217	chr1:30162236-30162554	chr1:15095974-15096328	chr1:17287104-17287518
chr1:46872043-46872214	chr1:70598690-70598943	chr1:46872043-46872214	chr1:61508573-61508944	chr1:75237700-75237908	chr1:148000284-148000542	chr1:37789347-37789684	chr1:35208280-35208647	chr1:38440652-38440991	chr1:39283790-39284241	chr1:12661230-12661714	chr1:30170836-30171250	chr1:15105565-15106057	chr1:17289911-17290372
chr1:46908051-46908310	chr1:70953576-70953902	chr1:46908051-46908310	chr1:61515611-61515894	chr1:75669444-75669731	chr1:148532009-148532230	chr1:37899867-37900374	chr1:35252095-35252411	chr1:38455675-38456066	chr1:39300841-39301320	chr1:12679659-12680276	chr1:30176426-30176731	chr1:15114122-15114364	chr1:17338347-17338595
chr1:46912568-46912869	chr1:70975614-70976030	chr1:46912568-46912869	chr1:61803804-61804239	chr1:75731458-75731737	chr1:149192701-149192929	chr1:37920420-37920882	chr1:35318284-35318699	chr1:38484618-38484935	chr1:39557954-39558408	chr1:12718847-12719415	chr1:30179873-30180242	chr1:15131204-15131500	chr1:17372366-17373088
chr1:46943113-46943448	chr1:70994517-70994742	chr1:46943113-46943448	chr1:61919011-61919272	chr1:76098090-76098375	chr1:149431181-149431427	chr1:37952934-37953329	chr1:35331964-35332243	chr1:38492320-38492664	chr1:39564327-39564725	chr1:12820364-12820670	chr1:30186739-30187086	chr1:15152642-15152875	chr1:17386042-17386729
chr1:46993701-46994056	chr1:71515611-71515997	chr1:46993701-46994056	chr1:62054416-62054637	chr1:76374347-76374581	chr1:149764077-149764347	chr1:38027417-38027787	chr1:35667624-35668115	chr1:38955493-38955792	chr1:39568224-39568633	chr1:12841650-12841977	chr1:30265628-30266302	chr1:15177015-15177532	chr1:17401990-17402230
chr1:47013724-47014004	chr1:75155539-75155785	chr1:47013724-47014004	chr1:62107387-62107667	chr1:76619838-76620268	chr1:150022572-150022887	chr1:38068750-38069004	chr1:35764224-35764440	chr1:39052647-39053022	chr1:39595371-39595626	chr1:12843942-12844420	chr1:30321904-30322343	chr1:15241828-15242285	chr1:17452161-17452844
chr1:47088207-47088405	chr1:75237587-75237895	chr1:47088207-47088405	chr1:62317809-62318097	chr1:76620384-76620583	chr1:150141195-150141496	chr1:38147945-38148414	chr1:35909726-35909901	chr1:39283664-39284251	chr1:39649376-39649738	chr1:12866542-12866920	chr1:30353404-30353769	chr1:15251041-15251479	chr1:17495803-17496257
chr1:47190914-47191257	chr1:75669386-75669684	chr1:47190914-47191257	chr1:62536063-62536383	chr1:76796763-76796997	chr1:150159562-150159821	chr1:38276850-38277075	chr1:35916678-35917025	chr1:39300755-39301342	chr1:39657283-39657584	chr1:12882520-12882716	chr1:30385274-30385667	chr1:15353839-15354387	chr1:17563332-17564061
chr1:47341941-47342112	chr1:76098102-76098370	chr1:47341941-47342112	chr1:62601492-62601696	chr1:77366963-77367178	chr1:150952003-150952234	chr1:38325614-38326206	chr1:36010740-36010915	chr1:39558003-39558381	chr1:39658168-39658418	chr1:12937092-12937278	chr1:30525120-30525389	chr1:15364664-15365079	chr1:17564176-17564426
chr1:47456836-47457135	chr1:76374360-76374658	chr1:47456836-47457135	chr1:62609944-62610192	chr1:77591980-77592225	chr1:150968447-150968719	chr1:38356130-38356438	chr1:36030317-36030628	chr1:39564315-39564748	chr1:39724187-39724719	chr1:12981507-12981951	chr1:30558765-30559196	chr1:15372953-15373479	chr1:17585892-17586326
chr1:47557209-47557446	chr1:76457224-76457473	chr1:47557209-47557446	chr1:62641273-62641643	chr1:77613959-77614188	chr1:150979306-150979521	chr1:38440681-38440989	chr1:36034577-36034894	chr1:39568196-39568682	chr1:39844047-39844356	chr1:12996154-12996337	chr1:30579009-30579251	chr1:15388967-15389355	chr1:17600615-17601204
chr1:47641060-47641315	chr1:76619828-76620199	chr1:47641060-47641315	chr1:62873025-62873433	chr1:78366356-78366708	chr1:151273412-151273695	chr1:38455636-38456045	chr1:36111745-36111983	chr1:39583054-39583260	chr1:39853226-39853539	chr1:13147088-13147283	chr1:30584220-30584764	chr1:15426781-15427265	chr1:17662520-17663034
chr1:47644848-47645124	chr1:76796809-76797002	chr1:47644848-47645124	chr1:62974013-62974217	chr1:78580049-78580430	chr1:151313317-151313652	chr1:38484639-38484924	chr1:36181056-36181374	chr1:39595249-39595477	chr1:39876621-39876946	chr1:13795810-13796182	chr1:30705126-30705548	chr1:15437207-15437686	chr1:17670302-17670575
chr1:47658598-47658959	chr1:77366939-77367154	chr1:47658598-47658959	chr1:63212167-63212495	chr1:78596512-78596815	chr1:151416333-151416616	chr1:38492326-38492683	chr1:36192457-36192865	chr1:39649345-39649665	chr1:40004848-40005226	chr1:13843739-13844108	chr1:30813784-30814148	chr1:15454952-15455498	chr1:17696936-17697511
chr1:47854465-47854814	chr1:77591977-77592249	chr1:47854465-47854814	chr1:63307363-63307604	chr1:78610776-78611083	chr1:151507176-151507491	chr1:38529789-38530220	chr1:36240210-36240599	chr1:39657248-39657677	chr1:40071765-40072188	chr1:13870428-13870833	chr1:30853086-30853705	chr1:15466155-15466679	chr1:17732555-17733087
chr1:47902172-47902422	chr1:77613943-77614250	chr1:47902172-47902422	chr1:63428892-63429161	chr1:79073072-79073333	chr1:151566691-151566919	chr1:38955559-38955772	chr1:36554303-36554510	chr1:39724237-39724745	chr1:40105592-40105797	chr1:13897471-13897767	chr1:30881588-30881930	chr1:15468749-15469071	chr1:17746272-17746915
chr1:47903521-47903745	chr1:77779287-77779480	chr1:47903521-47903745	chr1:63614711-63615044	chr1:79142225-79142424	chr1:151707526-151707870	chr1:39052786-39052991	chr1:36565246-36565944	chr1:39731998-39732250	chr1:40119188-40119557	chr1:13992095-13992659	chr1:31045087-31045347	chr1:15478827-15479279	chr1:17765924-17766234
chr1:47915684-47915878	chr1:78366365-78366723	chr1:47915684-47915878	chr1:63793332-63793583	chr1:79305472-79305720	chr1:151808895-151809223	chr1:39074099-39074283	chr1:36615100-36615516	chr1:39843917-39844324	chr1:40167561-40167925	chr1:14052332-14052740	chr1:31157924-31158328	chr1:15480509-15480915	chr1:17778579-17779055
chr1:47993454-47993628	chr1:78580049-78580421	chr1:47993454-47993628	chr1:63907312-63907516	chr1:79962899-79963210	chr1:151906431-151906822	chr1:39283765-39284215	chr1:36653690-36654138	chr1:39853188-39853509	chr1:40185659-40186087	chr1:14075791-14075973	chr1:31180757-31181402	chr1:15505186-15505943	chr1:17786893-17787132
chr1:48090273-48090450	chr1:78596560-78596809	chr1:48090273-48090450	chr1:64081537-64081942	chr1:80683135-80683342	chr1:151940566-151940791	chr1:39300804-39301344	chr1:36683186-36683527	chr1:39876650-39876918	chr1:40265358-40265764	chr1:14076162-14076461	chr1:31191809-31192513	chr1:15526767-15527585	chr1:17803791-17804277
chr1:48176155-48176539	chr1:78610779-78611075	chr1:48176155-48176539	chr1:64140133-64140438	chr1:82015313-82015603	chr1:151969310-151969582	chr1:39558022-39558375	chr1:36750999-36751406	chr1:40004796-40005284	chr1:40282389-40282834	chr1:14091560-14091810	chr1:31252393-31252805	chr1:15530422-15530608	chr1:17811739-17812214
chr1:48191971-48192234	chr1:79073068-79073316	chr1:48191971-48192234	chr1:64157640-64157938	chr1:84371127-84371504	chr1:151974152-151974499	chr1:39564314-39564711	chr1:36765531-36765810	chr1:40071772-40072213	chr1:40367902-40368245	chr1:14133717-14134050	chr1:31255135-31255584	chr1:15573518-15573808	chr1:17820618-17821309
chr1:48204344-48204590	chr1:79083287-79083508	chr1:48204344-48204590	chr1:64239438-64239663	chr1:84397442-84397706	chr1:152025173-152025388	chr1:39568224-39568659	chr1:36808347-36808713	chr1:40105489-40105805	chr1:40385184-40385665	chr1:14137769-14138048	chr1:31274476-31275131	chr1:15587141-15587524	chr1:17828723-17829402
chr1:48463312-48463641	chr1:79305461-79305696	chr1:48463312-48463641	chr1:64602777-64603146	chr1:84588453-84588835	chr1:152114513-152114865	chr1:39583099-39583283	chr1:36834637-36834967	chr1:40119160-40119610	chr1:40439115-40439594	chr1:14140071-14140453	chr1:31384075-31384626	chr1:15598853-15599458	chr1:17834430-17834883
chr1:48526900-48527141	chr1:79725563-79725755	chr1:48526900-48527141	chr1:64708670-64709072	chr1:84606935-84607217	chr1:152158089-152158367	chr1:39649375-39649641	chr1:36886349-36886847	chr1:40123727-40123986	chr1:40497976-40498316	chr1:14155330-14155798	chr1:31402219-31402639	chr1:15614743-15614981	chr1:17846578-17846957
chr1:48559415-48559625	chr1:79962948-79963208	chr1:48559415-48559625	chr1:64712025-64712345	chr1:84899500-84899807	chr1:152162377-152162592	chr1:39657275-39657558	chr1:36981985-36982374	chr1:40167561-40167859	chr1:40544165-40544549	chr1:14256685-14257031	chr1:31635578-31635968	chr1:15631115-15631692	chr1:17866703-17866977
chr1:48575160-48575440	chr1:80683139-80683381	chr1:48575160-48575440	chr1:64734791-64735131	chr1:85007429-85007690	chr1:152371780-152372015	chr1:39658226-39658440	chr1:37019432-37019865	chr1:40185666-40186127	chr1:40550290-40550748	chr1:14286759-14287292	chr1:31654395-31654605	chr1:15649941-15650474	chr1:17880533-17880772
chr1:48667838-48668173	chr1:84397381-84397662	chr1:48667838-48668173	chr1:65152491-65152730	chr1:85070264-85070562	chr1:152430891-152431169	chr1:39724206-39724725	chr1:37041640-37042073	chr1:40265438-40265724	chr1:40609686-40610128	chr1:14292290-14292729	chr1:31656846-31657393	chr1:15678899-15679106	chr1:17899166-17899481
chr1:48702611-48702814	chr1:84588527-84588828	chr1:48702611-48702814	chr1:65289813-65290224	chr1:85086434-85086854	chr1:152505841-152506057	chr1:39732031-39732222	chr1:37074849-37075239	chr1:40282452-40282830	chr1:40618632-40619080	chr1:14421516-14421882	chr1:31658558-31658838	chr1:15680680-15680881	chr1:17901064-17901431
chr1:48963823-48964038	chr1:84606922-84607220	chr1:48963823-48964038	chr1:65525687-65525891	chr1:85219134-85219586	chr1:152843867-152844082	chr1:39843993-39844263	chr1:37116078-37116352	chr1:40367840-40368220	chr1:40771221-40771448	chr1:14440320-14440776	chr1:31807818-31808279	chr1:15683410-15683667	chr1:17933219-17933815
chr1:48996468-48996689	chr1:84899511-84899841	chr1:48996468-48996689	chr1:65541160-65541364	chr1:85237978-85238368	chr1:153324951-153325213	chr1:39853175-39853508	chr1:37169349-37169734	chr1:40385194-40385595	chr1:40781003-40781276	chr1:14475983-14476297	chr1:31867449-31867900	chr1:15691225-15691622	chr1:17955889-17956326
chr1:49018197-49018447	chr1:84908007-84908215	chr1:49018197-49018447	chr1:65674951-65675242	chr1:85401864-85402234	chr1:153467432-153467720	chr1:39876611-39876897	chr1:37642852-37643182	chr1:40439125-40439564	chr1:40804295-40804794	chr1:14555286-14555527	chr1:31869546-31869861	chr1:15736071-15736559	chr1:17980217-17980708
chr1:49038407-49038701	chr1:85007421-85007619	chr1:49038407-49038701	chr1:66153313-66153777	chr1:85410439-85411008	chr1:153483420-153483740	chr1:40004662-40005211	chr1:37789407-37789708	chr1:40497931-40498334	chr1:40870364-40870920	chr1:14690612-14690923	chr1:31895496-31896044	chr1:15757456-15758045	chr1:17987978-17988629
chr1:49143104-49143277	chr1:85070239-85070583	chr1:49143104-49143277	chr1:66424566-66425044	chr1:85575155-85575406	chr1:153540991-153541356	chr1:40071782-40072219	chr1:37899873-37900225	chr1:40544241-40544560	chr1:41057927-41058255	chr1:14706551-14706774	chr1:32014372-32015044	chr1:15827840-15828296	chr1:18022859-18023333
chr1:49162820-49163069	chr1:85086351-85086815	chr1:49162820-49163069	chr1:66708346-66708764	chr1:85720492-85720728	chr1:153545033-153545304	chr1:40119185-40119530	chr1:37920393-37920866	chr1:40550368-40550753	chr1:41077914-41078319	chr1:14722098-14722487	chr1:32029577-32030122	chr1:15853212-15853679	chr1:18050353-18050596
chr1:49283266-49283481	chr1:85219158-85219540	chr1:49283266-49283481	chr1:66719043-66719450	chr1:85773741-85774264	chr1:153650231-153650551	chr1:40167549-40167910	chr1:37952947-37953334	chr1:40609656-40610159	chr1:41090762-41091156	chr1:14741847-14742215	chr1:32059531-32060010	chr1:15921556-15921972	chr1:18073379-18073704
chr1:50798725-50799015	chr1:85237971-85238363	chr1:50798725-50799015	chr1:66911881-66912396	chr1:85810014-85810234	chr1:153721873-153722174	chr1:40185652-40186125	chr1:38027399-38027726	chr1:40618706-40619069	chr1:41096236-41096477	chr1:14761777-14762165	chr1:32098806-32099016	chr1:15943890-15944630	chr1:18152394-18153019
chr1:50814385-50814680	chr1:85401885-85402251	chr1:50814385-50814680	chr1:66969588-66969900	chr1:86046959-86047191	chr1:153769753-153770010	chr1:40265406-40265717	chr1:38068800-38069022	chr1:40780967-40781332	chr1:41134479-41134931	chr1:14864824-14865175	chr1:32129357-32129887	chr1:16029599-16030014	chr1:18175759-18176008
chr1:50834130-50834545	chr1:85410390-85411003	chr1:50834130-50834545	chr1:67191780-67192041	chr1:86078848-86079047	chr1:153959211-153959554	chr1:40282418-40282818	chr1:38147996-38148424	chr1:40804290-40804746	chr1:41239910-41240193	chr1:14893561-14894012	chr1:32170804-32171122	chr1:16067726-16068270	chr1:18236098-18236446
chr1:51086306-51086538	chr1:85575132-85575379	chr1:51086306-51086538	chr1:67230622-67231049	chr1:86158452-86158713	chr1:154171596-154171817	chr1:40367938-40368251	chr1:38325581-38326032	chr1:40870453-40870924	chr1:41314174-41314605	chr1:14898397-14898652	chr1:32173421-32173655	chr1:16089095-16089328	chr1:18246269-18246784
chr1:51169749-51169920	chr1:85773822-85774264	chr1:51169749-51169920	chr1:67461752-67462100	chr1:86484025-86484286	chr1:154244614-154244986	chr1:40385173-40385641	chr1:38356138-38356370	chr1:40998583-40998875	chr1:41315697-41316083	chr1:14933184-14933519	chr1:32180023-32180251	chr1:16118497-16118990	chr1:18249325-18249791
chr1:51215694-51215914	chr1:85810023-85810245	chr1:51215694-51215914	chr1:67614821-67615212	chr1:86846021-86846311	chr1:154377706-154377951	chr1:40439161-40439540	chr1:38440625-38441013	chr1:41057896-41058185	chr1:41414592-41414866	chr1:15058369-15058794	chr1:32181250-32181579	chr1:16129866-16130259	chr1:18310931-18311482
chr1:51240558-51240744	chr1:86071851-86072090	chr1:51240558-51240744	chr1:67677368-67677595	chr1:87207780-87207979	chr1:154452358-154452684	chr1:40497936-40498320	chr1:38455652-38456037	chr1:41077961-41078421	chr1:41418058-41418604	chr1:15068639-15069146	chr1:32211191-32211532	chr1:16141988-16142477	chr1:18325349-18325755
chr1:51339166-51339583	chr1:86078826-86079089	chr1:51339166-51339583	chr1:67699685-67699973	chr1:87299409-87299635	chr1:154532002-154532438	chr1:40544257-40544597	chr1:38484548-38484822	chr1:41090773-41091033	chr1:41588772-41589042	chr1:15096034-15096394	chr1:32228295-32228617	chr1:16161381-16161639	chr1:18368177-18368416
chr1:51655138-51655443	chr1:86846101-86846394	chr1:51655138-51655443	chr1:67966092-67966498	chr1:87430940-87431266	chr1:154642214-154642585	chr1:40550321-40550752	chr1:38492295-38492667	chr1:41134493-41134927	chr1:41733780-41734303	chr1:15105606-15106052	chr1:32254632-32255206	chr1:16162275-16162862	chr1:18426891-18427408
chr1:51762456-51762806	chr1:87299375-87299567	chr1:51762456-51762806	chr1:67998203-67998411	chr1:87597401-87597782	chr1:154721617-154721840	chr1:40609640-40610109	chr1:38503418-38503635	chr1:41239836-41240222	chr1:41748299-41748753	chr1:15114101-15114365	chr1:32281539-32282144	chr1:16173790-16174329	chr1:18526592-18526940
chr1:52000731-52000942	chr1:87430984-87431268	chr1:52000731-52000942	chr1:68001151-68001518	chr1:87758665-87759022	chr1:154733008-154733246	chr1:40618688-40619086	chr1:38955542-38955784	chr1:41314209-41314632	chr1:41779453-41779668	chr1:15131196-15131500	chr1:32300222-32300438	chr1:16175759-16176206	chr1:18543854-18544336
chr1:52093456-52093649	chr1:87597470-87597847	chr1:52093456-52093649	chr1:68027357-68027687	chr1:87791690-87791992	chr1:154850949-154851291	chr1:40781027-40781282	chr1:39052777-39053014	chr1:41315641-41316016	chr1:41788573-41788991	chr1:15152644-15152871	chr1:32405433-32405826	chr1:16212315-16212506	chr1:18561163-18561710
chr1:52234734-52234952	chr1:87758670-87758967	chr1:52234734-52234952	chr1:68225873-68226286	chr1:88419408-88419783	chr1:154916147-154916519	chr1:40804291-40804806	chr1:39074020-39074227	chr1:41417925-41418606	chr1:41882701-41883134	chr1:15177019-15177486	chr1:32421622-32421954	chr1:16212806-16213083	chr1:18573041-18573352
chr1:52362562-52362882	chr1:88419503-88419750	chr1:52362562-52362882	chr1:68231841-68232131	chr1:88527234-88527433	chr1:154971691-154971906	chr1:40870363-40870928	chr1:39283812-39284142	chr1:41469482-41469690	chr1:41889083-41889469	chr1:15241838-15242230	chr1:32429464-32430161	chr1:16251259-16251490	chr1:18626240-18626637
chr1:52467759-52468274	chr1:88527211-88527448	chr1:52467759-52468274	chr1:68315817-68316099	chr1:88646230-88646572	chr1:154990013-154990246	chr1:40998610-40998846	chr1:39300795-39301318	chr1:41588763-41589031	chr1:41898352-41898847	chr1:15251061-15251383	chr1:32443280-32443665	chr1:16264401-16264648	chr1:18629246-18629749
chr1:52593152-52593481	chr1:88646252-88646600	chr1:52593152-52593481	chr1:68319339-68319720	chr1:88768932-88769132	chr1:155017480-155017703	chr1:41057866-41058221	chr1:39339379-39339554	chr1:41733765-41734294	chr1:41981738-41982140	chr1:15353885-15354411	chr1:32469174-32469413	chr1:16301931-16302283	chr1:18648975-18649281
chr1:52607616-52607803	chr1:89061126-89061358	chr1:52607616-52607803	chr1:68475828-68476091	chr1:89061114-89061399	chr1:155033971-155034210	chr1:41077921-41078371	chr1:39357522-39357697	chr1:41748432-41748738	chr1:42039732-42040213	chr1:15364657-15365091	chr1:32529022-32529352	chr1:16302335-16302618	chr1:18686664-18687148
chr1:52761949-52762253	chr1:89202380-89202653	chr1:52761949-52762253	chr1:68577559-68577766	chr1:89073948-89074147	chr1:155057163-155057493	chr1:41134505-41134901	chr1:39558039-39558366	chr1:41788579-41788934	chr1:42138064-42138321	chr1:15372917-15373437	chr1:32575006-32575243	chr1:16320970-16321449	chr1:18700373-18700811
chr1:52814418-52814626	chr1:89464455-89464693	chr1:52814418-52814626	chr1:68582379-68582777	chr1:89202362-89202688	chr1:155063929-155064287	chr1:41239889-41240159	chr1:39564341-39564733	chr1:41882670-41883151	chr1:42261083-42261383	chr1:15382059-15382275	chr1:32681154-32681620	chr1:16333619-16333864	chr1:18812643-18813043
chr1:53132042-53132301	chr1:89823842-89824211	chr1:53132042-53132301	chr1:68585904-68586249	chr1:89343126-89343441	chr1:155140304-155140663	chr1:41314200-41314601	chr1:39568230-39568643	chr1:41889150-41889438	chr1:42277679-42278114	chr1:15388959-15389434	chr1:32713780-32714094	chr1:16335466-16335965	chr1:18837912-18838267
chr1:53151937-53152153	chr1:89920747-89921058	chr1:53151937-53152153	chr1:68628576-68628793	chr1:89439355-89439593	chr1:155220561-155220846	chr1:41315660-41316003	chr1:39649342-39649671	chr1:41898357-41898844	chr1:42612459-42613012	chr1:15426702-15427290	chr1:32782104-32782352	chr1:16339120-16339442	chr1:18857231-18857856
chr1:53166621-53166829	chr1:89948880-89949153	chr1:53166621-53166829	chr1:68786861-68787084	chr1:89464420-89464715	chr1:155293083-155293366	chr1:41418036-41418603	chr1:39657323-39657579	chr1:41981743-41982165	chr1:42623278-42623622	chr1:15437217-15437692	chr1:32800838-32801055	chr1:16359253-16359722	chr1:18882917-18883303
chr1:53370604-53370775	chr1:90228500-90228808	chr1:53370604-53370775	chr1:68808405-68808796	chr1:89551519-89551798	chr1:155959114-155959452	chr1:41469492-41469752	chr1:39724261-39724695	chr1:42039724-42040226	chr1:42639007-42639360	chr1:15454943-15455518	chr1:32866379-32866936	chr1:16375397-16375637	chr1:18901911-18902496
chr1:53387239-53387525	chr1:90270215-90270481	chr1:53387239-53387525	chr1:68936120-68936324	chr1:89823861-89824245	chr1:156036084-156036469	chr1:41588812-41589020	chr1:39731907-39732197	chr1:42261008-42261380	chr1:42642576-42642962	chr1:15466142-15466738	chr1:32879547-32879943	chr1:16382500-16382978	chr1:18907814-18908322
chr1:53647780-53648026	chr1:90308973-90309206	chr1:53647780-53648026	chr1:69065843-69066047	chr1:89920699-89921000	chr1:156060503-156060875	chr1:41733793-41734336	chr1:39843952-39844302	chr1:42277769-42278203	chr1:42810001-42810261	chr1:15468621-15468977	chr1:32913933-32914358	chr1:16399507-16399789	chr1:18923785-18924418
chr1:53651425-53651667	chr1:90452814-90453106	chr1:53651425-53651667	chr1:69285148-69285414	chr1:89948885-89949191	chr1:156066332-156066729	chr1:41748426-41748729	chr1:39853241-39853525	chr1:42306628-42306863	chr1:43043606-43044166	chr1:15478820-15479380	chr1:32914757-32915067	chr1:16400089-16400343	chr1:18935042-18935568
chr1:53743914-53744246	chr1:91187043-91187347	chr1:53743914-53744246	chr1:70203298-70203595	chr1:90228484-90228840	chr1:156100148-156100466	chr1:41788614-41788979	chr1:39876647-39876899	chr1:42612501-42612950	chr1:43123750-43124010	chr1:15480523-15480920	chr1:32985994-32986430	chr1:16405367-16405851	chr1:19000436-19000844
chr1:53858969-53859320	chr1:91630851-91631118	chr1:53858969-53859320	chr1:70500167-70500460	chr1:90270310-90270579	chr1:156186208-156186720	chr1:41882700-41883149	chr1:40004662-40005215	chr1:42639008-42639372	chr1:43196714-43197180	chr1:15500867-15501215	chr1:33085759-33086018	chr1:16408781-16409256	chr1:19007830-19008304
chr1:53910327-53910559	chr1:91631737-91632070	chr1:53910327-53910559	chr1:70598682-70598935	chr1:90452797-90453108	chr1:156195232-156195622	chr1:41889147-41889567	chr1:40071811-40072187	chr1:42642605-42642988	chr1:43212772-43213184	chr1:15505266-15505686	chr1:33177715-33178225	chr1:16440221-16440407	chr1:19121043-19121356
chr1:53951172-53951544	chr1:91748301-91748598	chr1:53951172-53951544	chr1:70953567-70953901	chr1:90511617-90511816	chr1:156355396-156355742	chr1:41898339-41898937	chr1:40105532-40105711	chr1:43043619-43044165	chr1:43222641-43222901	chr1:15526700-15527564	chr1:33207125-33207335	chr1:16471751-16472118	chr1:19147126-19147703
chr1:54147824-54148099	chr1:91852708-91853188	chr1:54147824-54148099	chr1:70975794-70976042	chr1:90580190-90580440	chr1:156414199-156414549	chr1:41961350-41961536	chr1:40119148-40119520	chr1:43196666-43197088	chr1:43243535-43243992	chr1:15530352-15530570	chr1:33238538-33239014	chr1:16481264-16481611	chr1:19201568-19202164
chr1:54220431-54220653	chr1:91906399-91906591	chr1:54220431-54220653	chr1:70994506-70994720	chr1:90598680-90598936	chr1:156415587-156415927	chr1:41981759-41982110	chr1:40123849-40124040	chr1:43212801-43213107	chr1:43379094-43379470	chr1:15563076-15563265	chr1:33338187-33338606	chr1:16482328-16482850	chr1:19210553-19211107
chr1:54326604-54326967	chr1:92392892-92393153	chr1:54326604-54326967	chr1:71515691-71516042	chr1:91044888-91045128	chr1:156553894-156554135	chr1:42039675-42040263	chr1:40167578-40167906	chr1:43222643-43223005	chr1:43388684-43388968	chr1:15573581-15573897	chr1:33342226-33342613	chr1:16488945-16489280	chr1:19233382-19233982
chr1:54344277-54344474	chr1:92463250-92463549	chr1:54344277-54344474	chr1:74934670-74934949	chr1:91186995-91187339	chr1:156595700-156596001	chr1:42260965-42261466	chr1:40185669-40186088	chr1:43231696-43231924	chr1:43396773-43397082	chr1:15587037-15587245	chr1:33398994-33399455	chr1:16499613-16500370	chr1:19239400-19240009
chr1:54414800-54415016	chr1:92757008-92757220	chr1:54414800-54415016	chr1:75155518-75155797	chr1:91430101-91430330	chr1:156629794-156630017	chr1:42277716-42277982	chr1:40265372-40265725	chr1:43243544-43243946	chr1:43473953-43474158	chr1:15587678-15587862	chr1:33466930-33467140	chr1:16508366-16508711	chr1:19248031-19248397
chr1:54425328-54425563	chr1:92775744-92775996	chr1:54425328-54425563	chr1:75237698-75237938	chr1:91630873-91631118	chr1:156647841-156648107	chr1:42306588-42306830	chr1:40282452-40282824	chr1:43379102-43379529	chr1:43539170-43539755	chr1:15587937-15588175	chr1:33472720-33473155	chr1:16514083-16514703	chr1:19252954-19253400
chr1:54535798-54536136	chr1:93324468-93324827	chr1:54535798-54536136	chr1:75669468-75669790	chr1:91631722-91632051	chr1:156658912-156659167	chr1:42335819-42336171	chr1:40367823-40368227	chr1:43388675-43388995	chr1:43539953-43540214	chr1:15598912-15599493	chr1:33520729-33521135	chr1:16531516-16531912	chr1:19258875-19259114
chr1:54547401-54547583	chr1:93425915-93426231	chr1:54547401-54547583	chr1:75731467-75731717	chr1:91748311-91748639	chr1:156659230-156659668	chr1:42383825-42384009	chr1:40385112-40385589	chr1:43474246-43474487	chr1:43692883-43693494	chr1:15614727-15614983	chr1:33521227-33521493	chr1:16562683-16563052	chr1:19282095-19282634
chr1:54587305-54587580	chr1:93459708-93459969	chr1:54587305-54587580	chr1:76098108-76098350	chr1:91852679-91853210	chr1:156675795-156676114	chr1:42401991-42402204	chr1:40439137-40439587	chr1:43539073-43539738	chr1:43703814-43704166	chr1:15631142-15631729	chr1:33551856-33552378	chr1:16563477-16563937	chr1:19282734-19283188
chr1:54647447-54647623	chr1:93487225-93487519	chr1:54647447-54647623	chr1:76374420-76374710	chr1:92392898-92393275	chr1:156695558-156695915	chr1:42421292-42421676	chr1:40498040-40498263	chr1:43609142-43609348	chr1:43823719-43824013	chr1:15649933-15650580	chr1:33560596-33561017	chr1:16570734-16571316	chr1:19292194-19292513
chr1:54776759-54776981	chr1:93527855-93528053	chr1:54776759-54776981	chr1:76619820-76620235	chr1:92463252-92463588	chr1:156829870-156830259	chr1:42501060-42501517	chr1:40544236-40544536	chr1:43692890-43693473	chr1:43833963-43834168	chr1:15664048-15664502	chr1:33577661-33577911	chr1:16616583-16616793	chr1:19298896-19299419
chr1:54955060-54955431	chr1:93770263-93770598	chr1:54955060-54955431	chr1:76620383-76620613	chr1:92756916-92757214	chr1:156859930-156860175	chr1:42612513-42612949	chr1:40550406-40550683	chr1:43703725-43704183	chr1:43849079-43849499	chr1:15680823-15681009	chr1:33613599-33613869	chr1:16678838-16679312	chr1:19337642-19337921
chr1:55137729-55138017	chr1:93903602-93903927	chr1:55137729-55138017	chr1:76796792-76797055	chr1:92775732-92776030	chr1:156890179-156890468	chr1:42639026-42639354	chr1:40609627-40610045	chr1:43823798-43824383	chr1:43854906-43855198	chr1:15691261-15691626	chr1:33684291-33684791	chr1:16689736-16690189	chr1:19338717-19339247
chr1:55257645-55257932	chr1:94095064-94095405	chr1:55257645-55257932	chr1:77366820-77367195	chr1:93088817-93089030	chr1:156897589-156897954	chr1:42642577-42643037	chr1:40618775-40619027	chr1:43849120-43849436	chr1:43880239-43880663	chr1:15747538-15747722	chr1:33761070-33761457	chr1:16693970-16694158	chr1:19378997-19379236
chr1:55276136-55276482	chr1:94146295-94146578	chr1:55276136-55276482	chr1:77497026-77497230	chr1:93214707-93214941	chr1:157059933-157060283	chr1:42801032-42801313	chr1:40648820-40648995	chr1:43880189-43880664	chr1:43994794-43995195	chr1:15757437-15758053	chr1:33764256-33764616	chr1:16766848-16767435	chr1:19384062-19384301
chr1:55410751-55411108	chr1:94279483-94279922	chr1:55410751-55411108	chr1:77591936-77592227	chr1:93283946-93284145	chr1:157339779-157340016	chr1:42809992-42810217	chr1:40781013-40781357	chr1:43994759-43995184	chr1:44229084-44229650	chr1:15827852-15828276	chr1:33833253-33833795	chr1:16801517-16801711	chr1:19422646-19423147
chr1:55416399-55416704	chr1:94309818-94310133	chr1:55416399-55416704	chr1:77609244-77609483	chr1:93324415-93324811	chr1:157347226-157347441	chr1:43043624-43044097	chr1:40804120-40804717	chr1:44229072-44229721	chr1:44374672-44374900	chr1:15850489-15850788	chr1:33896892-33897346	chr1:16824004-16824277	chr1:19440088-19440541
chr1:55462047-55462397	chr1:94491405-94491732	chr1:55462047-55462397	chr1:77613907-77614258	chr1:93425910-93426201	chr1:157459206-157459468	chr1:43196692-43197142	chr1:40870426-40870876	chr1:44374719-44374959	chr1:44396139-44396499	chr1:15853332-15853725	chr1:33921349-33921848	chr1:16825397-16825849	chr1:19506007-19506416
chr1:55487671-55488047	chr1:94505108-94505433	chr1:55487671-55488047	chr1:77999402-77999709	chr1:93459663-93460021	chr1:157475479-157475761	chr1:43212820-43213110	chr1:40998504-40998768	chr1:44399871-44400795	chr1:44399895-44400817	chr1:15921585-15921977	chr1:33935982-33936455	chr1:16839504-16839739	chr1:19567596-19568177
chr1:55537322-55537493	chr1:94511209-94511546	chr1:55537322-55537493	chr1:78149183-78149387	chr1:93487152-93487528	chr1:157918448-157918663	chr1:43222702-43222971	chr1:41057814-41058253	chr1:44412010-44412536	chr1:44412046-44412621	chr1:15943834-15944297	chr1:34078462-34078853	chr1:16839891-16840756	chr1:19577815-19578330
chr1:55606304-55606492	chr1:94527019-94527368	chr1:55606304-55606492	chr1:78366268-78366685	chr1:93527800-93528098	chr1:157933447-157933787	chr1:43231558-43231801	chr1:41077986-41078467	chr1:44460533-44460760	chr1:44460539-44460823	chr1:15981853-15982072	chr1:34090601-34090811	chr1:16872341-16872572	chr1:19638350-19639012
chr1:55743261-55743533	chr1:94795563-94795791	chr1:55743261-55743533	chr1:78579946-78580466	chr1:93770230-93770588	chr1:157961775-157962154	chr1:43243494-43243999	chr1:41090822-41091071	chr1:44471270-44471783	chr1:44471236-44471733	chr1:16011490-16011796	chr1:34098628-34098934	chr1:16886172-16886466	chr1:19667990-19668294
chr1:55750502-55750791	chr1:94801343-94801816	chr1:55750502-55750791	chr1:78596452-78596832	chr1:93903625-93903969	chr1:158057111-158057468	chr1:43379108-43379515	chr1:41134587-41134908	chr1:44502186-44502679	chr1:44502200-44502678	chr1:16029574-16029906	chr1:34106739-34107059	chr1:16918254-16918789	chr1:19670760-19671306
chr1:55841390-55841655	chr1:94947072-94947370	chr1:55841390-55841655	chr1:78610807-78611131	chr1:94095065-94095592	chr1:158091449-158091837	chr1:43388697-43389006	chr1:41239879-41240214	chr1:44513309-44513791	chr1:44513272-44513748	chr1:16067712-16068305	chr1:34119942-34120188	chr1:16939485-16940517	chr1:19700815-19701183
chr1:55844262-55844470	chr1:94979678-94980016	chr1:55844262-55844470	chr1:79073021-79073353	chr1:94279518-94279905	chr1:158094807-158095055	chr1:43396719-43396963	chr1:41314239-41314557	chr1:44557975-44558267	chr1:44557965-44558220	chr1:16118478-16119072	chr1:34201212-34201594	chr1:16947473-16947936	chr1:19717745-19718344
chr1:55944484-55944736	chr1:95267588-95267867	chr1:55944484-55944736	chr1:79083315-79083588	chr1:94309889-94310132	chr1:158968551-158968905	chr1:43424771-43425030	chr1:41315686-41316010	chr1:44683363-44683798	chr1:44683402-44683848	chr1:16126722-16126930	chr1:34341551-34341809	chr1:16951437-16951755	chr1:19737029-19737308
chr1:56358959-56359130	chr1:95271378-95271687	chr1:56358959-56359130	chr1:79142080-79142341	chr1:94339682-94339926	chr1:159102106-159102411	chr1:43474229-43474548	chr1:41414654-41414846	chr1:44783975-44784223	chr1:44783886-44784288	chr1:16129870-16130305	chr1:34479555-34479931	chr1:16970806-16971526	chr1:19756781-19757135
chr1:56874821-56875120	chr1:95319957-95320360	chr1:56874821-56875120	chr1:79305465-79305756	chr1:94491487-94491794	chr1:159130865-159131080	chr1:43539111-43539767	chr1:41418013-41418527	chr1:44843875-44844295	chr1:44843872-44844310	chr1:16141925-16142459	chr1:34579095-34579345	chr1:16978160-16978503	chr1:19766333-19767175
chr1:57050626-57050928	chr1:95508905-95509272	chr1:57050626-57050928	chr1:79962899-79963190	chr1:94505202-94505401	chr1:159750345-159750668	chr1:43539957-43540216	chr1:41469458-41469737	chr1:44997772-44998003	chr1:45037830-45038083	chr1:16160992-16161290	chr1:34579544-34579925	chr1:17003201-17003474	chr1:19772348-19772587
chr1:57175008-57175296	chr1:95699569-95699848	chr1:57175008-57175296	chr1:80683166-80683374	chr1:94511198-94511578	chr1:159768662-159769004	chr1:43692879-43693436	chr1:41588807-41589081	chr1:45037736-45037987	chr1:45060616-45061229	chr1:16161356-16161595	chr1:34628666-34629096	chr1:17004691-17004888	chr1:19795968-19796240
chr1:57269341-57269516	chr1:95774651-95774870	chr1:57269341-57269516	chr1:82015254-82015578	chr1:94527047-94527380	chr1:159861300-159861718	chr1:43703788-43704153	chr1:41733824-41734331	chr1:45060644-45061233	chr1:45118495-45118949	chr1:16162341-16162758	chr1:34925809-34926203	chr1:17011391-17011669	chr1:19812243-19812755
chr1:57286735-57286998	chr1:96701797-96702157	chr1:57286735-57286998	chr1:83241171-83241382	chr1:94795559-94795810	chr1:159906241-159906599	chr1:43787076-43787329	chr1:41748443-41748726	chr1:45118454-45118897	chr1:45121336-45121590	chr1:16173714-16174341	chr1:35014926-35015187	chr1:17026729-17027089	chr1:19814193-19814612
chr1:57297572-57297908	chr1:97432153-97432375	chr1:57297572-57297908	chr1:84397407-84397791	chr1:94801336-94801775	chr1:160070798-160071138	chr1:43823682-43824144	chr1:41779361-41779602	chr1:45173530-45173860	chr1:45142808-45143016	chr1:16175795-16176231	chr1:35063460-35064033	chr1:17029626-17030040	chr1:19908593-19909186
chr1:58513047-58513264	chr1:97603956-97604148	chr1:58513047-58513264	chr1:84588525-84588880	chr1:94947164-94947394	chr1:160162917-160163256	chr1:43849151-43849455	chr1:41788590-41788907	chr1:45180766-45180990	chr1:45173521-45173851	chr1:16176489-16176738	chr1:35108314-35108696	chr1:17033915-17034206	chr1:19923453-19923720
chr1:58981503-58981949	chr1:97709602-97709799	chr1:58981503-58981949	chr1:84606895-84607298	chr1:94979756-94979962	chr1:160221764-160222000	chr1:43880200-43880664	chr1:41826837-41827018	chr1:45194935-45195256	chr1:45180665-45180989	chr1:16212673-16213218	chr1:35111555-35111765	chr1:17036214-17036734	chr1:19969634-19969890
chr1:59012275-59012667	chr1:98286059-98286325	chr1:59012275-59012667	chr1:84899464-84899819	chr1:94987913-94988172	chr1:160346308-160346647	chr1:43994745-43995259	chr1:41882715-41883180	chr1:45197031-45197248	chr1:45187188-45187409	chr1:16251257-16251527	chr1:35147082-35147470	chr1:17042741-17042947	chr1:19975095-19975529
chr1:59118194-59118593	chr1:98516588-98516936	chr1:59118194-59118593	chr1:84907924-84908281	chr1:95267552-95267881	chr1:160386197-160386505	chr1:44229053-44229694	chr1:41889143-41889460	chr1:45251724-45252194	chr1:45194999-45195254	chr1:16264311-16264698	chr1:35208125-35208662	chr1:17053668-17054228	chr1:19977638-19977963
chr1:59205579-59205966	chr1:98519734-98520007	chr1:59205579-59205966	chr1:85007419-85007672	chr1:95271345-95271679	chr1:160398477-160398692	chr1:44374608-44374888	chr1:41898389-41898854	chr1:45259361-45259783	chr1:45251759-45252209	chr1:16285349-16285642	chr1:35218656-35218982	chr1:17076989-17077332	chr1:19980110-19980578
chr1:59234979-59235214	chr1:98933657-98934003	chr1:59234979-59235214	chr1:85070206-85070609	chr1:95319955-95320353	chr1:160576915-160577140	chr1:44399860-44400825	chr1:41981821-41982193	chr1:45265381-45265712	chr1:45259279-45259726	chr1:16301889-16302727	chr1:35252032-35252449	chr1:17084158-17084421	chr1:19986328-19986623
chr1:59250829-59251139	chr1:99259914-99260132	chr1:59250829-59251139	chr1:85086363-85086861	chr1:95507182-95507420	chr1:160696636-160696950	chr1:44411951-44412496	chr1:42039746-42040429	chr1:45301543-45301945	chr1:45265334-45265730	chr1:16320914-16321463	chr1:35318176-35318701	chr1:17199127-17199417	chr1:19988177-19988682
chr1:59755946-59756135	chr1:99645931-99646157	chr1:59755946-59756135	chr1:85219121-85219643	chr1:95508824-95509294	chr1:161067424-161067677	chr1:44460546-44460850	chr1:42220241-42220439	chr1:45480073-45480598	chr1:45285098-45285526	chr1:16333592-16333874	chr1:35331959-35332302	chr1:17199654-17199850	chr1:20030886-20031406
chr1:60164914-60165252	chr1:99947021-99947297	chr1:60164914-60165252	chr1:85238047-85238382	chr1:95699547-95699853	chr1:161197203-161197441	chr1:44471253-44471742	chr1:42261036-42261370	chr1:45484346-45484643	chr1:45301485-45301901	chr1:16335454-16335949	chr1:35362265-35362555	chr1:17222891-17223213	chr1:20042080-20042513
chr1:60225077-60225477	chr1:100173118-100173449	chr1:60225077-60225477	chr1:85248244-85248448	chr1:95774583-95774886	chr1:161536048-161536270	chr1:44502183-44502672	chr1:42277692-42278090	chr1:45765862-45766333	chr1:45480098-45480611	chr1:16339091-16339363	chr1:35496872-35497146	chr1:17227318-17227560	chr1:20063904-20064143
chr1:60413045-60413310	chr1:100274266-100274638	chr1:60413045-60413310	chr1:85401899-85402211	chr1:96701754-96702063	chr1:161711155-161711535	chr1:44513294-44513785	chr1:42306480-42306666	chr1:45769636-45769912	chr1:45484327-45484655	chr1:16359233-16359737	chr1:35667686-35668217	chr1:17236326-17236697	chr1:20088603-20089116
chr1:60437096-60437488	chr1:100925096-100925403	chr1:60437096-60437488	chr1:85410454-85411023	chr1:97061913-97062116	chr1:162006818-162007036	chr1:44557895-44558181	chr1:42315838-42316070	chr1:45825488-45825845	chr1:45765736-45766311	chr1:16375286-16375474	chr1:35686719-35686959	chr1:17242048-17242388	chr1:20125908-20126337
chr1:60442565-60442819	chr1:100929324-100929590	chr1:60442565-60442819	chr1:85575090-85575445	chr1:97311046-97311391	chr1:162025822-162026162	chr1:44683308-44683804	chr1:42612491-42613062	chr1:45958785-45959208	chr1:45825469-45825864	chr1:16382473-16382965	chr1:35764198-35764486	chr1:17274039-17274344	chr1:20137613-20138210
chr1:60622610-60622855	chr1:101333964-101334255	chr1:60622610-60622855	chr1:85706062-85706379	chr1:97432176-97432405	chr1:162246328-162246552	chr1:44783904-44784243	chr1:42639015-42639321	chr1:45965507-45965722	chr1:45958712-45959217	chr1:16399585-16399766	chr1:35916615-35917097	chr1:17278121-17278590	chr1:20208442-20209017
chr1:60747013-60747488	chr1:101386704-101387018	chr1:60747013-60747488	chr1:85720464-85720697	chr1:98286048-98286323	chr1:162327518-162327781	chr1:44843845-44844278	chr1:42642625-42642940	chr1:45978343-45978629	chr1:45965492-45965726	chr1:16400130-16400338	chr1:36030228-36030605	chr1:17287092-17287483	chr1:20230096-20230378
chr1:61230922-61231103	chr1:101704357-101704549	chr1:61230922-61231103	chr1:85725302-85725601	chr1:98516639-98516969	chr1:162361885-162362220	chr1:44997822-44998113	chr1:42810051-42810240	chr1:46035681-46036148	chr1:45978321-45978597	chr1:16405374-16405811	chr1:36034531-36034962	chr1:17289950-17290356	chr1:20244325-20245019
chr1:61314318-61314602	chr1:101754017-101754357	chr1:61314318-61314602	chr1:85773827-85774294	chr1:98933693-98934028	chr1:162583518-162583783	chr1:45037854-45038064	chr1:43043632-43043921	chr1:46347223-46347583	chr1:46035687-46036143	chr1:16408793-16409320	chr1:36111693-36112044	chr1:17307273-17307583	chr1:20251677-20252159
chr1:61444702-61444943	chr1:101774829-101775114	chr1:61444702-61444943	chr1:85810002-85810250	chr1:99259953-99260174	chr1:162769977-162770345	chr1:45060693-45061203	chr1:43196762-43197071	chr1:46358226-46358448	chr1:46109802-46110017	chr1:16424070-16424291	chr1:36181052-36181425	chr1:17313455-17313741	chr1:20284278-20284722
chr1:61508650-61508930	chr1:101822982-101823208	chr1:61508650-61508930	chr1:85968532-85968736	chr1:99645910-99646137	chr1:162847844-162848182	chr1:45118488-45118875	chr1:43212838-43213143	chr1:46502695-46503169	chr1:46347146-46347588	chr1:16440299-16440483	chr1:36192269-36192853	chr1:17338481-17338667	chr1:20301177-20301754
chr1:61515641-61515921	chr1:101985871-101986079	chr1:61515641-61515921	chr1:86046996-86047276	chr1:99791793-99791992	chr1:163144526-163144825	chr1:45121312-45121513	chr1:43222622-43222929	chr1:46645139-46645613	chr1:46502701-46503166	chr1:16466181-16466446	chr1:36240239-36240665	chr1:17372458-17372951	chr1:20325299-20325746
chr1:61803920-61804208	chr1:102119061-102119320	chr1:61803920-61804208	chr1:86071793-86072086	chr1:99947002-99947243	chr1:163379821-163380090	chr1:45173492-45173919	chr1:43231645-43231848	chr1:46663759-46663999	chr1:46645150-46645614	chr1:16470285-16470605	chr1:36565193-36565966	chr1:17386094-17386610	chr1:20414200-20414524
chr1:61919129-61919333	chr1:103436127-103436339	chr1:61919129-61919333	chr1:86078745-86079075	chr1:100173188-100173429	chr1:164587139-164587374	chr1:45180730-45181028	chr1:43243530-43244005	chr1:46689099-46689624	chr1:46663762-46664013	chr1:16471874-16472512	chr1:36600276-36600748	chr1:17401981-17402227	chr1:20427251-20427914
chr1:62054317-62054636	chr1:104003865-104004145	chr1:62054317-62054636	chr1:86846013-86846352	chr1:100274192-100274732	chr1:164756512-164756900	chr1:45194996-45195282	chr1:43379117-43379475	chr1:46799272-46799495	chr1:46689073-46689605	chr1:16481289-16481713	chr1:36615056-36615583	chr1:17452162-17452856	chr1:20478668-20479418
chr1:62107451-62107658	chr1:104057610-104057885	chr1:62107451-62107658	chr1:86885064-86885298	chr1:100925112-100925381	chr1:165042763-165042981	chr1:45197048-45197232	chr1:43388677-43388896	chr1:46813801-46814113	chr1:46799301-46799577	chr1:16482309-16482865	chr1:36653625-36654210	chr1:17495947-17496171	chr1:20491881-20492334
chr1:62317861-62318098	chr1:108324851-108325194	chr1:62317861-62318098	chr1:87207664-87207967	chr1:100929389-100929591	chr1:165098863-165099093	chr1:45251738-45252179	chr1:43396830-43397093	chr1:46871954-46872341	chr1:46813726-46814074	chr1:16488884-16489196	chr1:36683157-36683617	chr1:17563385-17564031	chr1:20521481-20522170
chr1:62536029-62536390	chr1:108668144-108668478	chr1:62536029-62536390	chr1:87299333-87299665	chr1:101334000-101334236	chr1:165362202-165362450	chr1:45259384-45259770	chr1:43539207-43539723	chr1:46908019-46908564	chr1:46871984-46872307	chr1:16499625-16500334	chr1:36750970-36751424	chr1:17564246-17564471	chr1:20539192-20539814
chr1:62548499-62548720	chr1:109055201-109055401	chr1:62548499-62548720	chr1:87430961-87431248	chr1:101386697-101387011	chr1:165373184-165373401	chr1:45265369-45265772	chr1:43539987-43540183	chr1:46912514-46912925	chr1:46908018-46908570	chr1:16502413-16502697	chr1:36808328-36808665	chr1:17585844-17586359	chr1:20543216-20543529
chr1:62609941-62610219	chr1:109104416-109104702	chr1:62609941-62610219	chr1:87549986-87550270	chr1:101704355-101704660	chr1:165562115-165562511	chr1:45285021-45285365	chr1:43692920-43693496	chr1:46943055-46943466	chr1:46912498-46912905	chr1:16508316-16508748	chr1:36834582-36834971	chr1:17600575-17601112	chr1:20559865-20560233
chr1:62641261-62641695	chr1:109186265-109186457	chr1:62641261-62641695	chr1:87597417-87597805	chr1:101753994-101754338	chr1:165687158-165687544	chr1:45301422-45301896	chr1:43703819-43704129	chr1:46993563-46994092	chr1:46943049-46943534	chr1:16514096-16514734	chr1:36886310-36886872	chr1:17662511-17663019	chr1:20598052-20598354
chr1:62759938-62760155	chr1:109440668-109441088	chr1:62759938-62760155	chr1:87758626-87759068	chr1:101774863-101775126	chr1:165883439-165883760	chr1:45452127-45452344	chr1:43751208-43751470	chr1:47000851-47001079	chr1:46993504-46994074	chr1:16531462-16531874	chr1:36981940-36982362	chr1:17670313-17670526	chr1:20656353-20656592
chr1:62873067-62873397	chr1:109655220-109655558	chr1:62873067-62873397	chr1:88419331-88419759	chr1:101822972-101823271	chr1:165893996-165894273	chr1:45480110-45480605	chr1:43823961-43824467	chr1:47013625-47014056	chr1:47000876-47001081	chr1:16533255-16533826	chr1:37019363-37019853	chr1:17697096-17697481	chr1:20688218-20688751
chr1:62973939-62974136	chr1:109806265-109806741	chr1:62973939-62974136	chr1:88527213-88527499	chr1:101985841-101986107	chr1:166879669-166879973	chr1:45484327-45484650	chr1:43833973-43834153	chr1:47088215-47088426	chr1:47013666-47014037	chr1:16562592-16563277	chr1:37041595-37042103	chr1:17732585-17733031	chr1:20703359-20703900
chr1:63212166-63212522	chr1:109820152-109820344	chr1:63212166-63212522	chr1:88646268-88646594	chr1:102118988-102119238	chr1:167028367-167028644	chr1:45765843-45766350	chr1:43849143-43849450	chr1:47190849-47191319	chr1:47088184-47088396	chr1:16563512-16563956	chr1:37074797-37075295	chr1:17746291-17746807	chr1:20756793-20757309
chr1:63307341-63307597	chr1:109942068-109942291	chr1:63307341-63307597	chr1:89061079-89061470	chr1:102900035-102900332	chr1:167035842-167036260	chr1:45769680-45769890	chr1:43880249-43880669	chr1:47213445-47213678	chr1:47190911-47191250	chr1:16570756-16571306	chr1:37116058-37116456	chr1:17778692-17779047	chr1:20760543-20760984
chr1:63470628-63470842	chr1:110074894-110075249	chr1:63470628-63470842	chr1:89202369-89202763	chr1:103016454-103016681	chr1:167411399-167411686	chr1:45805514-45805738	chr1:43994755-43995223	chr1:47341802-47342010	chr1:47213447-47213708	chr1:16651056-16651246	chr1:37169213-37169759	chr1:17803793-17804251	chr1:20795835-20796484
chr1:63793313-63793539	chr1:110075428-110075742	chr1:63793313-63793539	chr1:89343016-89343467	chr1:103436082-103436369	chr1:167503137-167503352	chr1:45825545-45825849	chr1:44229064-44229560	chr1:47343963-47344180	chr1:47341813-47342103	chr1:16678750-16679305	chr1:37494538-37494906	chr1:17811766-17812224	chr1:20812095-20812383
chr1:63907324-63907567	chr1:110088911-110089213	chr1:63907324-63907567	chr1:89439294-89439688	chr1:104003887-104004098	chr1:167657184-167657412	chr1:45958757-45959235	chr1:44374633-44374855	chr1:47639502-47639808	chr1:47456831-47457036	chr1:16689709-16690186	chr1:37503860-37504160	chr1:17820635-17821206	chr1:20820082-20820817
chr1:64003721-64003944	chr1:110185984-110186223	chr1:64003721-64003944	chr1:89464386-89464689	chr1:104057641-104057846	chr1:168311875-168312222	chr1:45978336-45978631	chr1:44399894-44400750	chr1:47641058-47641289	chr1:47639523-47639815	chr1:16766896-16767419	chr1:37642872-37643219	chr1:17828733-17829299	chr1:20834258-20834627
chr1:64081492-64081971	chr1:110316303-110316607	chr1:64081492-64081971	chr1:89551522-89551864	chr1:108324889-108325208	chr1:168409041-168409405	chr1:46035602-46036114	chr1:44412029-44412322	chr1:47644807-47645263	chr1:47641025-47641298	chr1:16801516-16801729	chr1:37789307-37789753	chr1:17834490-17834814	chr1:20848681-20849322
chr1:64140104-64140404	chr1:110319477-110319846	chr1:64140104-64140404	chr1:89823838-89824172	chr1:108668077-108668494	chr1:168572751-168573081	chr1:46216038-46216222	chr1:44460582-44460765	chr1:47658543-47658973	chr1:47644823-47645197	chr1:16824021-16824294	chr1:37899778-37900267	chr1:17846565-17846882	chr1:20901541-20902272
chr1:64157627-64157904	chr1:110527006-110527352	chr1:64157627-64157904	chr1:89920658-89921007	chr1:109055126-109055367	chr1:169317673-169318023	chr1:46347214-46347587	chr1:44471290-44471788	chr1:47728537-47728743	chr1:47658593-47658964	chr1:16825506-16825763	chr1:37920418-37920864	chr1:17858087-17858288	chr1:20915329-20915568
chr1:64239461-64239731	chr1:110648773-110649026	chr1:64239461-64239731	chr1:89948859-89949183	chr1:109104415-109104736	chr1:169898097-169898394	chr1:46502635-46503155	chr1:44502171-44502683	chr1:47854392-47854849	chr1:47728537-47728771	chr1:16825976-16826362	chr1:37952878-37953400	chr1:17899094-17899474	chr1:20940101-20940762
chr1:64602811-64603106	chr1:110745698-110745964	chr1:64602811-64603106	chr1:90228511-90228822	chr1:109370812-109371097	chr1:170898915-170899182	chr1:46645122-46645617	chr1:44513265-44513734	chr1:47890167-47890408	chr1:47854391-47854844	chr1:16840004-16840688	chr1:38000310-38000520	chr1:17901080-17901389	chr1:20959576-20960111
chr1:64708654-64709016	chr1:110750459-110750706	chr1:64708654-64709016	chr1:90270140-90270605	chr1:109440718-109441114	chr1:171195899-171196114	chr1:46689120-46689606	chr1:44557963-44558164	chr1:47902122-47902509	chr1:47890075-47890388	chr1:16861513-16861898	chr1:38027404-38027834	chr1:17912730-17912960	chr1:20966462-20967054
chr1:64712030-64712323	chr1:110855201-110855566	chr1:64712030-64712323	chr1:90452735-90453139	chr1:109642594-109642793	chr1:171614121-171614369	chr1:46813809-46814138	chr1:44683421-44683839	chr1:47903438-47903782	chr1:47902145-47902591	chr1:16872378-16872590	chr1:38068659-38069090	chr1:17933171-17933780	chr1:20987719-20988188
chr1:64734788-64735186	chr1:110955138-110955489	chr1:64734788-64735186	chr1:90580120-90580445	chr1:109654704-109654908	chr1:171770694-171770909	chr1:46871960-46872331	chr1:44703867-44704104	chr1:48169913-48170142	chr1:47903454-47903780	chr1:16886120-16886576	chr1:38147859-38148445	chr1:17955895-17956278	chr1:20989848-20990148
chr1:65152483-65152764	chr1:111002851-111003216	chr1:65152483-65152764	chr1:91044918-91045127	chr1:109655348-109655548	chr1:172398555-172398800	chr1:46908000-46908643	chr1:44783925-44784154	chr1:48176091-48176587	chr1:47915583-47915949	chr1:16893119-16893299	chr1:38231695-38232051	chr1:17980190-17980677	chr1:21022792-21023666
chr1:65289831-65290207	chr1:111038624-111038975	chr1:65289831-65290207	chr1:91186959-91187352	chr1:109736355-109736583	chr1:172419177-172419395	chr1:46912493-46912970	chr1:44843900-44844215	chr1:48191876-48192311	chr1:48090224-48090548	chr1:16893549-16893766	chr1:38276639-38277115	chr1:17988019-17988589	chr1:21028906-21029352
chr1:65525786-65525987	chr1:111067041-111067399	chr1:65525786-65525987	chr1:91430100-91430304	chr1:109806194-109806644	chr1:172688778-172689068	chr1:46943123-46943517	chr1:45037757-45038042	chr1:48204293-48204635	chr1:48169844-48170066	chr1:16918256-16918637	chr1:38325656-38326114	chr1:18022939-18023362	chr1:21059546-21059870
chr1:65528796-65529005	chr1:111158448-111158672	chr1:65528796-65529005	chr1:91630876-91631179	chr1:109820191-109820390	chr1:172714154-172714471	chr1:46993649-46994072	chr1:45060720-45061227	chr1:48463320-48463705	chr1:48176036-48176571	chr1:16939534-16940500	chr1:38356133-38356408	chr1:18050229-18050567	chr1:21112838-21113232
chr1:65675024-65675302	chr1:111325988-111326258	chr1:65675024-65675302	chr1:91631761-91632031	chr1:109941989-109942315	chr1:172795149-172795466	chr1:47000758-47001059	chr1:45118510-45118906	chr1:48526825-48527213	chr1:48191912-48192309	chr1:16947466-16947944	chr1:38440634-38441061	chr1:18054728-18054915	chr1:21308409-21308873
chr1:65701715-65701964	chr1:111765490-111765881	chr1:65701715-65701964	chr1:91748287-91748617	chr1:110074869-110075302	chr1:173171500-173171867	chr1:47013634-47013983	chr1:45121314-45121533	chr1:48559485-48559703	chr1:48204248-48204595	chr1:16951431-16951745	chr1:38455687-38456093	chr1:18067654-18067890	chr1:21309952-21310413
chr1:65896857-65897062	chr1:111876760-111877097	chr1:65896857-65897062	chr1:91852705-91853205	chr1:110075424-110075821	chr1:173389534-173389833	chr1:47190898-47191325	chr1:45173605-45173867	chr1:48575079-48575472	chr1:48397169-48397477	chr1:16970756-16971536	chr1:38484583-38484967	chr1:18073423-18073752	chr1:21348820-21349499
chr1:66153350-66153745	chr1:111942507-111942762	chr1:66153350-66153745	chr1:91977060-91977295	chr1:110088889-110089250	chr1:173400358-173400597	chr1:47213444-47213631	chr1:45180702-45181072	chr1:48667777-48668242	chr1:48463301-48463692	chr1:17003190-17003530	chr1:38492300-38492671	chr1:18100455-18100648	chr1:21375123-21375407
chr1:66424501-66424924	chr1:112050845-112051207	chr1:66424501-66424924	chr1:91995521-91995726	chr1:110172913-110173189	chr1:174186912-174187133	chr1:47555088-47555293	chr1:45194934-45195250	chr1:48669092-48669312	chr1:48526842-48527263	chr1:17004580-17004893	chr1:38503432-38503667	chr1:18103638-18103824	chr1:21417628-21417948
chr1:66708336-66708772	chr1:112199065-112199325	chr1:66708336-66708772	chr1:92083142-92083419	chr1:110182907-110183152	chr1:174231880-174232174	chr1:47639525-47639785	chr1:45197030-45197209	chr1:48702600-48702855	chr1:48559412-48559763	chr1:17011373-17011671	chr1:38506258-38506595	chr1:18152527-18153003	chr1:21502475-21502931
chr1:66719035-66719365	chr1:112257648-112257845	chr1:66719035-66719365	chr1:92392869-92393185	chr1:110185908-110186248	chr1:174739177-174739461	chr1:47641011-47641302	chr1:45251792-45252182	chr1:48963760-48964329	chr1:48575106-48575486	chr1:17017719-17017920	chr1:38537619-38537829	chr1:18175812-18176094	chr1:21521505-21522144
chr1:66902066-66902279	chr1:112289945-112290213	chr1:66902066-66902279	chr1:92463234-92463592	chr1:110316346-110316585	chr1:174998908-174999342	chr1:47644854-47645199	chr1:45259326-45259719	chr1:49038400-49038650	chr1:48667777-48668218	chr1:17026713-17027308	chr1:38955510-38955812	chr1:18236124-18236537	chr1:21543345-21543762
chr1:66911912-66912478	chr1:112298198-112298445	chr1:66911912-66912478	chr1:92756957-92757234	chr1:110319486-110319889	chr1:175094476-175094709	chr1:47658606-47658968	chr1:45265368-45265774	chr1:49142999-49143261	chr1:48669000-48669255	chr1:17027719-17027993	chr1:39052680-39053077	chr1:18246374-18246732	chr1:21544348-21544675
chr1:66969578-66969814	chr1:112312263-112312456	chr1:66969578-66969814	chr1:92775733-92775998	chr1:110526991-110527354	chr1:175121204-175121581	chr1:47728448-47728836	chr1:45285193-45285478	chr1:49162778-49163006	chr1:48702469-48702884	chr1:17029627-17030004	chr1:39073926-39074324	chr1:18249362-18249772	chr1:21558327-21559019
chr1:67191782-67192023	chr1:112879711-112880024	chr1:67191782-67192023	chr1:93064801-93065032	chr1:110596566-110596779	chr1:175124060-175124333	chr1:47799190-47799404	chr1:45301522-45301892	chr1:50737748-50737976	chr1:48963874-48964245	chr1:17033899-17034238	chr1:39283805-39284247	chr1:18311015-18311412	chr1:21571602-21571864
chr1:67230740-67231023	chr1:112901519-112901753	chr1:67230740-67231023	chr1:93088792-93089090	chr1:110630775-110631015	chr1:175288799-175289095	chr1:47854386-47855000	chr1:45480099-45480561	chr1:50798637-50799045	chr1:49038351-49038876	chr1:17036211-17036738	chr1:39300830-39301333	chr1:18325415-18325703	chr1:21581614-21582242
chr1:67461811-67462127	chr1:112912290-112912607	chr1:67461811-67462127	chr1:93324385-93324808	chr1:110648806-110649091	chr1:175343067-175343296	chr1:47890065-47890385	chr1:45484343-45484651	chr1:50814338-50814736	chr1:49162762-49163212	chr1:17042634-17042918	chr1:39384841-39385068	chr1:18368232-18368533	chr1:21588137-21588671
chr1:67614847-67615164	chr1:112933482-112933931	chr1:67614847-67615164	chr1:93425918-93426215	chr1:110745656-110745958	chr1:176344146-176344396	chr1:47902140-47902493	chr1:45765875-45766273	chr1:50834066-50834644	chr1:50798598-50799048	chr1:17053700-17054391	chr1:39425445-39425724	chr1:18426886-18427391	chr1:21596595-21597196
chr1:67680163-67680334	chr1:113008836-113009089	chr1:67680163-67680334	chr1:93434087-93434333	chr1:110750388-110750777	chr1:176528981-176529395	chr1:47903441-47903787	chr1:45825507-45825846	chr1:51071156-51071430	chr1:50814220-50814735	chr1:17076998-17077325	chr1:39429904-39430123	chr1:18526648-18526949	chr1:21617016-21617392
chr1:67813412-67813697	chr1:113044518-113044779	chr1:67813412-67813697	chr1:93459700-93460037	chr1:110855134-110855546	chr1:176850169-176850410	chr1:47915646-47915928	chr1:45958774-45959212	chr1:51169732-51170065	chr1:50834087-50834648	chr1:17084232-17084455	chr1:39557965-39558423	chr1:18543851-18544381	chr1:21629165-21629564
chr1:67966123-67966453	chr1:113249957-113250331	chr1:67966123-67966453	chr1:93487183-93487551	chr1:110955075-110955565	chr1:176866518-176866943	chr1:48035582-48035821	chr1:45965501-45965699	chr1:51215752-51216018	chr1:51071175-51071599	chr1:17199206-17199393	chr1:39564318-39564738	chr1:18561261-18561670	chr1:21650879-21651470
chr1:67998190-67998390	chr1:113258880-113259236	chr1:67998190-67998390	chr1:93527771-93528047	chr1:111002851-111003219	chr1:176918173-176918388	chr1:48170009-48170202	chr1:45978295-45978593	chr1:51240424-51240796	chr1:51086358-51086581	chr1:17199663-17199881	chr1:39568152-39568667	chr1:18573115-18573378	chr1:21661088-21661615
chr1:68001168-68001423	chr1:113346820-113347146	chr1:68001168-68001423	chr1:93770232-93770595	chr1:111038561-111039041	chr1:177915149-177915396	chr1:48175985-48176549	chr1:46035556-46036067	chr1:51395110-51395460	chr1:51169649-51170068	chr1:17222732-17223214	chr1:39595170-39595582	chr1:18626229-18626586	chr1:21671756-21672461
chr1:68027425-68027712	chr1:113351883-113352259	chr1:68027425-68027712	chr1:94095064-94095500	chr1:111067121-111067456	chr1:178001037-178001252	chr1:48191963-48192389	chr1:46347179-46347560	chr1:51510623-51510867	chr1:51215679-51216006	chr1:17227328-17227563	chr1:39638893-39639215	chr1:18629278-18629732	chr1:21684535-21684852
chr1:68225910-68226282	chr1:113423621-113423843	chr1:68225910-68226282	chr1:94279482-94279916	chr1:111158416-111158729	chr1:178279867-178280168	chr1:48204303-48204615	chr1:46502675-46503191	chr1:51655023-51655528	chr1:51240460-51240823	chr1:17231940-17232150	chr1:39649396-39649720	chr1:18648978-18649265	chr1:21694743-21695423
chr1:68231854-68232094	chr1:113585315-113585559	chr1:68231854-68232094	chr1:94309841-94310140	chr1:111173458-111173692	chr1:178501507-178501806	chr1:48397157-48397341	chr1:46645162-46645603	chr1:51657944-51658175	chr1:51394929-51395633	chr1:17236352-17236658	chr1:39657206-39657659	chr1:18686759-18687154	chr1:21697005-21697469
chr1:68315833-68316041	chr1:113615282-113615668	chr1:68315833-68316041	chr1:94491400-94491774	chr1:111323570-111323786	chr1:178511667-178512276	chr1:48463318-48463653	chr1:46663615-46663958	chr1:51762445-51762818	chr1:51510518-51510880	chr1:17242053-17242385	chr1:39658139-39658481	chr1:18688645-18688908	chr1:21710464-21710703
chr1:68319365-68319690	chr1:113683059-113683493	chr1:68319365-68319690	chr1:94505089-94505348	chr1:111325928-111326267	chr1:178971796-178972158	chr1:48526885-48527175	chr1:46689114-46689590	chr1:51779254-51779505	chr1:51655028-51655455	chr1:17251563-17251761	chr1:39724203-39724805	chr1:18700325-18700763	chr1:21795182-21795424
chr1:68475806-68476045	chr1:114220565-114220775	chr1:68475806-68476045	chr1:94511237-94511634	chr1:111765505-111765844	chr1:179048366-179048608	chr1:48559404-48559695	chr1:46799197-46799449	chr1:52000700-52001001	chr1:51657881-51658201	chr1:17274047-17274340	chr1:39731821-39732406	chr1:18812754-18813026	chr1:21815193-21815558
chr1:68577591-68577798	chr1:114447792-114448012	chr1:68577591-68577798	chr1:94527018-94527401	chr1:111876818-111877082	chr1:179338989-179339204	chr1:48575113-48575471	chr1:46813776-46814089	chr1:52093399-52093712	chr1:51762412-51762878	chr1:17278129-17278593	chr1:39843979-39844388	chr1:18837962-18838318	chr1:21817258-21817707
chr1:68582382-68582712	chr1:114521495-114521779	chr1:68582382-68582712	chr1:94795514-94795852	chr1:111942486-111942734	chr1:179675496-179675881	chr1:48667825-48668161	chr1:46871911-46872324	chr1:52234542-52234979	chr1:51779309-51779514	chr1:17287158-17287470	chr1:39853175-39853566	chr1:18857357-18857788	chr1:21824150-21824530
chr1:68585912-68586216	chr1:114825478-114825705	chr1:68585912-68586216	chr1:94801354-94801806	chr1:112050858-112051227	chr1:180147983-180148285	chr1:48702565-48702862	chr1:46908016-46908569	chr1:52362474-52362976	chr1:52000672-52001049	chr1:17289953-17290354	chr1:40004696-40005272	chr1:18882912-18883202	chr1:21835508-21835978
chr1:68628532-68628761	chr1:114889175-114889509	chr1:68628532-68628761	chr1:94929390-94929609	chr1:112199036-112199362	chr1:180157445-180157684	chr1:48963820-48964109	chr1:46912508-46912889	chr1:52467767-52468376	chr1:52093394-52093783	chr1:17307113-17307630	chr1:40071721-40072233	chr1:18887214-18887479	chr1:21861134-21861766
chr1:68786849-68787070	chr1:115101204-115101409	chr1:68786849-68787070	chr1:94947168-94947406	chr1:112257575-112257842	chr1:180485029-180485382	chr1:49018179-49018425	chr1:46943092-46943501	chr1:52593117-52593516	chr1:52234663-52234995	chr1:17313472-17313759	chr1:40119156-40119600	chr1:18901994-18902456	chr1:21866408-21866651
chr1:68808368-68808768	chr1:115521985-115522177	chr1:68808368-68808768	chr1:94979731-94980098	chr1:112289938-112290210	chr1:180502775-180502990	chr1:49038416-49038690	chr1:46993608-46994223	chr1:52607482-52607819	chr1:52362445-52363013	chr1:17338445-17338775	chr1:40123783-40124054	chr1:18907867-18908284	chr1:21900462-21900982
chr1:68850276-68850486	chr1:115584257-115584598	chr1:68850276-68850486	chr1:94987990-94988222	chr1:112298242-112298441	chr1:181111613-181111978	chr1:49162797-49163119	chr1:47000828-47001116	chr1:52761913-52762303	chr1:52467806-52468356	chr1:17372495-17372975	chr1:40167523-40167974	chr1:18923821-18924432	chr1:21913565-21913817
chr1:70203314-70203575	chr1:115655492-115655745	chr1:70203314-70203575	chr1:95267526-95267856	chr1:112312186-112312488	chr1:181135744-181135959	chr1:50737732-50737920	chr1:47013661-47014037	chr1:52814301-52814682	chr1:52593074-52593553	chr1:17380320-17380745	chr1:40185708-40186167	chr1:18934989-18935481	chr1:21921956-21922467
chr1:70598681-70599012	chr1:115681556-115681899	chr1:70598681-70599012	chr1:95271373-95271734	chr1:112879609-112880061	chr1:181159021-181159365	chr1:50798643-50799078	chr1:47088252-47088427	chr1:52870306-52870670	chr1:52607575-52607848	chr1:17386103-17386638	chr1:40265338-40265764	chr1:19000504-19000920	chr1:21965141-21965488
chr1:70953604-70953900	chr1:116012280-116012652	chr1:70953604-70953900	chr1:95319957-95320523	chr1:112901446-112901724	chr1:181394099-181394359	chr1:50799227-50799535	chr1:47190902-47191292	chr1:53132055-53132342	chr1:52761909-52762303	chr1:17401939-17402205	chr1:40282387-40282846	chr1:19007829-19008286	chr1:21982285-21982541
chr1:70975800-70976061	chr1:116088832-116089112	chr1:70975800-70976061	chr1:95507224-95507480	chr1:112912313-112912592	chr1:181448392-181448638	chr1:50814334-50814737	chr1:47213449-47213717	chr1:53151889-53152210	chr1:52814282-52814689	chr1:17452187-17452796	chr1:40367852-40368276	chr1:19069807-19070005	chr1:21985454-21986021
chr1:70994478-70994750	chr1:116138458-116138798	chr1:70994478-70994750	chr1:95508940-95509286	chr1:112933486-112933864	chr1:181906172-181906493	chr1:50834053-50834700	chr1:47639477-47639776	chr1:53166567-53166910	chr1:53131973-53132336	chr1:17495826-17496269	chr1:40385168-40385666	chr1:19121085-19121379	chr1:22029683-22030286
chr1:71151074-71151259	chr1:116150843-116151093	chr1:71151074-71151259	chr1:95699572-95699867	chr1:113008771-113009087	chr1:182054060-182054388	chr1:51071216-51071411	chr1:47641028-47641285	chr1:53213889-53214188	chr1:53151897-53152208	chr1:17534488-17534844	chr1:40439109-40439635	chr1:19133019-19133218	chr1:22108807-22109540
chr1:71515664-71515999	chr1:116314511-116314813	chr1:71515664-71515999	chr1:95774624-95774883	chr1:113157087-113157353	chr1:182112299-182112646	chr1:51086303-51086586	chr1:47644879-47645173	chr1:53291636-53291908	chr1:53166505-53166919	chr1:17563358-17564005	chr1:40497941-40498321	chr1:19147164-19147686	chr1:22145307-22145552
chr1:71559694-71559876	chr1:116524005-116524383	chr1:71559694-71559876	chr1:96701707-96702036	chr1:113249915-113250222	chr1:182365754-182366128	chr1:51169742-51170079	chr1:47658584-47659002	chr1:53370620-53370885	chr1:53213778-53214096	chr1:17564206-17564480	chr1:40544250-40544764	chr1:19201581-19202148	chr1:22208596-22208884
chr1:74464108-74464279	chr1:116681615-116682096	chr1:74464108-74464279	chr1:97311088-97311336	chr1:113258904-113259272	chr1:182415284-182415522	chr1:51215731-51216029	chr1:47728584-47728759	chr1:53387243-53387635	chr1:53291576-53291896	chr1:17577137-17577339	chr1:40550342-40550753	chr1:19210570-19211062	chr1:22257545-22257910
chr1:74934791-74934975	chr1:116694648-116694965	chr1:74934791-74934975	chr1:97432170-97432471	chr1:113346758-113347155	chr1:182570530-182570817	chr1:51240465-51240787	chr1:47854405-47854856	chr1:53647734-53648062	chr1:53370659-53370887	chr1:17585909-17586420	chr1:40599651-40599901	chr1:19233412-19233988	chr1:22266180-22266514
chr1:74969904-74970091	chr1:117027874-117028239	chr1:74969904-74970091	chr1:97516034-97516260	chr1:113351912-113352176	chr1:182753762-182753997	chr1:51395151-51395472	chr1:47890073-47890248	chr1:53651326-53651685	chr1:53387234-53387634	chr1:17600613-17601149	chr1:40609625-40610125	chr1:19239469-19240045	chr1:22283416-22283934
chr1:75155503-75155855	chr1:117041624-117042006	chr1:75155503-75155855	chr1:97709704-97709926	chr1:113423595-113423935	chr1:182931662-182931973	chr1:51425999-51426183	chr1:47902170-47902498	chr1:53731780-53732055	chr1:53638468-53638707	chr1:17662513-17663015	chr1:40618638-40619129	chr1:19248018-19248391	chr1:22290262-22290904
chr1:75237649-75237926	chr1:117117302-117117530	chr1:75237649-75237926	chr1:97991181-97991484	chr1:113585303-113585545	chr1:183197082-183197337	chr1:51510547-51510834	chr1:47903474-47903809	chr1:53743861-53744314	chr1:53647639-53648072	chr1:17670321-17670514	chr1:40771026-40771543	chr1:19252999-19253495	chr1:22307154-22307511
chr1:75669405-75669746	chr1:117215302-117215494	chr1:75669405-75669746	chr1:98286012-98286320	chr1:113615352-113615691	chr1:183250531-183251008	chr1:51655062-51655509	chr1:47995341-47995542	chr1:53858921-53859421	chr1:53651394-53651694	chr1:17685566-17685832	chr1:40780910-40781277	chr1:19281864-19282442	chr1:22308640-22308901
chr1:75699114-75699346	chr1:117267528-117267720	chr1:75699114-75699346	chr1:98516619-98516938	chr1:113683165-113683558	chr1:183624692-183625007	chr1:51657940-51658151	chr1:48035570-48035882	chr1:53910294-53910637	chr1:53731815-53732154	chr1:17697059-17697423	chr1:40804165-40804865	chr1:19282918-19283315	chr1:22331589-22332068
chr1:75731450-75731702	chr1:117279926-117280251	chr1:75731450-75731702	chr1:98519747-98519961	chr1:113995656-113995880	chr1:183654341-183654581	chr1:51762442-51762826	chr1:48090209-48090533	chr1:53935818-53936157	chr1:53743895-53744328	chr1:17732563-17733044	chr1:40870429-40871004	chr1:19298946-19299398	chr1:22345764-22346147
chr1:76098111-76098355	chr1:117597985-117598268	chr1:76098111-76098355	chr1:98933742-98934081	chr1:114220509-114220837	chr1:183885127-183885467	chr1:51779332-51779516	chr1:48176112-48176540	chr1:53951112-53951583	chr1:53858950-53859404	chr1:17746270-17746800	chr1:40998444-40998899	chr1:19337640-19337887	chr1:22349321-22349733
chr1:76374386-76374618	chr1:117610461-117610735	chr1:76374386-76374618	chr1:99259857-99260172	chr1:114447819-114448066	chr1:184044521-184044875	chr1:52000699-52000973	chr1:48191933-48192338	chr1:54007597-54007884	chr1:53910263-53910616	chr1:17778726-17779028	chr1:41057791-41058280	chr1:19338812-19339204	chr1:22379531-22379970
chr1:76457303-76457597	chr1:117827286-117827529	chr1:76457303-76457597	chr1:99645861-99646213	chr1:114521412-114521679	chr1:184633121-184633401	chr1:52093351-52093667	chr1:48204355-48204679	chr1:54147735-54148135	chr1:53935792-53936111	chr1:17803812-17804218	chr1:41077858-41078357	chr1:19393692-19393878	chr1:22432022-22432683
chr1:76619745-76620254	chr1:118296777-118296992	chr1:76619745-76620254	chr1:99946934-99947284	chr1:114825395-114825749	chr1:184660869-184661135	chr1:52234623-52234972	chr1:48397124-48397397	chr1:54220409-54220706	chr1:53951081-53951607	chr1:17811760-17812138	chr1:41090816-41091097	chr1:19422697-19423100	chr1:22458325-22458913
chr1:76796750-76797018	chr1:118438204-118438396	chr1:76796750-76797018	chr1:100173093-100173541	chr1:114889134-114889496	chr1:184774730-184775030	chr1:52344427-52344643	chr1:48463290-48463692	chr1:54326558-54326987	chr1:54147734-54148195	chr1:17820645-17821194	chr1:41096196-41096492	chr1:19440087-19440474	chr1:22469764-22470240
chr1:77366880-77367152	chr1:118694049-118694276	chr1:77366880-77367152	chr1:100274158-100274594	chr1:115521922-115522172	chr1:184951270-184951599	chr1:52362477-52362952	chr1:48526839-48527163	chr1:54344157-54344594	chr1:54220336-54220744	chr1:17828753-17829313	chr1:41134516-41135019	chr1:19506104-19506361	chr1:22534723-22535081
chr1:77591883-77592276	chr1:119818116-119818322	chr1:77591883-77592276	chr1:100925068-100925381	chr1:115584367-115584566	chr1:185139433-185139648	chr1:52467885-52468389	chr1:48559421-48559763	chr1:54414737-54415013	chr1:54326545-54326962	chr1:17834447-17834825	chr1:41239864-41240327	chr1:19567701-19568191	chr1:22558538-22558819
chr1:77609290-77609478	chr1:119909973-119910416	chr1:77609290-77609478	chr1:100929339-100929566	chr1:115595244-115595443	chr1:186181720-186182101	chr1:52593091-52593498	chr1:48575130-48575547	chr1:54425302-54425683	chr1:54344188-54344627	chr1:17846608-17846974	chr1:41314106-41314628	chr1:19577833-19578383	chr1:22602178-22602767
chr1:77613881-77614238	chr1:120018483-120018758	chr1:77613881-77614238	chr1:101072100-101072308	chr1:115655466-115655715	chr1:186451743-186452152	chr1:52607592-52607904	chr1:48667843-48668194	chr1:54535583-54536220	chr1:54414684-54415024	chr1:17856535-17856715	chr1:41315647-41316041	chr1:19638352-19638645	chr1:22643733-22644194
chr1:77999373-77999683	chr1:120092345-120092604	chr1:77999373-77999683	chr1:101333869-101334215	chr1:115681516-115681883	chr1:186574972-186575223	chr1:52761916-52762262	chr1:48669063-48669321	chr1:54547393-54547610	chr1:54425325-54425752	chr1:17866430-17866669	chr1:41321305-41321537	chr1:19667983-19668306	chr1:22742950-22743497
chr1:78366348-78366706	chr1:120125505-120125815	chr1:78366348-78366706	chr1:101386701-101386996	chr1:116012208-116012652	chr1:186955061-186955325	chr1:52814308-52814610	chr1:48702487-48702895	chr1:54587172-54587643	chr1:54535673-54536211	chr1:17866816-17867092	chr1:41328174-41328547	chr1:19670793-19671289	chr1:22746880-22747409
chr1:78445000-78445241	chr1:120154272-120154553	chr1:78445000-78445241	chr1:101704368-101704670	chr1:116088802-116089110	chr1:187234160-187234508	chr1:52870497-52870746	chr1:49018161-49018425	chr1:54647429-54647683	chr1:54547361-54547623	chr1:17895982-17896413	chr1:41414529-41414963	chr1:19700886-19701187	chr1:22778392-22778698
chr1:78580015-78580440	chr1:120156479-120156843	chr1:78580015-78580440	chr1:101753931-101754374	chr1:116138420-116138840	chr1:188458517-188458791	chr1:53132067-53132344	chr1:49038386-49038733	chr1:54776709-54776982	chr1:54587230-54587647	chr1:17899158-17899450	chr1:41418086-41418587	chr1:19717752-19718272	chr1:22854450-22854754
chr1:78596447-78596763	chr1:120205879-120206092	chr1:78596447-78596763	chr1:101774846-101775092	chr1:116150852-116151156	chr1:190405898-190406168	chr1:53151861-53152180	chr1:49143106-49143299	chr1:54955026-54955477	chr1:54591437-54591649	chr1:17901130-17901371	chr1:41469402-41469695	chr1:19725092-19725334	chr1:22968410-22968978
chr1:78610779-78611082	chr1:120218250-120218513	chr1:78610779-78611082	chr1:101822989-101823220	chr1:116249525-116249744	chr1:192415020-192415325	chr1:53166515-53166952	chr1:49162744-49163106	chr1:54965177-54965463	chr1:54647459-54647677	chr1:17933196-17933792	chr1:41588691-41589099	chr1:19756789-19757025	chr1:22992205-22992668
chr1:79073026-79073338	chr1:120286752-120287008	chr1:79073026-79073338	chr1:101972170-101972408	chr1:116307234-116307493	chr1:192443300-192443588	chr1:53213896-53214093	chr1:50798724-50799058	chr1:55007727-55007941	chr1:54776713-54777038	chr1:17955920-17956306	chr1:41733755-41734366	chr1:19766340-19766743	chr1:23000499-23001183
chr1:79083278-79083530	chr1:120351691-120351889	chr1:79083278-79083530	chr1:101985922-101986139	chr1:116314481-116314823	chr1:192446864-192447147	chr1:53291600-53291873	chr1:50814352-50814740	chr1:55137718-55138099	chr1:54953847-54954052	chr1:17980204-17980680	chr1:41748305-41748764	chr1:19767046-19767232	chr1:23030840-23031455
chr1:79142118-79142319	chr1:120413572-120413890	chr1:79142118-79142319	chr1:102119010-102119335	chr1:116350407-116350683	chr1:192988601-192988877	chr1:53387268-53387631	chr1:50834125-50834568	chr1:55257621-55257898	chr1:54955028-54955450	chr1:17987987-17988565	chr1:41779330-41779772	chr1:19772343-19772535	chr1:23058291-23058734
chr1:79305467-79305748	chr1:120510599-120510793	chr1:79305467-79305748	chr1:102285769-102285973	chr1:116524045-116524345	chr1:196117653-196117868	chr1:53435774-53435975	chr1:51071169-51071432	chr1:55276043-55276550	chr1:55137532-55138166	chr1:18022932-18023332	chr1:41788569-41788970	chr1:19777376-19777738	chr1:23102898-23103137
chr1:79962936-79963200	chr1:120925506-120925702	chr1:79962936-79963200	chr1:102657371-102657575	chr1:116563357-116563615	chr1:196630001-196630432	chr1:53647718-53648076	chr1:51086343-51086611	chr1:55410782-55411178	chr1:55257582-55257832	chr1:18050277-18050567	chr1:41826789-41827032	chr1:19795997-19796210	chr1:23158420-23158686
chr1:80683139-80683365	chr1:121354168-121354482	chr1:80683139-80683365	chr1:103436053-103436371	chr1:116681669-116682054	chr1:197584333-197584548	chr1:53651357-53651665	chr1:51169775-51170133	chr1:55416340-55416728	chr1:55276052-55276537	chr1:18051993-18052173	chr1:41882634-41883145	chr1:19811672-19812125	chr1:23158736-23159032
chr1:83241174-83241413	chr1:121355601-121355937	chr1:83241174-83241413	chr1:104003835-104004130	chr1:116694712-116695046	chr1:197838075-197838350	chr1:53743882-53744408	chr1:51201121-51201296	chr1:55461973-55462474	chr1:55410763-55411183	chr1:18067647-18067875	chr1:41889099-41889460	chr1:19812333-19812613	chr1:23188410-23189036
chr1:84371072-84371277	chr1:121356069-121356261	chr1:84371072-84371277	chr1:104057486-104057867	chr1:117027866-117028237	chr1:197893698-197893945	chr1:53858910-53859398	chr1:51215755-51215985	chr1:55487616-55488111	chr1:55416348-55416761	chr1:18073439-18073731	chr1:41898301-41898795	chr1:19814236-19814584	chr1:23215568-23216259
chr1:84397420-84397734	chr1:121357864-121358175	chr1:84397420-84397734	chr1:108072212-108072421	chr1:117041595-117042003	chr1:198434774-198434997	chr1:53910244-53910544	chr1:51240483-51240767	chr1:55537264-55537524	chr1:55461908-55462479	chr1:18085647-18085929	chr1:41958054-41958316	chr1:19908661-19909132	chr1:23256666-23257294
chr1:84588527-84588811	chr1:121386126-121386480	chr1:84588527-84588811	chr1:108324735-108325177	chr1:117117263-117117589	chr1:198740735-198741044	chr1:53935836-53936084	chr1:51395108-51395413	chr1:55606206-55606644	chr1:55487600-55488137	chr1:18103680-18103866	chr1:41961338-41961596	chr1:19923522-19923875	chr1:23290577-23291120
chr1:84606923-84607207	chr1:121478488-121478841	chr1:84606923-84607207	chr1:108668095-108668475	chr1:117279899-117280244	chr1:199082441-199082656	chr1:53951114-53951644	chr1:51510481-51510801	chr1:55743172-55743639	chr1:55606225-55606561	chr1:18152567-18153001	chr1:41981769-41982154	chr1:19969639-19969870	chr1:23302852-23303629
chr1:84899497-84899829	chr1:121484138-121485519	chr1:84899497-84899829	chr1:108757346-108757663	chr1:117597976-117598250	chr1:199521128-199521437	chr1:54007491-54007724	chr1:51655098-51655522	chr1:55750461-55750919	chr1:55743171-55743624	chr1:18175775-18176059	chr1:42039686-42040288	chr1:19975158-19975486	chr1:23345446-23346110
chr1:84907912-84908307	chr1:142537560-142538055	chr1:84907912-84908307	chr1:109055159-109055495	chr1:117610471-117610782	chr1:199653846-199654216	chr1:54147713-54148252	chr1:51657984-51658204	chr1:55841345-55841734	chr1:55750439-55750936	chr1:18236185-18236468	chr1:42220176-42220509	chr1:19977652-19977957	chr1:23374167-23374442
chr1:85007463-85007650	chr1:142538571-142538996	chr1:85007463-85007650	chr1:109104396-109104679	chr1:117671215-117671414	chr1:200457849-200458167	chr1:54220374-54220662	chr1:51762486-51762805	chr1:55844284-55844553	chr1:55841445-55841741	chr1:18246386-18246717	chr1:42260956-42261427	chr1:19980047-19980542	chr1:23407971-23408274
chr1:85070227-85070591	chr1:143280244-143280563	chr1:85070227-85070591	chr1:109370775-109371101	chr1:117827168-117827547	chr1:200479253-200479588	chr1:54326526-54326977	chr1:51779244-51779560	chr1:55894805-55895336	chr1:55844275-55844523	chr1:18249361-18249772	chr1:42277578-42278129	chr1:19986345-19986603	chr1:23425077-23425747
chr1:85086389-85086882	chr1:143283464-143283940	chr1:85086389-85086882	chr1:109440783-109441060	chr1:118055369-118055806	chr1:200772048-200772350	chr1:54344208-54344593	chr1:52000749-52000998	chr1:55944481-55944854	chr1:55894798-55895165	chr1:18310943-18311423	chr1:42306561-42306836	chr1:19988257-19988707	chr1:23495238-23495682
chr1:85190093-85190291	chr1:143541398-143541625	chr1:85190093-85190291	chr1:109654686-109654923	chr1:118296776-118297025	chr1:200941173-200941420	chr1:54414743-54415066	chr1:52035049-52035252	chr1:56358883-56359161	chr1:55944486-55944805	chr1:18325390-18325751	chr1:42334290-42334522	chr1:20030985-20031434	chr1:23504076-23504404
chr1:85219179-85219542	chr1:144535263-144535536	chr1:85219179-85219542	chr1:109655293-109655632	chr1:118438206-118438472	chr1:201012052-201012392	chr1:54425237-54425666	chr1:52093426-52093696	chr1:56874624-56875148	chr1:56167749-56168002	chr1:18368207-18368488	chr1:42450371-42450696	chr1:20042110-20042544	chr1:23505431-23505826
chr1:85238018-85238455	chr1:144917968-144918322	chr1:85238018-85238455	chr1:109743877-109744096	chr1:118694018-118694279	chr1:201055066-201055281	chr1:54535722-54536219	chr1:52234601-52234969	chr1:57042827-57043072	chr1:56358828-56359224	chr1:18426835-18427405	chr1:42612490-42612992	chr1:20063886-20064072	chr1:23510962-23511611
chr1:85401878-85402221	chr1:144972935-144973152	chr1:85401878-85402221	chr1:109806252-109806655	chr1:119551322-119551610	chr1:201083231-201083563	chr1:54547391-54547650	chr1:52362491-52362924	chr1:57045154-57045556	chr1:56874629-56875339	chr1:18472832-18473142	chr1:42623330-42623670	chr1:20088655-20089156	chr1:23523468-23523748
chr1:85410425-85410991	chr1:145058951-145059318	chr1:85410425-85410991	chr1:109820152-109820391	chr1:119910159-119910407	chr1:201223674-201224048	chr1:54587258-54587589	chr1:52467890-52468353	chr1:57050497-57050971	chr1:57042778-57043137	chr1:18523206-18523394	chr1:42631445-42631684	chr1:20126032-20126218	chr1:23536645-23537187
chr1:85575126-85575382	chr1:145421683-145421980	chr1:85575126-85575382	chr1:109942021-109942298	chr1:120125517-120125749	chr1:201330570-201331091	chr1:54647428-54647678	chr1:52593137-52593531	chr1:57174908-57175386	chr1:57045134-57045555	chr1:18526627-18526939	chr1:42638982-42639372	chr1:20126566-20126862	chr1:23543138-23543882
chr1:85706060-85706299	chr1:145427452-145427644	chr1:85706060-85706299	chr1:110074940-110075748	chr1:120154309-120154607	chr1:201404953-201405210	chr1:54873484-54873668	chr1:52607579-52607819	chr1:57269210-57269561	chr1:57050490-57051003	chr1:18543770-18544357	chr1:42642582-42643003	chr1:20137649-20138095	chr1:23671110-23671546
chr1:85720409-85720714	chr1:145457199-145457570	chr1:85720409-85720714	chr1:110088917-110089286	chr1:120156444-120156749	chr1:201451178-201451533	chr1:54953825-54954253	chr1:52761964-52762346	chr1:57286628-57287058	chr1:57174845-57175316	chr1:18561239-18561735	chr1:42809853-42810272	chr1:20208530-20209120	chr1:23694270-23694854
chr1:85725316-85725705	chr1:145542895-145543226	chr1:85725316-85725705	chr1:110185937-110186350	chr1:120205798-120206023	chr1:201482170-201482385	chr1:54955019-54955478	chr1:52814350-52814619	chr1:57297492-57297969	chr1:57223921-57224140	chr1:18573022-18573331	chr1:42977362-42977678	chr1:20244436-20245034	chr1:23695462-23695812
chr1:85773794-85774286	chr1:145713577-145713944	chr1:85773794-85774286	chr1:110316294-110316617	chr1:120218195-120218449	chr1:201528797-201529138	chr1:54965124-54965436	chr1:53132076-53132332	chr1:58512956-58513225	chr1:57269246-57269585	chr1:18626249-18626554	chr1:43043547-43044133	chr1:20251725-20252181	chr1:23703518-23704301
chr1:85809971-85810240	chr1:146714042-146714369	chr1:85809971-85810240	chr1:110319469-110319865	chr1:120286801-120287053	chr1:201673349-201673690	chr1:55137705-55138134	chr1:53151888-53152200	chr1:58628704-58629017	chr1:57286451-57287051	chr1:18629273-18629715	chr1:43112234-43112543	chr1:20284345-20284652	chr1:23730299-23730928
chr1:86046898-86047183	chr1:146745528-146745720	chr1:86046898-86047183	chr1:110523338-110523555	chr1:120351616-120351886	chr1:201678600-201679046	chr1:55181331-55181674	chr1:53166489-53166953	chr1:58981459-58981951	chr1:57297463-57297985	chr1:18648973-18649269	chr1:43196645-43197138	chr1:20301233-20301716	chr1:23810616-23811108
chr1:86071804-86072053	chr1:146966800-146967163	chr1:86071804-86072053	chr1:110527023-110527367	chr1:120413565-120413823	chr1:201762195-201762552	chr1:55257468-55257880	chr1:53291561-53291802	chr1:59012396-59012757	chr1:58512918-58513259	chr1:18686690-18687081	chr1:43212772-43213201	chr1:20323141-20323365	chr1:23823351-23823989
chr1:86078812-86079122	chr1:147172104-147172317	chr1:86078812-86079122	chr1:110554191-110554518	chr1:120428917-120429145	chr1:201865081-201865387	chr1:55276018-55276568	chr1:53370575-53370822	chr1:59118107-59118711	chr1:58628614-58629007	chr1:18688618-18688915	chr1:43222600-43223065	chr1:20325378-20325778	chr1:23857929-23858178
chr1:86158462-86158706	chr1:147196140-147196346	chr1:86158462-86158706	chr1:110596432-110596835	chr1:120510713-120510912	chr1:201941823-201942038	chr1:55410713-55411197	chr1:53387130-53387505	chr1:59205471-59206055	chr1:58981440-58981962	chr1:18700365-18700825	chr1:43231608-43231827	chr1:20414215-20414495	chr1:23866217-23866709
chr1:86316170-86316356	chr1:147362338-147362605	chr1:86316170-86316356	chr1:110648669-110649100	chr1:120688402-120688609	chr1:201968838-201969090	chr1:55416373-55416795	chr1:53435798-53435993	chr1:59234882-59235236	chr1:59012334-59012796	chr1:18725803-18725983	chr1:43243455-43244077	chr1:20415832-20416018	chr1:23871092-23871784
chr1:86484030-86484201	chr1:147364809-147365109	chr1:86484030-86484201	chr1:110745706-110745935	chr1:121354159-121354487	chr1:201978702-201979024	chr1:55461999-55462464	chr1:53647684-53648009	chr1:59250703-59251229	chr1:59118195-59118695	chr1:18812675-18813060	chr1:43379073-43379609	chr1:20427290-20427860	chr1:23881314-23881732
chr1:86846020-86846304	chr1:147727133-147727475	chr1:86846020-86846304	chr1:110750434-110750755	chr1:121355596-121355949	chr1:202088088-202088459	chr1:55487648-55488122	chr1:53651365-53651674	chr1:59755874-59756169	chr1:59205419-59206091	chr1:18837947-18838333	chr1:43388571-43389013	chr1:20435803-20436028	chr1:23885727-23886182
chr1:86885045-86885229	chr1:148531997-148532209	chr1:86885045-86885229	chr1:110855172-110855583	chr1:121357855-121358190	chr1:202124091-202124374	chr1:55537258-55537453	chr1:53743866-53744296	chr1:59892852-59893090	chr1:59234944-59235508	chr1:18857368-18857806	chr1:43396662-43397146	chr1:20478639-20479250	chr1:23892768-23893007
chr1:86939774-86940021	chr1:149035229-149035561	chr1:86939774-86940021	chr1:110955126-110955500	chr1:121386130-121386478	chr1:202158174-202158449	chr1:55606123-55606554	chr1:53858926-53859324	chr1:60164765-60165287	chr1:59250726-59251174	chr1:18882920-18883268	chr1:43507360-43507570	chr1:20491938-20492414	chr1:23946072-23946395
chr1:87207720-87207928	chr1:149192740-149192995	chr1:87207720-87207928	chr1:111002839-111003211	chr1:121478485-121478847	chr1:202284786-202285069	chr1:55743234-55743620	chr1:53910277-53910561	chr1:60183683-60183981	chr1:59542284-59542515	chr1:18887248-18887485	chr1:43539038-43540281	chr1:20521581-20522059	chr1:23961392-23961811
chr1:87246702-87246873	chr1:149204279-149204594	chr1:87246702-87246873	chr1:111038548-111038949	chr1:121484139-121485510	chr1:202540928-202541215	chr1:55750478-55751070	chr1:53935848-53936088	chr1:60225013-60225546	chr1:59755878-59756151	chr1:18901945-18902473	chr1:43609024-43609431	chr1:20539245-20539785	chr1:23963808-23964403
chr1:87299331-87299570	chr1:149658501-149658750	chr1:87299331-87299570	chr1:111067068-111067455	chr1:142537667-142538070	chr1:202569379-202569599	chr1:55841348-55841713	chr1:53951097-53951548	chr1:60368897-60369155	chr1:60164690-60165306	chr1:18907821-18908290	chr1:43692898-43693510	chr1:20543180-20543531	chr1:23984133-23984558
chr1:87430988-87431252	chr1:149764040-149764326	chr1:87430988-87431252	chr1:111158429-111158672	chr1:142538432-142538636	chr1:202688763-202689115	chr1:55894718-55895296	chr1:54058524-54058699	chr1:60412960-60413372	chr1:60183669-60184055	chr1:18923828-18924474	chr1:43703761-43704256	chr1:20559901-20560215	chr1:23991432-23992124
chr1:87549938-87550209	chr1:149934017-149934290	chr1:87549938-87550209	chr1:111162071-111162295	chr1:143278638-143278958	chr1:202968496-202968711	chr1:55944398-55944789	chr1:54147754-54148106	chr1:60437057-60437508	chr1:60224985-60225524	chr1:18935009-18935480	chr1:43751204-43751499	chr1:20598059-20598386	chr1:24018001-24018302
chr1:87597464-87597831	chr1:150022612-150022865	chr1:87597464-87597831	chr1:111173451-111173764	chr1:143283592-143283950	chr1:203008478-203008777	chr1:56167788-56168037	chr1:54154424-54154675	chr1:60442498-60442917	chr1:60368905-60369110	chr1:19000482-19000844	chr1:43823715-43824294	chr1:20656299-20656707	chr1:24044905-24045345
chr1:87758618-87758986	chr1:150141191-150141479	chr1:87758618-87758986	chr1:111323521-111323746	chr1:144535157-144535525	chr1:203086960-203087284	chr1:56358859-56359150	chr1:54220342-54220605	chr1:60622569-60622856	chr1:60412892-60413382	chr1:19007786-19008282	chr1:43849122-43849477	chr1:20688272-20688757	chr1:24077717-24078236
chr1:87791767-87791993	chr1:150159557-150159830	chr1:87791767-87791993	chr1:111325892-111326248	chr1:144918088-144918311	chr1:203185329-203185660	chr1:56874765-56875146	chr1:54326590-54327065	chr1:60746986-60747503	chr1:60436975-60437458	chr1:19069832-19070085	chr1:43880205-43880691	chr1:20703321-20703804	chr1:24098581-24099156
chr1:88419440-88419739	chr1:150227807-150228072	chr1:88419440-88419739	chr1:111765461-111765856	chr1:145058994-145059321	chr1:203238251-203238491	chr1:57042790-57043128	chr1:54344203-54344589	chr1:61314259-61314782	chr1:60442460-60442906	chr1:19121087-19121356	chr1:43994745-43995251	chr1:20756839-20757319	chr1:24104533-24104778
chr1:88527225-88527487	chr1:150253722-150253928	chr1:88527225-88527487	chr1:111876780-111877169	chr1:145421677-145421963	chr1:203242294-203242572	chr1:57045175-57045539	chr1:54414777-54415036	chr1:61435774-61436216	chr1:60622572-60622859	chr1:19132984-19133193	chr1:44016056-44016308	chr1:20760589-20760940	chr1:24104838-24105147
chr1:88646239-88646606	chr1:150436895-150437217	chr1:88646239-88646606	chr1:111942392-111942767	chr1:145427452-145427765	chr1:203309248-203309530	chr1:57050499-57051013	chr1:54425379-54425684	chr1:61444711-61445058	chr1:60747031-60747682	chr1:19147126-19147681	chr1:44020202-44020412	chr1:20795919-20796292	chr1:24117308-24117700
chr1:89061097-89061402	chr1:150505046-150505278	chr1:89061097-89061402	chr1:112024314-112024563	chr1:145457220-145457559	chr1:203473697-203474157	chr1:57174927-57175269	chr1:54535735-54536282	chr1:61508563-61508953	chr1:60891298-60891551	chr1:19201610-19202140	chr1:44105999-44106215	chr1:20803053-20803289	chr1:24125961-24126233
chr1:89202371-89202743	chr1:150533448-150533641	chr1:89202371-89202743	chr1:112050782-112051255	chr1:145542846-145543216	chr1:203671147-203671551	chr1:57269251-57269585	chr1:54587237-54587620	chr1:61515555-61516121	chr1:61230885-61231182	chr1:19210570-19211051	chr1:44229076-44229631	chr1:20813194-20813404	chr1:24127484-24127723
chr1:89343027-89343342	chr1:150894975-150895217	chr1:89343027-89343342	chr1:112199066-112199330	chr1:145713664-145713947	chr1:203830467-203830732	chr1:57286515-57287051	chr1:54591443-54591653	chr1:61803733-61804242	chr1:61314312-61314750	chr1:19233403-19233994	chr1:44309370-44309752	chr1:20820148-20820824	chr1:24136143-24136646
chr1:89401687-89401971	chr1:150952004-150952305	chr1:89401687-89401971	chr1:112289880-112290179	chr1:146714057-146714363	chr1:203840172-203840489	chr1:57297469-57297949	chr1:54647450-54647682	chr1:61918941-61919352	chr1:61435753-61436148	chr1:19239490-19240024	chr1:44374597-44374996	chr1:20834231-20834633	chr1:24137251-24137632
chr1:89439267-89439607	chr1:150968450-150968687	chr1:89439267-89439607	chr1:112312197-112312429	chr1:146745564-146745763	chr1:204096798-204097088	chr1:58512929-58513317	chr1:54719373-54719548	chr1:62054269-62054742	chr1:61444633-61445008	chr1:19248052-19248422	chr1:44399869-44400795	chr1:20848766-20849306	chr1:24151713-24152359
chr1:89449581-89449820	chr1:150997153-150997346	chr1:89449581-89449820	chr1:112841271-112841507	chr1:146966808-146967175	chr1:204131611-204132005	chr1:58628708-58628973	chr1:54776739-54776991	chr1:62107486-62107764	chr1:61508311-61508958	chr1:19253007-19253552	chr1:44412006-44412633	chr1:20901653-20902201	chr1:24164998-24165307
chr1:89464418-89464765	chr1:151128574-151128807	chr1:89464418-89464765	chr1:112879604-112879902	chr1:146987240-146987517	chr1:204227550-204227869	chr1:58981447-58982003	chr1:54953803-54954177	chr1:62317795-62318162	chr1:61515575-61516092	chr1:19267737-19268053	chr1:44460510-44460777	chr1:20915244-20915630	chr1:24181003-24181373
chr1:89551462-89551818	chr1:151273435-151273693	chr1:89551462-89551818	chr1:112901451-112901750	chr1:147099327-147099616	chr1:204332750-204333058	chr1:59012327-59012725	chr1:54955024-54955416	chr1:62416197-62416406	chr1:61803794-61804247	chr1:19281974-19282444	chr1:44471225-44471804	chr1:20940392-20940657	chr1:24194687-24195253
chr1:89823884-89824243	chr1:151313360-151313662	chr1:89823884-89824243	chr1:112912299-112912581	chr1:147113804-147114048	chr1:204367714-204367929	chr1:59118158-59118652	chr1:54965135-54965449	chr1:62536086-62536468	chr1:61918983-61919394	chr1:19283012-19283192	chr1:44496444-44496683	chr1:20959641-20960049	chr1:24243145-24243783
chr1:89920667-89921027	chr1:151416370-151416703	chr1:89920667-89921027	chr1:112933482-112933939	chr1:147172082-147172393	chr1:204415649-204415864	chr1:59193008-59193192	chr1:55137748-55138130	chr1:62548345-62548790	chr1:62054269-62054688	chr1:19298684-19299386	chr1:44502163-44502716	chr1:20966520-20967038	chr1:24275595-24276059
chr1:89948863-89949137	chr1:151507225-151507520	chr1:89948863-89949137	chr1:113008763-113009031	chr1:147196110-147196377	chr1:204472263-204472611	chr1:59205476-59206050	chr1:55257585-55257908	chr1:62596853-62597104	chr1:62107387-62107756	chr1:19337600-19337888	chr1:44513242-44513803	chr1:20987671-20988121	chr1:24285359-24285944
chr1:90064689-90064878	chr1:151566692-151566981	chr1:90064689-90064878	chr1:113044532-113044736	chr1:147362361-147362594	chr1:204534804-204535326	chr1:59234900-59235266	chr1:55276067-55276561	chr1:62601473-62601747	chr1:62317740-62318141	chr1:19338754-19339195	chr1:44557842-44558303	chr1:20989907-20990199	chr1:24306549-24306848
chr1:90228517-90228859	chr1:151707487-151707897	chr1:90228517-90228859	chr1:113157122-113157425	chr1:147364847-147365120	chr1:204732960-204733221	chr1:59250749-59251229	chr1:55410728-55411195	chr1:62609785-62610300	chr1:62387257-62387537	chr1:19422673-19423129	chr1:44569133-44569455	chr1:21022802-21023630	chr1:24307090-24307511
chr1:90246373-90246570	chr1:151808812-151809221	chr1:90246373-90246570	chr1:113249929-113250254	chr1:147727175-147727472	chr1:204776114-204776624	chr1:59281704-59282095	chr1:55416241-55416795	chr1:62641152-62641677	chr1:62536039-62536482	chr1:19440066-19440464	chr1:44683355-44683969	chr1:21028948-21029373	chr1:24354433-24355008
chr1:90270273-90270553	chr1:151906504-151906830	chr1:90270273-90270553	chr1:113258899-113259249	chr1:148531981-148532209	chr1:204911021-204911236	chr1:59314402-59314749	chr1:55461914-55462448	chr1:62872984-62873433	chr1:62548483-62548803	chr1:19506125-19506368	chr1:44703835-44704185	chr1:21038306-21038524	chr1:24373934-24374229
chr1:90308875-90309070	chr1:151940497-151940831	chr1:90308875-90309070	chr1:113261376-113261615	chr1:149192723-149193000	chr1:204958483-204958800	chr1:59755831-59756236	chr1:55487652-55488046	chr1:62973909-62974258	chr1:62576740-62576959	chr1:19567681-19568125	chr1:44783882-44784253	chr1:21054473-21054752	chr1:24397197-24397902
chr1:90452747-90453096	chr1:151969377-151969586	chr1:90452747-90453096	chr1:113346696-113347102	chr1:149204293-149204599	chr1:205225294-205225640	chr1:59892880-59893145	chr1:55537262-55537477	chr1:63212141-63212652	chr1:62596832-62597067	chr1:19578046-19578453	chr1:44827223-44827471	chr1:21059537-21059949	chr1:24438946-24439436
chr1:90511645-90511874	chr1:151974226-151974527	chr1:90511645-90511874	chr1:113351896-113352193	chr1:149658520-149658739	chr1:205242619-205242995	chr1:59942885-59943188	chr1:55606235-55606598	chr1:63307297-63307723	chr1:62601399-62601831	chr1:19638301-19639040	chr1:44843870-44844291	chr1:21112929-21113268	chr1:24469404-24469896
chr1:90580154-90580458	chr1:152025113-152025360	chr1:90580154-90580458	chr1:113423577-113423880	chr1:149764063-149764340	chr1:205294561-205294961	chr1:60022580-60022773	chr1:55743184-55743556	chr1:63377745-63378085	chr1:62609863-62610288	chr1:19667983-19668334	chr1:45019209-45019420	chr1:21113964-21114201	chr1:24476792-24477465
chr1:91187003-91187301	chr1:152114475-152114878	chr1:91187003-91187301	chr1:113585292-113585561	chr1:149933961-149934312	chr1:205304790-205305065	chr1:60164714-60165355	chr1:55750456-55750934	chr1:63428929-63429159	chr1:62641214-62641713	chr1:19670850-19671265	chr1:45037773-45038073	chr1:21308476-21308771	chr1:24525673-24526240
chr1:91430071-91430292	chr1:152158083-152158378	chr1:91430071-91430292	chr1:113615382-113615687	chr1:150022563-150022861	chr1:205323546-205323775	chr1:60183782-60184005	chr1:55841418-55841701	chr1:63470652-63470858	chr1:62759901-62760213	chr1:19700904-19701085	chr1:45060703-45061229	chr1:21310064-21310405	chr1:24528305-24528869
chr1:91630845-91631145	chr1:152371669-152371915	chr1:91630845-91631145	chr1:113683158-113683512	chr1:150141199-150141521	chr1:205366174-205366555	chr1:60224948-60225536	chr1:55844195-55844552	chr1:63614794-63615077	chr1:62872991-62873478	chr1:19717802-19718278	chr1:45075270-45075480	chr1:21348827-21349035	chr1:24592860-24593257
chr1:91631693-91632000	chr1:152413387-152413618	chr1:91631693-91632000	chr1:114220442-114220797	chr1:150159563-150159865	chr1:205454581-205454979	chr1:60368936-60369168	chr1:55894799-55895330	chr1:63793208-63793541	chr1:62973943-62974265	chr1:19756738-19756950	chr1:45118462-45118902	chr1:21349084-21349441	chr1:24610529-24610774
chr1:91748335-91748592	chr1:152430904-152431228	chr1:91748335-91748592	chr1:114447747-114448012	chr1:150227816-150228076	chr1:205493355-205493754	chr1:60412942-60413338	chr1:55944508-55944755	chr1:63907281-63907593	chr1:63212083-63212614	chr1:19766359-19766752	chr1:45121280-45121637	chr1:21375041-21375315	chr1:24635101-24635616
chr1:91852691-91853211	chr1:152505870-152506096	chr1:91852691-91853211	chr1:114521392-114521828	chr1:150228337-150228549	chr1:205561019-205561352	chr1:60437034-60437443	chr1:56039013-56039188	chr1:64003620-64003934	chr1:63307150-63307658	chr1:19766907-19767229	chr1:45142856-45143192	chr1:21417582-21417990	chr1:24648758-24649142
chr1:91906542-91906713	chr1:152843799-152844026	chr1:91906542-91906713	chr1:114825478-114825750	chr1:150532515-150532721	chr1:205626706-205626947	chr1:60442504-60442853	chr1:56874775-56875118	chr1:64041059-64041364	chr1:63377737-63378012	chr1:19772301-19772512	chr1:45173477-45173917	chr1:21476269-21476536	chr1:24711621-24712032
chr1:91976981-91977243	chr1:152898627-152898840	chr1:91976981-91977243	chr1:114889113-114889512	chr1:150533443-150533642	chr1:205628080-205628411	chr1:60622584-60622860	chr1:57042806-57043082	chr1:64081434-64082075	chr1:63470624-63470921	chr1:19777302-19777688	chr1:45180678-45181053	chr1:21503124-21503327	chr1:24716528-24716934
chr1:91995528-91995699	chr1:153165278-153165539	chr1:91995528-91995699	chr1:115521970-115522285	chr1:150785570-150785836	chr1:205760719-205761026	chr1:60746971-60747554	chr1:57045116-57045520	chr1:64140031-64140469	chr1:63782751-63782956	chr1:19795980-19796250	chr1:45194929-45195308	chr1:21521485-21522106	chr1:24717642-24718237
chr1:92083148-92083356	chr1:153195617-153195809	chr1:92083148-92083356	chr1:115584367-115584601	chr1:150894992-150895271	chr1:205888149-205888447	chr1:61230915-61231235	chr1:57050520-57050966	chr1:64157580-64158013	chr1:63793250-63793536	chr1:19811687-19812028	chr1:45251680-45252228	chr1:21543382-21543766	chr1:24718720-24719233
chr1:92392877-92393195	chr1:153250425-153250711	chr1:92392877-92393195	chr1:115595160-115595478	chr1:150952039-150952250	chr1:206173624-206173869	chr1:61314331-61314718	chr1:57174936-57175314	chr1:64239378-64239862	chr1:63907275-63907669	chr1:19814246-19814670	chr1:45259305-45259744	chr1:21544407-21544785	chr1:24741825-24742400
chr1:92463258-92463486	chr1:153324955-153325234	chr1:92463258-92463486	chr1:115655343-115655707	chr1:150968420-150968688	chr1:206234416-206234709	chr1:61435783-61436122	chr1:57223910-57224210	chr1:64380846-64381105	chr1:64003640-64003880	chr1:19908679-19909183	chr1:45265339-45265752	chr1:21558412-21558955	chr1:24747945-24748363
chr1:92756986-92757240	chr1:153328052-153328262	chr1:92756986-92757240	chr1:115681538-115681978	chr1:151072289-151072544	chr1:206663442-206663767	chr1:61444761-61444953	chr1:57269256-57269594	chr1:64386463-64386865	chr1:64023117-64023494	chr1:19922992-19923433	chr1:45301378-45301937	chr1:21571563-21571875	chr1:24829343-24829620
chr1:92775703-92775982	chr1:153467397-153467708	chr1:92775703-92775982	chr1:116012255-116012675	chr1:151128554-151128821	chr1:206837613-206837878	chr1:61508468-61508939	chr1:57286618-57287044	chr1:64602716-64603179	chr1:64081431-64082018	chr1:19969629-19969874	chr1:45390792-45391031	chr1:21581545-21582162	chr1:24842075-24842364
chr1:93088804-93088987	chr1:153483402-153483763	chr1:93088804-93088987	chr1:116088830-116089108	chr1:151224343-151224542	chr1:207085903-207086118	chr1:61515529-61515987	chr1:57297563-57297921	chr1:64629777-64630054	chr1:64140046-64140476	chr1:19975156-19975473	chr1:45480098-45480556	chr1:21596647-21597180	chr1:24853559-24854113
chr1:93283963-93284164	chr1:153505640-153505966	chr1:93283963-93284164	chr1:116138388-116138825	chr1:151273324-151273697	chr1:207155489-207155715	chr1:61803903-61804226	chr1:57433968-57434214	chr1:64708636-64709041	chr1:64157495-64158028	chr1:19977656-19977985	chr1:45484245-45484703	chr1:21620927-21621185	chr1:24868278-24868959
chr1:93324421-93324864	chr1:153541006-153541380	chr1:93324421-93324864	chr1:116150708-116151138	chr1:151313265-151313630	chr1:207258113-207258382	chr1:61919011-61919389	chr1:58512945-58513163	chr1:64711963-64712390	chr1:64239306-64239800	chr1:19980115-19980554	chr1:45696171-45696590	chr1:21629185-21629569	chr1:24882236-24882734
chr1:93425951-93426190	chr1:153545045-153545358	chr1:93425951-93426190	chr1:116249445-116249668	chr1:151416348-151416703	chr1:207578291-207578552	chr1:62054250-62054655	chr1:58628660-58628840	chr1:64734699-64735325	chr1:64380831-64381140	chr1:19986342-19986605	chr1:45765857-45766396	chr1:21650881-21651465	chr1:24913482-24914140
chr1:93434128-93434312	chr1:153650168-153650600	chr1:93434128-93434312	chr1:116307140-116307470	chr1:151507186-151507464	chr1:207672857-207673223	chr1:62107375-62107706	chr1:58981498-58982019	chr1:65141366-65141681	chr1:64386463-64386755	chr1:19988262-19988746	chr1:45825450-45825914	chr1:21661043-21661626	chr1:24919851-24920388
chr1:93459676-93460070	chr1:153721916-153722184	chr1:93459676-93460070	chr1:116314510-116314850	chr1:151566643-151566963	chr1:207872333-207872555	chr1:62317816-62318155	chr1:59012336-59012737	chr1:65152417-65152806	chr1:64400898-64401176	chr1:20031009-20031436	chr1:45958680-45959333	chr1:21671793-21672416	chr1:24961602-24962281
chr1:93487195-93487424	chr1:153769771-153770007	chr1:93487195-93487424	chr1:116350473-116350828	chr1:151707468-151707866	chr1:208136913-208137255	chr1:62416188-62416382	chr1:59118106-59118625	chr1:65289805-65290284	chr1:64602715-64603228	chr1:20042099-20042591	chr1:45978261-45978661	chr1:21684558-21684809	chr1:24969099-24969470
chr1:93527827-93528047	chr1:153959230-153959560	chr1:93527827-93528047	chr1:116524019-116524328	chr1:151808876-151809243	chr1:208195243-208195505	chr1:62536047-62536487	chr1:59193149-59193349	chr1:65525638-65525993	chr1:64629747-64630046	chr1:20088706-20089167	chr1:46035659-46036162	chr1:21694905-21695439	chr1:25014933-25015565
chr1:93770190-93770538	chr1:154171580-154171781	chr1:93770190-93770538	chr1:116563324-116563574	chr1:151906421-151906840	chr1:208825750-208825973	chr1:62548402-62548803	chr1:59205462-59206092	chr1:65541082-65541428	chr1:64708615-64709051	chr1:20126083-20126331	chr1:46109762-46110024	chr1:21697056-21697466	chr1:25045317-25045607
chr1:93903568-93903940	chr1:154244662-154245004	chr1:93903568-93903940	chr1:116681639-116682048	chr1:151940476-151940806	chr1:209527705-209527920	chr1:62601384-62601721	chr1:59234810-59235260	chr1:65674963-65675279	chr1:64711978-64712404	chr1:20137662-20138104	chr1:46347140-46347598	chr1:21710413-21710620	chr1:25071346-25071651
chr1:94095065-94095425	chr1:154307604-154307832	chr1:94095065-94095425	chr1:116694631-116694980	chr1:151969322-151969632	chr1:209609127-209609345	chr1:62609883-62610280	chr1:59250783-59251153	chr1:65681296-65681520	chr1:64734718-64735205	chr1:20198722-20198967	chr1:46502620-46503145	chr1:21766336-21766579	chr1:25071727-25072074
chr1:94146293-94146540	chr1:154377625-154377872	chr1:94146293-94146540	chr1:117027812-117028276	chr1:151974176-151974509	chr1:209750107-209750442	chr1:62641141-62641684	chr1:59755852-59756163	chr1:65701690-65701937	chr1:65141432-65141694	chr1:20208586-20209089	chr1:46645128-46645657	chr1:21766668-21767031	chr1:25072686-25073016
chr1:94279485-94279919	chr1:154452377-154452655	chr1:94279485-94279919	chr1:117041619-117042041	chr1:152025100-152025306	chr1:209775450-209775685	chr1:62696594-62696778	chr1:59762690-59762865	chr1:65896830-65897185	chr1:65152414-65152808	chr1:20244438-20244991	chr1:46645934-46646294	chr1:21795188-21795413	chr1:25157054-25157584
chr1:94309871-94310126	chr1:154506795-154507036	chr1:94309871-94310126	chr1:117117301-117117646	chr1:152114450-152114889	chr1:209866237-209866587	chr1:62759905-62760145	chr1:59942928-59943281	chr1:66153245-66153803	chr1:65289769-65290292	chr1:20251715-20252096	chr1:46689049-46689639	chr1:21815157-21815518	chr1:25161474-25161821
chr1:94316325-94316568	chr1:154518940-154519210	chr1:94316325-94316568	chr1:117279956-117280271	chr1:152158124-152158328	chr1:209921148-209921382	chr1:62872975-62873454	chr1:60164779-60165254	chr1:66424493-66425026	chr1:65525613-65526044	chr1:20284377-20284626	chr1:46710664-46711011	chr1:21817333-21817618	chr1:25174333-25174856
chr1:94491475-94491758	chr1:154531939-154532331	chr1:94491475-94491758	chr1:117597935-117598294	chr1:152162388-152162658	chr1:210033697-210033977	chr1:62973886-62974234	chr1:60183724-60184004	chr1:66708332-66708775	chr1:65528748-65529113	chr1:20301235-20301717	chr1:46799150-46799583	chr1:21824311-21824522	chr1:25176170-25176607
chr1:94505138-94505374	chr1:154642145-154642565	chr1:94505138-94505374	chr1:117610387-117610836	chr1:152413364-152413638	chr1:210316865-210317197	chr1:63212125-63212602	chr1:60224963-60225569	chr1:66718981-66719490	chr1:65541116-65541464	chr1:20325357-20325664	chr1:46813681-46814122	chr1:21835508-21835890	chr1:25224563-25225050
chr1:94511132-94511606	chr1:154721627-154721878	chr1:94511132-94511606	chr1:117827288-117827596	chr1:152423852-152424051	chr1:210484356-210484846	chr1:63307290-63307677	chr1:60368932-60369107	chr1:66902112-66902373	chr1:65674906-65675324	chr1:20414230-20414496	chr1:46872007-46872374	chr1:21837780-21838001	chr1:25258657-25259205
chr1:94527022-94527365	chr1:154850931-154851287	chr1:94527022-94527365	chr1:118055406-118055611	chr1:152430915-152431228	chr1:210573934-210574293	chr1:63377743-63378050	chr1:60412954-60413353	chr1:66911692-66912505	chr1:65681308-65681525	chr1:20427271-20427867	chr1:46908012-46908499	chr1:21861221-21861666	chr1:25288775-25289053
chr1:94795583-94795822	chr1:154916210-154916564	chr1:94795583-94795822	chr1:118077663-118077879	chr1:152505869-152506174	chr1:210580646-210580861	chr1:63470631-63470888	chr1:60437086-60437532	chr1:66969538-66969932	chr1:65701622-65701938	chr1:20451025-20451216	chr1:46912521-46912929	chr1:21866382-21866704	chr1:25317771-25318088
chr1:94801336-94801802	chr1:154989992-154990250	chr1:94801336-94801802	chr1:118296713-118297006	chr1:152626484-152626711	chr1:210757766-210758004	chr1:63614813-63615056	chr1:60442485-60442862	chr1:67191688-67192103	chr1:65896897-65897162	chr1:20478612-20479285	chr1:46943057-46943523	chr1:21900446-21900973	chr1:25349354-25349843
chr1:94929328-94929611	chr1:155033947-155034268	chr1:94929328-94929611	chr1:118301479-118301713	chr1:152843742-152844212	chr1:211307462-211307798	chr1:63782621-63782892	chr1:60622496-60622852	chr1:67230676-67231116	chr1:65925121-65925442	chr1:20491890-20492398	chr1:46953558-46953780	chr1:21913438-21913819	chr1:25363629-25364590
chr1:94947100-94947357	chr1:155035195-155035495	chr1:94947100-94947357	chr1:118438187-118438466	chr1:152898613-152898874	chr1:211496842-211497091	chr1:63793359-63793544	chr1:60746985-60747462	chr1:67461722-67462179	chr1:66153086-66153795	chr1:20521596-20522095	chr1:46982886-46983155	chr1:21921977-21922438	chr1:25395340-25395708
chr1:94979730-94980044	chr1:155057041-155057492	chr1:94979730-94980044	chr1:118694033-118694371	chr1:153165211-153165491	chr1:211643587-211643802	chr1:63907289-63907612	chr1:61230934-61231156	chr1:67614654-67615234	chr1:66424482-66425050	chr1:20539228-20539806	chr1:46993601-46994127	chr1:21934235-21934517	chr1:25427781-25428395
chr1:94987946-94988216	chr1:155063935-155064252	chr1:94987946-94988216	chr1:119818056-119818406	chr1:153324929-153325259	chr1:211828538-211828861	chr1:64003663-64003883	chr1:61314311-61314673	chr1:67699650-67700087	chr1:66708335-66708792	chr1:20543184-20543473	chr1:47000755-47001194	chr1:21974442-21974700	chr1:25443917-25444356
chr1:95267555-95267881	chr1:155066936-155067166	chr1:95267555-95267881	chr1:119910160-119910438	chr1:153438288-153438487	chr1:211854109-211854422	chr1:64023080-64023433	chr1:61435780-61436114	chr1:67813366-67813795	chr1:66718936-66719442	chr1:20559875-20560211	chr1:47013531-47014124	chr1:21982286-21982523	chr1:25475087-25475642
chr1:95271412-95271699	chr1:155139944-155140136	chr1:95271412-95271699	chr1:120018501-120018792	chr1:153467441-153467685	chr1:211871898-211872185	chr1:64041049-64041240	chr1:61444700-61445060	chr1:67966055-67966488	chr1:66902120-66902374	chr1:20598038-20598347	chr1:47088170-47088565	chr1:21985524-21985996	chr1:25531240-25531796
chr1:95319948-95320352	chr1:155140321-155140669	chr1:95319948-95320352	chr1:120092351-120092563	chr1:153483415-153483763	chr1:212185404-212185661	chr1:64081487-64081947	chr1:61508559-61508898	chr1:67998095-67998471	chr1:66911770-66912458	chr1:20656354-20656655	chr1:47190856-47191359	chr1:22029773-22030220	chr1:25559234-25559479
chr1:95507204-95507451	chr1:155149132-155149414	chr1:95507204-95507451	chr1:120125517-120125865	chr1:153505590-153505928	chr1:212208319-212208534	chr1:64140069-64140476	chr1:61515569-61515967	chr1:68001069-68001455	chr1:66969447-66969886	chr1:20688247-20688797	chr1:47213360-47213765	chr1:22108835-22109618	chr1:25566326-25566789
chr1:95508954-95509283	chr1:155176689-155176929	chr1:95508954-95509283	chr1:120154256-120154590	chr1:153540980-153541343	chr1:212244135-212244382	chr1:64157553-64158014	chr1:61803908-61804245	chr1:68027321-68027750	chr1:67191690-67192094	chr1:20703328-20703793	chr1:47341831-47342122	chr1:22145137-22145349	chr1:25573414-25573928
chr1:95699542-95699818	chr1:155220511-155220876	chr1:95699542-95699818	chr1:120156451-120156743	chr1:153545023-153545316	chr1:212541343-212541597	chr1:64179753-64180036	chr1:61919006-61919383	chr1:68225742-68226297	chr1:67230692-67231132	chr1:20737866-20738086	chr1:47400589-47400860	chr1:22192570-22192847	chr1:25574157-25574543
chr1:95774612-95774881	chr1:155293080-155293339	chr1:95774612-95774881	chr1:120218260-120218464	chr1:153650193-153650543	chr1:212629190-212629541	chr1:64239411-64239728	chr1:62054324-62054661	chr1:68231787-68232152	chr1:67461703-67462293	chr1:20756762-20757328	chr1:47456719-47457096	chr1:22208653-22208861	chr1:25586275-25586606
chr1:96701792-96702082	chr1:155561639-155561968	chr1:96701792-96702082	chr1:120286783-120287022	chr1:153721890-153722203	chr1:212650554-212650820	chr1:64380855-64381113	chr1:62107448-62107704	chr1:68315787-68316166	chr1:67614783-67615217	chr1:20760565-20760925	chr1:47555042-47555295	chr1:22257488-22257705	chr1:25656413-25656759
chr1:97311094-97311283	chr1:155618376-155618574	chr1:97311094-97311283	chr1:120351681-120351908	chr1:153769766-153770032	chr1:212838714-212838964	chr1:64386288-64386827	chr1:62317831-62318137	chr1:68319344-68319685	chr1:67677260-67677619	chr1:20795878-20796349	chr1:47557042-47557440	chr1:22257787-22257973	chr1:25663424-25663819
chr1:97432120-97432415	chr1:155907967-155908319	chr1:97432120-97432415	chr1:120413597-120413927	chr1:153793886-153794087	chr1:212955803-212956087	chr1:64400895-64401121	chr1:62536099-62536424	chr1:68475807-68476160	chr1:67699699-67700142	chr1:20813195-20813539	chr1:47609436-47609646	chr1:22266167-22266433	chr1:25695724-25696047
chr1:97652060-97652276	chr1:155959163-155959500	chr1:97652060-97652276	chr1:120428812-120429016	chr1:153959204-153959511	chr1:213168869-213169168	chr1:64602706-64603189	chr1:62548470-62548781	chr1:68577512-68577826	chr1:67813320-67813786	chr1:20820120-20820848	chr1:47639436-47639816	chr1:22290313-22290863	chr1:25729302-25729994
chr1:97709607-97709886	chr1:156036152-156036443	chr1:97709607-97709886	chr1:120491282-120491509	chr1:154158635-154158880	chr1:213547660-213547946	chr1:64629766-64629988	chr1:62596795-62597100	chr1:68582314-68582792	chr1:67955364-67955652	chr1:20834244-20834728	chr1:47640997-47641347	chr1:22307247-22307498	chr1:25768535-25768922
chr1:97991208-97991446	chr1:156060491-156060854	chr1:97991208-97991446	chr1:120510682-120510888	chr1:154171568-154171976	chr1:214296460-214296857	chr1:64708611-64709025	chr1:62601503-62601752	chr1:68585831-68586281	chr1:67966093-67966538	chr1:20834789-20834969	chr1:47644818-47645233	chr1:22308631-22308856	chr1:25795264-25795507
chr1:98286054-98286303	chr1:156066417-156066769	chr1:98286054-98286303	chr1:120688386-120688736	chr1:154244583-154244950	chr1:214387284-214387705	chr1:64711850-64712386	chr1:62609905-62610199	chr1:68786772-68787102	chr1:67998127-67998463	chr1:20848738-20849343	chr1:47658567-47658996	chr1:22331635-22332011	chr1:25814081-25814391
chr1:98467427-98467645	chr1:156100120-156100452	chr1:98467427-98467645	chr1:121354146-121354498	chr1:154297189-154297467	chr1:214502114-214502506	chr1:64734697-64735190	chr1:62641233-62641660	chr1:68808361-68808800	chr1:68001060-68001452	chr1:20901623-20902200	chr1:47728533-47728818	chr1:22345710-22346106	chr1:25830221-25830803
chr1:98516673-98516958	chr1:156115803-156116107	chr1:98516673-98516958	chr1:121355592-121355957	chr1:154307547-154307856	chr1:214506401-214506653	chr1:64808999-64809442	chr1:62759916-62760224	chr1:68850147-68850575	chr1:68027332-68027700	chr1:20915399-20915796	chr1:47854476-47854835	chr1:22349338-22349689	chr1:25846808-25847420
chr1:98933700-98933985	chr1:156186159-156186688	chr1:98933700-98933985	chr1:121357866-121358195	chr1:154377587-154377858	chr1:214758485-214758809	chr1:65141463-65141722	chr1:62873027-62873435	chr1:68908828-68909101	chr1:68225776-68226337	chr1:20939017-20939229	chr1:47890074-47890450	chr1:22378926-22379287	chr1:25849979-25850339
chr1:99259899-99260152	chr1:156195259-156195532	chr1:99259899-99260152	chr1:121386116-121386488	chr1:154452335-154452699	chr1:215319689-215319952	chr1:65152373-65152779	chr1:62973897-62974134	chr1:68936050-68936496	chr1:68231719-68232202	chr1:20940161-20940791	chr1:47902051-47902486	chr1:22432102-22432554	chr1:25859458-25859964
chr1:99645914-99646156	chr1:156352856-156353048	chr1:99645914-99646156	chr1:121474894-121475098	chr1:154506756-154507077	chr1:215699925-215700191	chr1:65289791-65290248	chr1:63212187-63212639	chr1:69285098-69285525	chr1:68315799-68316170	chr1:20959612-20960037	chr1:47903468-47903861	chr1:22458344-22458952	chr1:25869730-25870374
chr1:99946970-99947268	chr1:156355387-156355747	chr1:99946970-99947268	chr1:121478477-121478846	chr1:154518957-154519188	chr1:217920599-217920814	chr1:65327391-65327575	chr1:63307307-63307663	chr1:70203179-70203628	chr1:68319323-68319738	chr1:20966468-20967058	chr1:47915590-47915930	chr1:22469777-22470178	chr1:25876418-25876657
chr1:100151389-100151560	chr1:156414223-156414487	chr1:100151389-100151560	chr1:121484135-121485513	chr1:154531983-154532359	chr1:218503436-218503756	chr1:65525551-65525936	chr1:63470636-63470889	chr1:70598592-70599041	chr1:68475753-68476149	chr1:20987646-20988099	chr1:47993298-47993759	chr1:22534699-22535157	chr1:25894685-25895233
chr1:100173127-100173455	chr1:156415627-156415937	chr1:100173127-100173455	chr1:142538463-142538999	chr1:154642134-154642562	chr1:219240434-219240649	chr1:65528753-65528995	chr1:63614874-63615049	chr1:70953546-70953958	chr1:68577480-68577836	chr1:20989899-20990207	chr1:47995270-47995549	chr1:22558488-22558888	chr1:25899370-25899647
chr1:100274261-100274645	chr1:156553886-156554105	chr1:100274261-100274645	chr1:143278619-143278967	chr1:154732991-154733191	chr1:219559141-219559486	chr1:65540996-65541392	chr1:63782664-63782914	chr1:70975623-70976085	chr1:68582309-68582805	chr1:21022828-21023678	chr1:48035374-48035882	chr1:22602265-22602739	chr1:25935081-25935468
chr1:100925102-100925395	chr1:156578951-156579188	chr1:100925102-100925395	chr1:143280367-143280571	chr1:154850920-154851239	chr1:219985959-219986285	chr1:65674966-65675360	chr1:63793261-63793602	chr1:70994476-70994794	chr1:68585836-68586281	chr1:21028969-21029302	chr1:48090053-48090582	chr1:22643747-22644123	chr1:25937394-25937726
chr1:100929328-100929572	chr1:156595772-156596022	chr1:100929328-100929572	chr1:143283466-143283948	chr1:154916171-154916616	chr1:220454491-220454747	chr1:65701686-65702010	chr1:63907298-63907536	chr1:71515582-71516119	chr1:68786769-68787166	chr1:21038274-21038569	chr1:48169957-48170274	chr1:22707017-22707364	chr1:25945517-25945963
chr1:101300649-101300887	chr1:156629743-156630135	chr1:101300649-101300887	chr1:144535216-144535588	chr1:154934161-154934610	chr1:220950012-220950386	chr1:65896815-65897222	chr1:64003703-64003929	chr1:71559667-71559999	chr1:68789028-68789245	chr1:21054484-21054773	chr1:48176089-48176572	chr1:22742978-22743462	chr1:26018963-26019494
chr1:101332094-101332296	chr1:156647705-156648142	chr1:101332094-101332296	chr1:144918020-144918451	chr1:154971639-154971923	chr1:221047665-221047954	chr1:66153155-66153742	chr1:64023143-64023444	chr1:74934695-74935063	chr1:68808308-68808807	chr1:21059475-21059868	chr1:48191876-48192307	chr1:22746891-22747381	chr1:26021654-26021985
chr1:101334002-101334228	chr1:156658928-156659136	chr1:101334002-101334228	chr1:144972935-144973151	chr1:154989996-154990283	chr1:221437160-221437375	chr1:66424471-66424945	chr1:64041022-64041211	chr1:74969866-74970096	chr1:68811883-68812142	chr1:21112747-21113227	chr1:48204228-48204673	chr1:22778288-22778855	chr1:26034674-26034951
chr1:101386696-101386991	chr1:156659232-156659642	chr1:101386696-101386991	chr1:145058945-145059388	chr1:155017498-155017728	chr1:221608849-221609100	chr1:66708299-66708744	chr1:64081499-64081953	chr1:75155435-75155826	chr1:68850189-68850800	chr1:21308482-21308766	chr1:48221124-48221334	chr1:22854371-22854688	chr1:26052020-26052404
chr1:101704332-101704627	chr1:156675753-156676046	chr1:101704332-101704627	chr1:145126823-145127027	chr1:155033977-155034315	chr1:221651416-221651797	chr1:66718997-66719485	chr1:64140059-64140507	chr1:75199315-75199523	chr1:68936026-68936428	chr1:21310077-21310386	chr1:48397019-48397473	chr1:22869492-22869678	chr1:26070552-26071021
chr1:101753940-101754315	chr1:156695539-156695932	chr1:101753940-101754315	chr1:145421675-145422032	chr1:155035232-155035514	chr1:222182510-222182765	chr1:66911817-66912524	chr1:64157562-64157970	chr1:75237621-75238012	chr1:69285146-69285497	chr1:21314063-21314250	chr1:48438815-48439037	chr1:22968435-22969008	chr1:26123181-26123729
chr1:101774872-101775105	chr1:156696393-156696611	chr1:101774872-101775105	chr1:145427431-145427791	chr1:155057133-155057511	chr1:222628482-222628813	chr1:66969538-66969888	chr1:64239423-64239838	chr1:75669311-75669737	chr1:70203201-70203633	chr1:21348948-21349469	chr1:48463292-48463713	chr1:22981167-22981443	chr1:26124459-26124842
chr1:101823000-101823195	chr1:156767200-156767428	chr1:101823000-101823195	chr1:145457233-145457562	chr1:155063905-155064338	chr1:222638649-222639085	chr1:67177152-67177369	chr1:64380876-64381086	chr1:75699036-75699409	chr1:70500182-70500460	chr1:21417607-21418070	chr1:48526797-48527261	chr1:22992227-22992671	chr1:26137110-26137774
chr1:101985820-101986148	chr1:156808749-156809005	chr1:101985820-101986148	chr1:145542824-145543210	chr1:155139903-155140129	chr1:222966211-222966497	chr1:67191739-67192120	chr1:64386504-64386793	chr1:75731390-75731755	chr1:70598618-70599029	chr1:21476425-21476727	chr1:48559326-48559761	chr1:23000593-23001147	chr1:26144591-26144991
chr1:102119045-102119254	chr1:156829809-156830199	chr1:102119045-102119254	chr1:145589239-145589541	chr1:155140253-155140687	chr1:223254724-223255088	chr1:67199117-67199308	chr1:64400923-64401177	chr1:76098035-76098366	chr1:70953374-70953932	chr1:21521490-21522136	chr1:48575065-48575652	chr1:23016168-23016355	chr1:26146594-26146834
chr1:102900146-102900317	chr1:156859867-156860238	chr1:102900146-102900317	chr1:145713625-145714032	chr1:155176693-155177018	chr1:223871883-223872306	chr1:67230680-67231101	chr1:64602627-64603338	chr1:76374344-76374726	chr1:70975584-70976084	chr1:21543359-21543780	chr1:48642764-48643030	chr1:23025089-23025311	chr1:26163637-26164342
chr1:103016462-103016724	chr1:156890193-156890515	chr1:103016462-103016724	chr1:146644177-146644381	chr1:155196505-155196785	chr1:223885903-223886300	chr1:67461746-67462135	chr1:64629730-64629972	chr1:76457197-76457612	chr1:70994497-70994820	chr1:21544426-21544780	chr1:48667771-48668260	chr1:23030899-23031431	chr1:26185801-26186212
chr1:103436098-103436358	chr1:156897514-156897924	chr1:103436098-103436358	chr1:146714071-146714414	chr1:155220542-155220903	chr1:223936969-223937234	chr1:67614835-67615229	chr1:64708709-64709056	chr1:76619796-76620586	chr1:71515576-71516048	chr1:21558425-21559005	chr1:48669002-48669277	chr1:23058298-23058709	chr1:26201661-26202200
chr1:104003868-104004150	chr1:157060003-157060247	chr1:104003868-104004150	chr1:146745457-146745705	chr1:155293137-155293396	chr1:224238587-224238802	chr1:67677366-67677630	chr1:64712008-64712379	chr1:76796757-76797011	chr1:71559645-71559964	chr1:21571488-21571891	chr1:48702528-48702998	chr1:23102816-23103103	chr1:26215902-26216405
chr1:104057493-104057834	chr1:157125835-157126177	chr1:104057493-104057834	chr1:146966822-146967167	chr1:155561643-155561953	chr1:224303898-224304138	chr1:67680130-67680352	chr1:64734777-64735285	chr1:77366792-77367226	chr1:74464059-74464396	chr1:21581631-21582170	chr1:48963764-48964452	chr1:23145536-23145722	chr1:26221816-26222455
chr1:105323256-105323447	chr1:157163502-157163694	chr1:105323256-105323447	chr1:146987249-146987535	chr1:155618329-155618528	chr1:224701404-224701764	chr1:67699710-67700164	chr1:65141381-65141741	chr1:77591859-77592295	chr1:74934633-74935025	chr1:21588176-21588642	chr1:48996389-48996841	chr1:23158528-23158963	chr1:26231398-26231739
chr1:108293066-108293255	chr1:157333489-157333732	chr1:108293066-108293255	chr1:147099328-147099632	chr1:155698882-155699233	chr1:225662644-225663067	chr1:67813385-67813709	chr1:65152391-65152746	chr1:77609202-77609613	chr1:74969888-74970134	chr1:21596631-21597170	chr1:49018140-49018478	chr1:23188437-23189002	chr1:26324485-26325095
chr1:108324900-108325212	chr1:157339797-157340010	chr1:108324900-108325212	chr1:147113820-147114124	chr1:155908007-155908348	chr1:225668711-225668934	chr1:67966078-67966539	chr1:65289826-65290253	chr1:77613901-77614291	chr1:75155455-75155838	chr1:21616504-21616727	chr1:49038323-49038773	chr1:23215628-23216123	chr1:26336617-26336943
chr1:108668127-108668483	chr1:157347104-157347400	chr1:108668127-108668483	chr1:147172019-147172377	chr1:155959011-155959541	chr1:225742014-225742229	chr1:67998046-67998434	chr1:65525665-65525993	chr1:77999353-77999712	chr1:75237634-75238037	chr1:21616896-21617102	chr1:49142974-49143327	chr1:23256707-23257246	chr1:26356379-26356741
chr1:108757360-108757655	chr1:157459220-157459481	chr1:108757360-108757655	chr1:147196137-147196353	chr1:156036092-156036411	chr1:225960037-225960308	chr1:68001081-68001442	chr1:65528811-65529029	chr1:78149144-78149368	chr1:75669366-75669747	chr1:21629196-21629712	chr1:49162792-49163151	chr1:23290573-23291142	chr1:26362222-26362915
chr1:109055165-109055427	chr1:157465958-157466150	chr1:109055165-109055427	chr1:147362326-147362646	chr1:156060422-156060892	chr1:226033484-226033753	chr1:68027314-68027744	chr1:65541042-65541358	chr1:78366318-78366714	chr1:75699014-75699396	chr1:21650793-21651562	chr1:49283165-49283568	chr1:23302907-23303593	chr1:26431315-26431976
chr1:109104406-109104717	chr1:157475487-157475753	chr1:109104406-109104717	chr1:147364907-147365136	chr1:156066435-156066772	chr1:226098980-226099292	chr1:68225733-68226292	chr1:65674994-65675297	chr1:78579965-78580523	chr1:75731421-75731685	chr1:21661009-21661605	chr1:49381896-49382560	chr1:23345680-23346124	chr1:26437323-26437642
chr1:109186256-109186475	chr1:157933489-157933813	chr1:109186256-109186475	chr1:147727148-147727523	chr1:156100039-156100525	chr1:226163590-226163991	chr1:68231805-68232167	chr1:65681344-65681579	chr1:78596500-78596833	chr1:76097951-76098389	chr1:21671972-21672383	chr1:50546625-50547208	chr1:23407921-23408179	chr1:26449976-26450287
chr1:109370786-109371032	chr1:157939577-157939904	chr1:109370786-109371032	chr1:147806365-147806608	chr1:156111066-156111275	chr1:226312897-226313204	chr1:68315756-68316278	chr1:65701704-65701986	chr1:78610706-78611215	chr1:76374285-76374716	chr1:21684601-21684867	chr1:50737689-50737993	chr1:23425137-23425736	chr1:26471415-26472053
chr1:109440791-109441074	chr1:157961722-157962106	chr1:109440791-109441074	chr1:148000183-148000522	chr1:156115862-156116150	chr1:226612177-226612464	chr1:68319339-68319720	chr1:65896882-65897085	chr1:79072956-79073404	chr1:76457244-76457553	chr1:21694841-21695404	chr1:50798595-50799053	chr1:23494199-23494402	chr1:26488315-26488652
chr1:109642589-109642777	chr1:158005897-158006163	chr1:109642589-109642777	chr1:148531895-148532211	chr1:156186161-156186703	chr1:226735488-226735706	chr1:68475815-68476074	chr1:65925272-65925485	chr1:79083307-79083553	chr1:76619784-76620587	chr1:21697048-21697448	chr1:50799208-50799424	chr1:23495026-23495411	chr1:26490632-26491114
chr1:109655370-109655609	chr1:158057130-158057440	chr1:109655370-109655609	chr1:149035214-149035571	chr1:156195226-156195561	chr1:226814296-226814556	chr1:68577481-68577797	chr1:66153230-66153756	chr1:79142025-79142447	chr1:76796756-76797120	chr1:21710454-21710646	chr1:50814308-50814767	chr1:23504129-23504510	chr1:26496072-26496693
chr1:109736340-109736558	chr1:158091459-158091756	chr1:109736340-109736558	chr1:149192784-149192988	chr1:156329837-156330116	chr1:226821823-226822265	chr1:68582328-68582879	chr1:66424467-66424972	chr1:79154482-79154695	chr1:77366690-77367282	chr1:21766320-21766540	chr1:50834049-50834583	chr1:23505427-23506085	chr1:26503702-26504029
chr1:109806227-109806647	chr1:158094736-158095090	chr1:109806227-109806647	chr1:149204288-149204623	chr1:156355381-156355787	chr1:227015720-227016081	chr1:68585862-68586276	chr1:66708329-66708831	chr1:79305355-79305809	chr1:77591855-77592330	chr1:21766653-21766916	chr1:50835592-50835814	chr1:23510988-23511575	chr1:26516934-26517189
chr1:109820114-109820411	chr1:158173668-158173873	chr1:109820114-109820411	chr1:149658529-149658749	chr1:156414215-156414574	chr1:227625400-227625729	chr1:68786785-68787065	chr1:66718963-66719455	chr1:79725510-79725851	chr1:77609166-77609611	chr1:21795182-21795362	chr1:51071051-51071576	chr1:23523272-23523836	chr1:26530447-26530852
chr1:109941930-109942296	chr1:158968520-158968801	chr1:109941930-109942296	chr1:149764047-149764340	chr1:156415608-156415930	chr1:227669318-227669574	chr1:68788857-68789072	chr1:66748019-66748194	chr1:79962886-79963291	chr1:77613909-77614282	chr1:21815153-21815619	chr1:51086302-51086631	chr1:23536672-23537139	chr1:26560156-26560654
chr1:110074932-110075337	chr1:159102148-159102472	chr1:110074932-110075337	chr1:149933993-149934384	chr1:156553893-156554154	chr1:227950165-227950481	chr1:68808417-68808838	chr1:66902086-66902323	chr1:80683079-80683384	chr1:77779413-77779632	chr1:21817313-21817600	chr1:51169631-51170069	chr1:23543184-23543770	chr1:26601992-26602623
chr1:110075411-110075773	chr1:159130817-159131108	chr1:110075411-110075773	chr1:150022562-150022862	chr1:156577896-156578117	chr1:228134201-228134669	chr1:68811885-68812138	chr1:66911799-66912472	chr1:82015195-82015602	chr1:77999374-77999747	chr1:21824293-21824500	chr1:51215704-51216013	chr1:23670580-23671284	chr1:26611280-26611987
chr1:110088831-110089246	chr1:159181412-159181604	chr1:110088831-110089246	chr1:150045015-150045381	chr1:156595626-156596043	chr1:228187177-228187420	chr1:68850162-68850604	chr1:66969538-66969948	chr1:84322927-84323141	chr1:78149103-78149402	chr1:21835478-21835863	chr1:51240458-51240827	chr1:23694529-23694872	chr1:26612377-26612700
chr1:110172979-110173268	chr1:159750323-159750682	chr1:110172979-110173268	chr1:150141208-150141540	chr1:156597241-156597505	chr1:228318778-228319001	chr1:68908799-68909064	chr1:67191739-67192051	chr1:84371118-84371522	chr1:78366351-78366734	chr1:21837710-21837998	chr1:51338951-51339640	chr1:23695372-23695754	chr1:26647907-26648463
chr1:110182962-110183133	chr1:159768560-159768959	chr1:110182962-110183133	chr1:150159517-150159817	chr1:156627342-156627579	chr1:228401221-228401438	chr1:68936115-68936458	chr1:67230686-67231137	chr1:84397297-84397773	chr1:78579970-78580539	chr1:21861109-21861672	chr1:51395156-51395470	chr1:23703468-23704033	chr1:26662762-26663166
chr1:110185972-110186275	chr1:159861294-159861716	chr1:110185972-110186275	chr1:150227773-150228094	chr1:156629807-156630054	chr1:228566352-228566576	chr1:69285095-69285546	chr1:67390994-67391214	chr1:84588433-84588936	chr1:78596497-78596812	chr1:21866395-21866697	chr1:51510779-51510989	chr1:23730284-23730886	chr1:26690191-26690725
chr1:110316333-110316610	chr1:159906222-159906558	chr1:110316333-110316610	chr1:150436926-150437130	chr1:156647857-156648225	chr1:228688744-228688974	chr1:70203114-70203685	chr1:67461711-67462166	chr1:84606866-84607433	chr1:78610704-78611282	chr1:21900475-21901002	chr1:51554282-51554539	chr1:23810488-23811148	chr1:26717877-26718409
chr1:110319491-110319941	chr1:159977372-159977690	chr1:110319491-110319941	chr1:150505100-150505348	chr1:156658960-156659160	chr1:228703025-228703324	chr1:70500187-70500415	chr1:67614856-67615199	chr1:84853451-84853839	chr1:79072824-79073405	chr1:21913502-21913790	chr1:51655070-51655477	chr1:23823505-23823988	chr1:26743405-26743961
chr1:110523346-110523518	chr1:160070793-160071135	chr1:110523346-110523518	chr1:150533451-150533847	chr1:156659304-156659659	chr1:228800196-228800496	chr1:70598653-70599051	chr1:67677323-67677617	chr1:84899447-84899867	chr1:79083166-79083545	chr1:21921962-21922497	chr1:51657923-51658233	chr1:23866236-23866699	chr1:26758763-26759063
chr1:110526947-110527364	chr1:160162914-160163203	chr1:110526947-110527364	chr1:150785577-150785885	chr1:156675652-156676105	chr1:228827715-228827993	chr1:70953535-70953893	chr1:67680167-67680362	chr1:84907910-84908269	chr1:79142045-79142420	chr1:21949375-21949555	chr1:51762440-51762900	chr1:23871125-23871767	chr1:26798893-26799191
chr1:110554267-110554500	chr1:160346312-160346625	chr1:110554267-110554500	chr1:150894985-150895243	chr1:156695587-156695937	chr1:228870890-228871265	chr1:70975690-70976112	chr1:67699708-67700050	chr1:85007425-85007759	chr1:79154418-79154652	chr1:21965225-21965478	chr1:51779187-51779603	chr1:23881485-23881690	chr1:26826579-26827220
chr1:110572293-110572477	chr1:160386260-160386522	chr1:110572293-110572477	chr1:150951983-150952270	chr1:156767157-156767437	chr1:229363197-229363496	chr1:70994487-70994898	chr1:67813421-67813796	chr1:85070069-85070627	chr1:79305348-79306025	chr1:21974436-21974660	chr1:51810577-51810850	chr1:23885732-23886188	chr1:26850773-26851061
chr1:110596493-110596787	chr1:160398448-160398736	chr1:110596493-110596787	chr1:150968372-150968707	chr1:156808798-156809061	chr1:229393784-229394168	chr1:71151043-71151236	chr1:67955366-67955541	chr1:85086315-85086943	chr1:79725476-79725808	chr1:21982282-21982543	chr1:52000675-52001126	chr1:23892722-23892969	chr1:26857523-26858001
chr1:110630788-110630966	chr1:160576900-160577232	chr1:110630788-110630966	chr1:150997070-150997281	chr1:156829825-156830240	chr1:229617677-229618000	chr1:71515486-71516044	chr1:67966070-67966501	chr1:85219087-85219628	chr1:79819016-79819240	chr1:21985521-21986031	chr1:52031969-52032250	chr1:23920089-23920275	chr1:26865221-26865543
chr1:110648750-110649097	chr1:160651352-160651583	chr1:110648750-110649097	chr1:151072269-151072507	chr1:156859937-156860230	chr1:229797049-229797294	chr1:71559717-71559997	chr1:67998115-67998473	chr1:85237989-85238455	chr1:79962884-79963292	chr1:22029748-22030325	chr1:52034932-52035428	chr1:23961453-23961798	chr1:26910569-26910932
chr1:110659192-110659363	chr1:160696644-160697054	chr1:110659192-110659363	chr1:151128522-151128794	chr1:156890164-156890540	chr1:230303128-230303432	chr1:74934645-74935033	chr1:68001086-68001399	chr1:85248193-85248403	chr1:80621139-80621356	chr1:22108835-22109782	chr1:52093320-52093721	chr1:23963820-23964339	chr1:26924061-26924417
chr1:110739587-110739807	chr1:160804820-160805056	chr1:110739587-110739807	chr1:151224291-151224495	chr1:156897537-156897910	chr1:230404788-230405003	chr1:74969806-74970135	chr1:68027311-68027694	chr1:85401793-85402276	chr1:80683038-80683438	chr1:22131796-22132035	chr1:52234563-52235095	chr1:23984178-23984528	chr1:26928776-26929462
chr1:110745656-110746030	chr1:161067396-161067714	chr1:110745656-110746030	chr1:151273356-151273728	chr1:157059949-157060319	chr1:230446321-230446671	chr1:75155485-75155801	chr1:68225869-68226376	chr1:85410390-85411038	chr1:81640928-81641188	chr1:22141094-22141321	chr1:52362508-52363083	chr1:23991603-23992197	chr1:26946627-26947307
chr1:110750398-110750787	chr1:161109574-161109862	chr1:110750398-110750787	chr1:151313366-151313661	chr1:157125838-157126174	chr1:230768112-230768432	chr1:75237593-75237970	chr1:68231823-68232148	chr1:85575124-85575440	chr1:82015250-82015611	chr1:22145288-22145471	chr1:52467825-52468449	chr1:24017889-24018506	chr1:26947446-26947898
chr1:110855214-110855545	chr1:161162329-161162651	chr1:110855214-110855545	chr1:151416346-151416653	chr1:157333384-157333590	chr1:230933707-230934025	chr1:75669415-75669761	chr1:68315781-68316128	chr1:85706050-85706265	chr1:82274506-82274770	chr1:22167612-22167792	chr1:52593083-52593674	chr1:24044985-24045329	chr1:26989899-26990140
chr1:110955173-110955479	chr1:161179644-161179882	chr1:110955173-110955479	chr1:151507172-151507433	chr1:157339758-157339980	chr1:231114732-231115125	chr1:75699034-75699350	chr1:68319343-68319771	chr1:85720464-85720797	chr1:83241193-83241398	chr1:22192567-22192787	chr1:52607577-52607938	chr1:24069638-24069856	chr1:27003843-27004578
chr1:111002896-111003228	chr1:161197204-161197485	chr1:111002896-111003228	chr1:151566669-151567017	chr1:157347100-157347347	chr1:231347077-231347427	chr1:75731432-75731761	chr1:68475744-68476130	chr1:85725316-85725660	chr1:84322965-84323185	chr1:22196244-22196559	chr1:52761903-52762383	chr1:24077755-24078202	chr1:27018747-27019118
chr1:111038533-111039020	chr1:161261335-161261620	chr1:111038533-111039020	chr1:151665485-151665809	chr1:157459232-157459511	chr1:231493601-231493926	chr1:76098082-76098419	chr1:68577528-68577828	chr1:85773807-85774359	chr1:84371061-84371328	chr1:22210993-22211179	chr1:52814324-52814541	chr1:24098587-24099024	chr1:27019318-27019638
chr1:111067146-111067456	chr1:161351983-161352180	chr1:111067146-111067456	chr1:151707487-151707873	chr1:157550068-157550267	chr1:231726289-231726716	chr1:76374332-76374765	chr1:68582354-68582765	chr1:85809921-85810331	chr1:84397316-84397789	chr1:22257687-22257921	chr1:53132005-53132371	chr1:24104574-24105149	chr1:27021996-27022652
chr1:111091125-111091296	chr1:161456920-161457163	chr1:111091125-111091296	chr1:151808890-151809243	chr1:157847902-157848105	chr1:231739737-231740066	chr1:76457255-76457556	chr1:68585871-68586344	chr1:85930152-85930371	chr1:84588447-84588907	chr1:22266210-22266456	chr1:53151840-53152238	chr1:24117349-24117686	chr1:27032103-27032559
chr1:111158393-111158674	chr1:161536030-161536284	chr1:111158393-111158674	chr1:151861523-151861742	chr1:157933426-157933796	chr1:231860941-231861236	chr1:76619796-76620461	chr1:68786775-68787092	chr1:85960622-85960828	chr1:84606851-84607393	chr1:22283292-22283800	chr1:53166566-53167041	chr1:24125957-24126198	chr1:27070433-27070944
chr1:111162004-111162261	chr1:161617472-161617680	chr1:111162004-111162261	chr1:151906402-151906935	chr1:157939573-157939911	chr1:232002481-232002797	chr1:76796754-76797039	chr1:68808402-68808808	chr1:85968493-85968800	chr1:84853498-84853856	chr1:22290357-22290875	chr1:53213805-53214065	chr1:24136160-24136672	chr1:27087754-27088082
chr1:111173401-111173740	chr1:161711237-161711584	chr1:111173401-111173740	chr1:151940447-151940882	chr1:157961768-157962135	chr1:233307952-233308176	chr1:77366782-77367272	chr1:68811977-68812197	chr1:86046903-86047213	chr1:84899364-84899884	chr1:22307306-22307486	chr1:53370550-53370930	chr1:24137276-24137634	chr1:27115475-27116149
chr1:111323494-111323771	chr1:161762563-161762759	chr1:111323494-111323771	chr1:151969218-151969685	chr1:158057144-158057502	chr1:233440279-233440606	chr1:77464442-77464717	chr1:68850139-68850567	chr1:86071854-86072115	chr1:84907892-84908340	chr1:22308589-22308882	chr1:53387221-53387619	chr1:24151688-24152181	chr1:27126411-27126741
chr1:111325969-111326218	chr1:162006802-162007036	chr1:111325969-111326218	chr1:151974170-151974532	chr1:158091414-158091792	chr1:233530695-233530980	chr1:77591834-77592322	chr1:68908818-68909102	chr1:86078822-86079046	chr1:85007353-85007747	chr1:22331634-22332108	chr1:53435789-53436049	chr1:24164848-24165241	chr1:27136465-27137106
chr1:111574978-111575149	chr1:162025776-162026181	chr1:111574978-111575149	chr1:152025126-152025387	chr1:158094790-158095075	chr1:233576693-233576951	chr1:77609200-77609553	chr1:68936106-68936467	chr1:86158341-86158743	chr1:85069886-85070647	chr1:22345812-22346101	chr1:53638351-53638664	chr1:24181013-24181457	chr1:27152781-27153116
chr1:111765504-111765880	chr1:162246391-162246619	chr1:111765504-111765880	chr1:152114462-152114829	chr1:158173659-158173899	chr1:233926810-233927116	chr1:77613885-77614300	chr1:69285158-69285530	chr1:86174197-86174470	chr1:85086310-85086932	chr1:22349321-22349674	chr1:53647688-53648026	chr1:24194663-24195138	chr1:27179483-27180164
chr1:111876821-111877114	chr1:162327526-162327849	chr1:111876821-111877114	chr1:152158095-152158374	chr1:158968500-158968788	chr1:234201536-234201879	chr1:77779330-77779551	chr1:70203242-70203641	chr1:86315991-86316328	chr1:85219118-85219623	chr1:22352481-22352729	chr1:53651361-53651731	chr1:24243211-24243752	chr1:27187682-27188055
chr1:111942476-111942727	chr1:162361918-162362192	chr1:111942476-111942727	chr1:152162316-152162627	chr1:159102137-159102463	chr1:234290590-234290828	chr1:77999365-77999774	chr1:70500180-70500465	chr1:86377466-86377711	chr1:85237786-85238450	chr1:22366178-22366393	chr1:53743845-53744349	chr1:24275579-24276034	chr1:27189220-27189792
chr1:112024357-112024562	chr1:162583403-162583802	chr1:112024357-112024562	chr1:152371697-152371961	chr1:159130851-159131107	chr1:234634813-234635234	chr1:78149077-78149403	chr1:70598642-70599026	chr1:86483970-86484337	chr1:85248166-85248517	chr1:22379047-22379328	chr1:53858867-53859410	chr1:24285381-24285825	chr1:27204213-27204924
chr1:112050830-112051224	chr1:162770106-162770338	chr1:112050830-112051224	chr1:152413416-152413664	chr1:159167862-159168061	chr1:235247050-235247381	chr1:78366340-78366745	chr1:70953557-70953923	chr1:86845931-86846360	chr1:85401694-85402300	chr1:22432024-22432558	chr1:53910184-53910616	chr1:24286329-24286761	chr1:27213597-27213994
chr1:112199025-112199310	chr1:162817742-162817976	chr1:112199025-112199310	chr1:152423871-152424075	chr1:159184023-159184223	chr1:235257210-235257459	chr1:78445112-78445397	chr1:70975742-70976081	chr1:86885032-86885302	chr1:85410380-85411039	chr1:22458331-22458955	chr1:53939218-53939484	chr1:24306495-24306963	chr1:27226468-27226923
chr1:112257636-112257808	chr1:162824099-162824291	chr1:112257636-112257808	chr1:152430889-152431189	chr1:159750338-159750660	chr1:235580433-235580689	chr1:78579882-78580513	chr1:70994592-70994841	chr1:86939692-86940009	chr1:85575121-85575446	chr1:22469959-22470387	chr1:53951103-53951569	chr1:24354384-24354893	chr1:27226983-27227269
chr1:112289967-112290268	chr1:162847830-162848152	chr1:112289967-112290268	chr1:152505917-152506121	chr1:159768698-159768926	chr1:235677071-235677400	chr1:78596468-78596852	chr1:71515630-71516051	chr1:86973743-86973949	chr1:85706096-85706390	chr1:22534713-22535061	chr1:54147786-54148155	chr1:24362690-24362902	chr1:27234145-27234407
chr1:112298204-112298397	chr1:163144591-163144879	chr1:112298204-112298397	chr1:152626628-152626839	chr1:159861296-159861757	chr1:236135004-236135313	chr1:78610687-78611209	chr1:71559687-71559932	chr1:87153243-87153660	chr1:85720418-85720777	chr1:22558510-22558794	chr1:54181212-54181422	chr1:24373638-24374001	chr1:27248157-27248502
chr1:112312219-112312477	chr1:163285560-163285917	chr1:112312219-112312477	chr1:152843856-152844112	chr1:159906203-159906538	chr1:236266966-236267313	chr1:79072975-79073342	chr1:71662451-71662693	chr1:87207617-87207969	chr1:85725337-85725686	chr1:22602162-22602746	chr1:54220308-54220771	chr1:24397270-24397758	chr1:27286680-27287185
chr1:112841290-112841465	chr1:163331044-163331305	chr1:112841290-112841465	chr1:153165252-153165528	chr1:159977368-159977732	chr1:236272725-236273027	chr1:79083279-79083535	chr1:74934718-74935050	chr1:87246480-87246922	chr1:85773772-85774413	chr1:22643668-22644185	chr1:54291985-54292257	chr1:24438956-24439401	chr1:27293304-27294039
chr1:112879652-112879960	chr1:163379832-163380101	chr1:112879652-112879960	chr1:153324973-153325336	chr1:160016659-160016865	chr1:236695049-236695421	chr1:79141899-79142416	chr1:74969863-74970142	chr1:87299248-87299690	chr1:85809957-85810277	chr1:22707042-22707374	chr1:54326558-54327011	chr1:24469073-24469365	chr1:27317148-27317557
chr1:112901463-112901761	chr1:163498571-163498797	chr1:112901463-112901761	chr1:153438298-153438775	chr1:160048450-160048649	chr1:237725533-237725748	chr1:79305378-79305814	chr1:75155444-75155807	chr1:87430924-87431312	chr1:85968488-85968808	chr1:22742975-22743480	chr1:54344187-54344593	chr1:24476797-24477368	chr1:27323942-27324560
chr1:112912360-112912617	chr1:164587116-164587353	chr1:112912360-112912617	chr1:153467419-153467778	chr1:160055497-160055753	chr1:240061471-240061786	chr1:79725479-79725815	chr1:75199383-75199558	chr1:87549871-87550340	chr1:86046882-86047266	chr1:22746896-22747381	chr1:54414649-54415143	chr1:24481923-24482207	chr1:27337631-27337910
chr1:112933477-112933878	chr1:164756500-164756897	chr1:112933477-112933878	chr1:153482330-153482550	chr1:160070805-160071211	chr1:241694710-241694965	chr1:79962874-79963293	chr1:75237678-75237973	chr1:87597414-87597841	chr1:86071747-86072100	chr1:22778200-22778682	chr1:54425282-54425776	chr1:24513577-24514103	chr1:27357685-27358397
chr1:113008790-113009024	chr1:165042734-165042928	chr1:113008790-113009024	chr1:153483391-153483780	chr1:160162939-160163220	chr1:241774396-241774675	chr1:80683036-80683400	chr1:75669407-75669742	chr1:87745925-87746186	chr1:86078727-86079221	chr1:22854463-22854796	chr1:54535789-54536091	chr1:24525696-24526231	chr1:27370957-27371491
chr1:113157133-113157304	chr1:165083620-165083812	chr1:113157133-113157304	chr1:153505589-153505947	chr1:160221747-160222069	chr1:241998200-241998415	chr1:80683797-80684155	chr1:75699056-75699395	chr1:87758601-87759160	chr1:86158424-86158840	chr1:22968434-22968975	chr1:54547249-54547707	chr1:24528329-24528900	chr1:27372390-27372791
chr1:113249933-113250243	chr1:165227253-165227464	chr1:113249933-113250243	chr1:153540939-153541317	chr1:160346372-160346674	chr1:242059736-242059958	chr1:82015275-82015593	chr1:75731401-75731695	chr1:87791648-87792002	chr1:86174195-86174408	chr1:22992221-22992755	chr1:54587194-54587610	chr1:24580072-24580428	chr1:27396858-27397176
chr1:113258851-113259256	chr1:165362191-165362553	chr1:113258851-113259256	chr1:153544993-153545319	chr1:160386244-160386455	chr1:243488621-243488900	chr1:82226148-82226366	chr1:76098081-76098454	chr1:88419388-88419782	chr1:86360436-86360749	chr1:23000556-23001144	chr1:54591398-54591617	chr1:24592831-24593201	chr1:27423711-27424315
chr1:113261397-113261568	chr1:165373207-165373577	chr1:113261397-113261568	chr1:153650069-153650536	chr1:160398453-160398785	chr1:244436324-244436676	chr1:84370955-84371308	chr1:76374342-76374809	chr1:88527182-88527513	chr1:86377466-86377713	chr1:23016107-23016407	chr1:54647456-54647746	chr1:24610583-24611016	chr1:27429133-27429755
chr1:113346794-113347111	chr1:165562192-165562577	chr1:113346794-113347111	chr1:153721781-153722209	chr1:160576888-160577264	chr1:244462744-244462993	chr1:84397381-84397777	chr1:76457239-76457552	chr1:88646117-88646648	chr1:86483973-86484331	chr1:23025139-23025324	chr1:54776664-54777043	chr1:24635108-24635531	chr1:27435600-27436043
chr1:113351867-113352196	chr1:165570906-165571201	chr1:113351867-113352196	chr1:153769715-153769975	chr1:160651386-160651617	chr1:244960204-244960454	chr1:84588464-84588895	chr1:76619823-76620673	chr1:88768810-88769175	chr1:86845977-86846473	chr1:23030874-23031410	chr1:54826142-54826352	chr1:24643235-24643551	chr1:27438471-27439009
chr1:113423585-113423859	chr1:165687223-165687504	chr1:113423585-113423859	chr1:153793884-153794088	chr1:160696661-160696957	chr1:245205985-245206273	chr1:84606868-84607415	chr1:76796759-76797020	chr1:89015262-89015518	chr1:86884978-86885324	chr1:23039533-23039744	chr1:54934444-54934654	chr1:24648438-24649015	chr1:27453912-27454212
chr1:113585285-113585577	chr1:165883435-165883849	chr1:113585285-113585577	chr1:153959139-153959571	chr1:160804831-160805081	chr1:245242465-245242680	chr1:84713245-84713492	chr1:77366843-77367089	chr1:89061005-89061466	chr1:86939745-86940087	chr1:23058339-23058672	chr1:54953927-54954150	chr1:24652444-24652630	chr1:27462455-27462784
chr1:113615282-113615706	chr1:165894018-165894269	chr1:113615282-113615706	chr1:154171547-154171866	chr1:160921193-160921399	chr1:245316342-245316711	chr1:84814073-84814257	chr1:77591835-77592255	chr1:89073848-89074252	chr1:86965706-86965933	chr1:23066198-23066467	chr1:54954937-54955519	chr1:24691656-24692132	chr1:27481297-27482025
chr1:113683117-113683474	chr1:166402830-166403254	chr1:113683117-113683474	chr1:154244618-154245003	chr1:160960143-160960389	chr1:246166465-246166755	chr1:84899435-84899888	chr1:77609210-77609547	chr1:89121361-89121713	chr1:87153234-87153602	chr1:23076126-23076306	chr1:54965193-54965503	chr1:24711636-24712029	chr1:27524314-27524862
chr1:113995579-113995828	chr1:166448221-166448535	chr1:113995579-113995828	chr1:154307582-154307842	chr1:161067399-161067741	chr1:246614113-246614366	chr1:84907837-84908232	chr1:77613935-77614330	chr1:89202304-89202898	chr1:87207639-87207993	chr1:23102862-23103061	chr1:55137646-55138217	chr1:24716524-24716917	chr1:27610940-27611619
chr1:114220561-114220834	chr1:166879689-166880006	chr1:114220561-114220834	chr1:154377637-154377928	chr1:161109614-161109872	chr1:246655994-246656213	chr1:85007328-85007702	chr1:77882869-77883070	chr1:89342972-89343421	chr1:87246635-87246960	chr1:23158343-23158958	chr1:55233874-55234089	chr1:24717702-24718151	chr1:27623170-27623602
chr1:114378376-114378547	chr1:167028389-167028716	chr1:114378376-114378547	chr1:154452342-154452640	chr1:161162330-161162634	chr1:246917257-246917534	chr1:85070091-85070579	chr1:77999428-77999704	chr1:89401600-89402063	chr1:87299264-87299724	chr1:23188494-23188966	chr1:55257547-55257960	chr1:24718784-24719187	chr1:27627224-27627831
chr1:114447704-114448036	chr1:167035777-167036275	chr1:114447704-114448036	chr1:154506763-154507074	chr1:161179679-161179944	chr1:247536163-247536378	chr1:85086366-85086910	chr1:78149043-78149367	chr1:89439161-89439636	chr1:87430926-87431293	chr1:23215653-23216199	chr1:55266858-55267151	chr1:24741902-24742365	chr1:27633331-27633649
chr1:114521454-114521744	chr1:167237090-167237406	chr1:114521454-114521744	chr1:154518924-154519248	chr1:161197168-161197443	chr1:247553438-247553695	chr1:85219109-85219610	chr1:78291053-78291230	chr1:89449572-89449901	chr1:87490932-87491154	chr1:23241304-23241537	chr1:55276035-55276569	chr1:24748029-24748249	chr1:27648524-27649127
chr1:114825494-114825738	chr1:167411374-167411759	chr1:114825494-114825738	chr1:154532023-154532339	chr1:161351872-161352258	chr1:249101271-249101581	chr1:85237856-85238461	chr1:78366321-78366724	chr1:89458157-89458406	chr1:87549860-87550281	chr1:23256703-23257252	chr1:55410726-55411179	chr1:24797320-24797631	chr1:27659195-27659695
chr1:114889067-114889501	chr1:167503022-167503398	chr1:114889067-114889501	chr1:154642170-154642563	chr1:161456831-161457208	chr10:119979-120273	chr1:85248235-85248464	chr1:78444987-78445207	chr1:89464356-89464841	chr1:87597393-87597859	chr1:23290587-23291095	chr1:55416278-55416824	chr1:24828672-24828898	chr1:27668450-27668779
chr1:115521986-115522281	chr1:167657183-167657473	chr1:115521986-115522281	chr1:154721600-154721839	chr1:161536100-161536390	chr10:122511-122726	chr1:85401712-85402287	chr1:78579828-78580526	chr1:89551478-89551904	chr1:87745920-87746176	chr1:23302864-23303594	chr1:55438863-55439143	chr1:24841995-24842389	chr1:27675686-27676017
chr1:115584353-115584601	chr1:167772583-167772818	chr1:115584353-115584601	chr1:154733006-154733210	chr1:161711176-161711575	chr10:557036-557326	chr1:85410389-85411073	chr1:78596489-78596806	chr1:89823788-89824290	chr1:87758605-87759056	chr1:23345672-23346218	chr1:55461946-55462472	chr1:24853556-24854017	chr1:27683917-27684493
chr1:115655453-115655705	chr1:168051474-168051733	chr1:115655453-115655705	chr1:154850941-154851327	chr1:162025775-162026179	chr10:1155993-1156259	chr1:85575140-85575428	chr1:78610753-78611168	chr1:89920521-89921066	chr1:87791684-87792017	chr1:23407926-23408213	chr1:55487598-55488115	chr1:24868426-24868936	chr1:27692910-27693282
chr1:115681554-115681931	chr1:168311981-168312368	chr1:115681554-115681931	chr1:154916180-154916613	chr1:162246351-162246612	chr10:1463133-1463428	chr1:85706115-85706353	chr1:79072957-79073351	chr1:89948768-89949350	chr1:88139509-88139727	chr1:23425127-23425693	chr1:55537284-55537498	chr1:24882190-24882757	chr1:27695348-27695738
chr1:116012251-116012638	chr1:168409055-168409421	chr1:116012251-116012638	chr1:154971617-154971821	chr1:162327595-162327794	chr10:2881325-2881578	chr1:85720440-85720790	chr1:79083216-79083505	chr1:89990949-89991155	chr1:88419337-88419775	chr1:23493990-23494387	chr1:55606185-55606590	chr1:24913644-24914157	chr1:27699319-27699567
chr1:116088832-116089089	chr1:168572741-168573201	chr1:116088832-116089089	chr1:154989908-154990324	chr1:162361928-162362223	chr10:2970489-2970813	chr1:85725292-85725590	chr1:79142037-79142371	chr1:90064607-90064942	chr1:88527181-88527554	chr1:23495129-23495512	chr1:55743044-55743646	chr1:24919999-24920417	chr1:27714743-27715347
chr1:116138366-116138759	chr1:169317706-169318003	chr1:116138366-116138759	chr1:155017434-155017786	chr1:162583497-162583820	chr10:3020338-3020613	chr1:85773769-85774344	chr1:79305379-79305776	chr1:90098373-90098629	chr1:88544826-88545035	chr1:23504114-23504461	chr1:55750406-55750953	chr1:24961677-24962087	chr1:27721768-27722312
chr1:116150809-116151122	chr1:169435629-169435835	chr1:116150809-116151122	chr1:155033947-155034280	chr1:162770068-162770387	chr10:3085747-3086064	chr1:85809983-85810381	chr1:79725527-79725797	chr1:90228459-90228877	chr1:88646208-88646702	chr1:23505475-23506041	chr1:55803757-55804123	chr1:24969036-24969404	chr1:27728815-27729249
chr1:116260256-116260572	chr1:169515708-169515932	chr1:116260256-116260572	chr1:155035145-155035469	chr1:162817714-162818002	chr10:3239536-3239984	chr1:85960627-85960811	chr1:79962913-79963238	chr1:90246162-90246574	chr1:88768778-88769173	chr1:23510997-23511606	chr1:55841402-55841776	chr1:25004917-25005129	chr1:27729495-27729841
chr1:116307220-116307512	chr1:169519542-169519844	chr1:116307220-116307512	chr1:155057127-155057560	chr1:162824049-162824421	chr10:3281836-3282229	chr1:85968525-85968779	chr1:80621165-80621362	chr1:90270153-90270616	chr1:89015241-89015526	chr1:23523460-23523763	chr1:55844215-55844593	chr1:25010300-25010552	chr1:27742941-27743510
chr1:116314476-116314811	chr1:169898086-169898475	chr1:116314476-116314811	chr1:155063944-155064196	chr1:162847800-162848133	chr10:3509575-3509794	chr1:85987630-85987865	chr1:80683056-80683400	chr1:90308878-90309241	chr1:89061006-89061445	chr1:23536599-23537164	chr1:55944417-55944860	chr1:25014981-25015552	chr1:27815615-27815975
chr1:116350448-116350677	chr1:169979648-169979901	chr1:116350448-116350677	chr1:155140233-155140690	chr1:163144676-163144894	chr10:4698790-4699090	chr1:86046898-86047226	chr1:82015270-82015642	chr1:90418727-90419134	chr1:89073845-89074277	chr1:23543198-23543767	chr1:56167861-56168119	chr1:25071340-25072164	chr1:27834763-27835081
chr1:116524014-116524302	chr1:170734948-170735140	chr1:116524014-116524302	chr1:155176723-155176971	chr1:163285559-163285831	chr10:4809342-4809557	chr1:86071821-86072096	chr1:82025622-82025797	chr1:90452699-90453182	chr1:89121418-89121777	chr1:23556077-23556372	chr1:56314584-56314927	chr1:25157094-25157517	chr1:27849579-27850018
chr1:116563371-116563632	chr1:170851163-170851355	chr1:116563371-116563632	chr1:155220480-155220851	chr1:163330990-163331263	chr10:4857556-4857775	chr1:86072720-86073221	chr1:84322891-84323134	chr1:90511537-90511932	chr1:89202271-89202907	chr1:23655235-23655415	chr1:56358795-56359193	chr1:25161494-25161792	chr1:27854595-27855166
chr1:116681626-116682118	chr1:170898957-170899151	chr1:116681626-116682118	chr1:155293131-155293368	chr1:163379857-163380166	chr10:4891871-4892271	chr1:86078779-86079176	chr1:84371006-84371303	chr1:90580097-90580494	chr1:89342969-89343474	chr1:23670352-23670868	chr1:56874665-56875263	chr1:25174364-25174848	chr1:27866794-27867193
chr1:116694666-116694922	chr1:171196006-171196204	chr1:116694666-116694922	chr1:155561611-155561981	chr1:163498613-163498863	chr10:5664993-5665476	chr1:86094543-86094754	chr1:84397416-84397783	chr1:91044816-91045128	chr1:89401619-89401995	chr1:23671039-23671407	chr1:56882262-56882494	chr1:25176174-25176596	chr1:27868887-27869266
chr1:117027805-117028195	chr1:171282920-171283223	chr1:117027805-117028195	chr1:155618340-155618617	chr1:164587102-164587431	chr10:5915498-5915713	chr1:86158418-86158769	chr1:84588491-84588871	chr1:91186924-91187356	chr1:89439176-89439754	chr1:23694477-23694884	chr1:57042837-57043084	chr1:25192805-25193094	chr1:27883061-27884006
chr1:117041591-117042034	chr1:171374320-171374512	chr1:117041591-117042034	chr1:155907977-155908303	chr1:164756489-164756872	chr10:6150972-6151188	chr1:86173985-86174468	chr1:84606854-84607291	chr1:91429956-91430287	chr1:89449595-89449895	chr1:23695314-23695862	chr1:57045178-57045545	chr1:25224550-25224998	chr1:27895003-27895527
chr1:117117317-117117561	chr1:171614105-171614394	chr1:117117317-117117561	chr1:155959057-155959529	chr1:165042610-165042894	chr10:6244676-6244919	chr1:86316074-86316311	chr1:84853462-84853741	chr1:91630813-91631226	chr1:89457341-89457619	chr1:23695979-23696195	chr1:57050296-57050997	chr1:25236059-25236366	chr1:27932544-27933251
chr1:117215221-117215435	chr1:171770508-171770916	chr1:117215221-117215435	chr1:156036095-156036432	chr1:165083581-165083819	chr10:6443666-6444137	chr1:86483966-86484313	chr1:84899460-84899813	chr1:91631682-91632063	chr1:89458035-89458443	chr1:23703508-23704123	chr1:57174942-57175353	chr1:25258690-25259177	chr1:27935050-27935751
chr1:117267410-117267611	chr1:171954130-171954324	chr1:117267410-117267611	chr1:156060452-156060968	chr1:165362175-165362440	chr10:6458963-6459239	chr1:86845979-86846379	chr1:84907948-84908244	chr1:91744330-91744577	chr1:89464340-89464851	chr1:23730308-23730846	chr1:57223945-57224170	chr1:25279137-25279323	chr1:27942986-27943409
chr1:117279919-117280247	chr1:172059432-172059737	chr1:117279919-117280247	chr1:156066407-156066799	chr1:165373183-165373485	chr10:6487715-6487947	chr1:86885064-86885269	chr1:85007378-85007750	chr1:91748308-91748689	chr1:89551444-89551933	chr1:23809863-23810089	chr1:57269207-57269596	chr1:25288718-25289061	chr1:27970268-27970828
chr1:117360268-117360604	chr1:172368637-172368945	chr1:117360268-117360604	chr1:156100079-156100494	chr1:165562033-165562511	chr10:7459005-7459264	chr1:86939651-86940036	chr1:85069814-85070673	chr1:91852695-91853212	chr1:89615000-89615244	chr1:23810516-23810717	chr1:57286552-57287110	chr1:25317792-25318081	chr1:27977323-27977562
chr1:117597987-117598255	chr1:172398493-172398784	chr1:117597987-117598255	chr1:156111085-156111309	chr1:165570861-165571137	chr10:7567439-7567785	chr1:86973649-86974084	chr1:85086317-85086896	chr1:91867589-91867859	chr1:89823782-89824337	chr1:23823504-23823972	chr1:57297480-57298047	chr1:25349305-25349766	chr1:27989472-27990104
chr1:117610452-117610804	chr1:172413181-172413458	chr1:117610452-117610804	chr1:156115799-156116137	chr1:165687190-165687523	chr10:7729260-7729566	chr1:87153400-87153629	chr1:85219110-85219627	chr1:91906526-91906799	chr1:89920500-89921095	chr1:23854611-23854902	chr1:57433967-57434227	chr1:25363674-25364561	chr1:27995598-27996206
chr1:117827262-117827538	chr1:172419165-172419357	chr1:117827262-117827538	chr1:156186196-156186712	chr1:165883389-165883712	chr10:7798504-7798719	chr1:87207647-87207996	chr1:85237811-85238426	chr1:91966903-91967142	chr1:89948754-89949259	chr1:23857881-23858149	chr1:58479039-58479249	chr1:25395351-25395652	chr1:28046051-28046388
chr1:118055386-118055713	chr1:172688771-172689104	chr1:118055386-118055713	chr1:156195204-156195621	chr1:165897399-165897676	chr10:7914033-7914306	chr1:87246664-87246922	chr1:85248147-85248391	chr1:91976980-91977390	chr1:89985410-89985675	chr1:23866222-23866698	chr1:58501237-58501467	chr1:25427838-25428325	chr1:28052174-28052722
chr1:118077709-118077942	chr1:172697229-172697447	chr1:118077709-118077942	chr1:156355368-156355741	chr1:166403007-166403258	chr10:9251216-9251452	chr1:87299269-87299627	chr1:85401757-85402256	chr1:91978848-91979123	chr1:90064614-90064987	chr1:23871122-23871719	chr1:58512843-58513266	chr1:25443896-25444346	chr1:28099515-28100020
chr1:118296714-118297008	chr1:172714117-172714488	chr1:118296714-118297008	chr1:156414176-156414543	chr1:166448353-166448552	chr10:11312558-11312891	chr1:87430961-87431280	chr1:85410401-85411030	chr1:91995437-91995844	chr1:90228413-90228845	chr1:23882497-23882784	chr1:58628656-58629098	chr1:25455994-25456222	chr1:28156826-28157162
chr1:118301523-118301717	chr1:172795164-172795556	chr1:118301523-118301717	chr1:156415589-156415931	chr1:166879623-166879959	chr10:11514254-11514522	chr1:87549799-87550307	chr1:85575158-85575476	chr1:92083035-92083322	chr1:90246216-90246625	chr1:23885787-23885967	chr1:58981458-58981974	chr1:25475138-25475676	chr1:28184467-28185060
chr1:118438184-118438540	chr1:173171481-173171860	chr1:118438184-118438540	chr1:156553843-156554240	chr1:167028411-167028729	chr10:11767183-11767529	chr1:87597379-87597846	chr1:85706117-85706326	chr1:92270111-92270466	chr1:90270176-90270649	chr1:23892776-23893083	chr1:59012299-59012849	chr1:25493860-25494335	chr1:28240802-28241158
chr1:118620016-118620216	chr1:173389475-173389835	chr1:118620016-118620216	chr1:156577852-156578151	chr1:167035875-167036275	chr10:11799870-11800238	chr1:87745954-87746170	chr1:85720485-85720763	chr1:92348996-92349202	chr1:90308828-90309241	chr1:23920049-23920404	chr1:59118180-59118689	chr1:25531271-25531781	chr1:28261313-28261731
chr1:118693959-118694388	chr1:173400319-173400718	chr1:118693959-118694388	chr1:156595680-156596039	chr1:167093366-167093609	chr10:11824848-11825159	chr1:87758617-87759165	chr1:85725309-85725582	chr1:92392822-92393251	chr1:90418785-90419071	chr1:23946130-23946506	chr1:59205525-59206107	chr1:25544180-25544373	chr1:28266805-28267283
chr1:119551379-119551582	chr1:173660367-173660585	chr1:119551379-119551582	chr1:156597299-156597503	chr1:167237117-167237352	chr10:12028619-12028970	chr1:87791725-87792043	chr1:85773819-85774303	chr1:92463160-92463612	chr1:90452722-90453176	chr1:23961437-23961790	chr1:59234877-59235392	chr1:25558432-25559026	chr1:28274033-28274465
chr1:119818090-119818361	chr1:173794158-173794411	chr1:119818090-119818361	chr1:156629749-156630139	chr1:167370615-167370817	chr10:12306175-12306567	chr1:88419391-88419805	chr1:85809891-85810371	chr1:92756884-92757325	chr1:90511566-90511921	chr1:23963830-23964369	chr1:59250784-59251280	chr1:25559090-25559286	chr1:28286508-28286978
chr1:119829336-119829529	chr1:174186865-174187077	chr1:119829336-119829529	chr1:156647635-156648162	chr1:167411428-167411725	chr10:12753115-12753390	chr1:88527213-88527584	chr1:85864463-85864657	chr1:92775683-92776065	chr1:90580136-90580468	chr1:23984100-23984501	chr1:59755556-59756221	chr1:25566200-25566767	chr1:28305957-28306615
chr1:119859620-119859792	chr1:174227156-174227533	chr1:119859620-119859792	chr1:156658855-156659144	chr1:167503029-167503371	chr10:13116777-13117205	chr1:88646105-88646600	chr1:85960628-85960824	chr1:93064776-93065095	chr1:90598690-90598934	chr1:23991651-23992187	chr1:60033830-60034197	chr1:25573591-25573942	chr1:28362961-28363335
chr1:119910088-119910434	chr1:174231923-174232145	chr1:119910088-119910434	chr1:156659234-156659700	chr1:167657112-167657499	chr10:13141670-13141885	chr1:88768871-88769130	chr1:85968531-85968802	chr1:93088804-93089081	chr1:91044876-91045282	chr1:24018013-24018505	chr1:60131866-60132094	chr1:25574141-25574546	chr1:28417622-28418202
chr1:120018501-120018782	chr1:174739170-174739482	chr1:120018501-120018782	chr1:156675742-156675984	chr1:168051544-168051753	chr10:13413947-13414244	chr1:89015299-89015568	chr1:86046852-86047172	chr1:93324405-93324907	chr1:91186929-91187353	chr1:24044939-24045288	chr1:60164878-60165428	chr1:25586330-25586556	chr1:28439463-28439922
chr1:120092368-120092581	chr1:174998914-174999267	chr1:120092368-120092581	chr1:156695594-156695978	chr1:168311947-168312306	chr10:13482513-13482728	chr1:89060997-89061381	chr1:86071800-86072015	chr1:93425921-93426490	chr1:91429961-91430344	chr1:24072147-24072327	chr1:60183774-60184047	chr1:25656504-25656705	chr1:28535197-28535844
chr1:120125467-120125791	chr1:175121205-175121571	chr1:120125467-120125791	chr1:156808792-156809039	chr1:168409010-168409420	chr10:13702020-13702280	chr1:89073911-89074144	chr1:86078776-86079093	chr1:93433993-93434380	chr1:91630827-91631177	chr1:24077771-24078199	chr1:60224995-60225568	chr1:25663623-25663810	chr1:28574880-28575648
chr1:120154271-120154555	chr1:175124071-175124344	chr1:120154271-120154555	chr1:156829811-156830290	chr1:168572771-168573147	chr10:13820077-13820314	chr1:89121410-89121768	chr1:86158310-86158778	chr1:93459622-93460095	chr1:91631660-91632048	chr1:24098604-24099094	chr1:60345197-60345613	chr1:25664881-25665189	chr1:28655406-28655807
chr1:120156439-120156762	chr1:175288806-175289110	chr1:120156439-120156762	chr1:156859930-156860209	chr1:169317725-169318049	chr10:14238970-14239201	chr1:89202371-89202696	chr1:86174047-86174485	chr1:93487149-93487523	chr1:91744344-91744624	chr1:24104501-24105207	chr1:60368842-60369293	chr1:25695759-25696004	chr1:28686106-28686624
chr1:120218200-120218393	chr1:175343039-175343329	chr1:120218200-120218393	chr1:156862070-156862338	chr1:169435546-169435766	chr10:14520640-14521013	chr1:89342950-89343416	chr1:86484033-86484299	chr1:93527769-93528083	chr1:91748284-91748641	chr1:24125938-24126225	chr1:60412869-60413457	chr1:25729491-25729926	chr1:28694505-28695087
chr1:120286766-120287055	chr1:175726557-175726773	chr1:120286766-120287055	chr1:156890170-156890505	chr1:169515643-169515982	chr10:14578965-14579230	chr1:89401649-89401967	chr1:86846003-86846323	chr1:93545990-93546301	chr1:91852696-91853219	chr1:24126940-24127600	chr1:60437019-60437461	chr1:25756804-25757098	chr1:28736151-28736805
chr1:120351612-120351876	chr1:176344173-176344471	chr1:120351612-120351876	chr1:156897555-156897907	chr1:169681192-169681490	chr10:14865120-14865358	chr1:89439232-89439658	chr1:86885073-86885307	chr1:93770174-93770741	chr1:91867547-91867774	chr1:24136208-24136634	chr1:60442416-60442962	chr1:25795258-25795510	chr1:28762723-28763089
chr1:120413560-120413937	chr1:176529040-176529286	chr1:120413560-120413937	chr1:157059927-157060277	chr1:169778865-169779115	chr10:15148423-15148697	chr1:89464329-89464760	chr1:86939791-86940030	chr1:93903485-93903941	chr1:91906527-91906760	chr1:24137292-24137651	chr1:60592453-60592747	chr1:25814056-25814399	chr1:28797909-28798313
chr1:120428796-120429144	chr1:176850180-176850413	chr1:120428796-120429144	chr1:157125875-157126169	chr1:169898065-169898435	chr10:15921052-15921336	chr1:89551570-89551828	chr1:86973785-86974053	chr1:94094976-94095496	chr1:91976910-91977418	chr1:24151708-24152161	chr1:60622531-60622870	chr1:25828247-25828540	chr1:28813067-28813511
chr1:120510703-120510907	chr1:176866621-176867250	chr1:120510703-120510907	chr1:157163434-157163717	chr1:169979648-169979945	chr10:15944640-15944887	chr1:89823887-89824245	chr1:87153288-87153636	chr1:94146300-94146630	chr1:91978811-91979179	chr1:24180928-24181429	chr1:60746987-60747648	chr1:25830252-25830790	chr1:28844415-28845014
chr1:120688435-120688663	chr1:177915134-177915429	chr1:120688435-120688663	chr1:157339814-157340030	chr1:170658771-170658972	chr10:16587217-16587432	chr1:89920626-89921084	chr1:87207614-87207985	chr1:94200625-94200912	chr1:91995506-91995824	chr1:24194605-24195171	chr1:60891196-60891521	chr1:25846872-25847377	chr1:28853303-28853604
chr1:120925920-120926096	chr1:178158978-178159183	chr1:120925920-120926096	chr1:157347090-157347464	chr1:170851036-170851386	chr10:16819484-16819760	chr1:89948816-89949164	chr1:87219481-87219656	chr1:94279429-94279969	chr1:92012545-92012768	chr1:24243153-24243709	chr1:61230803-61231346	chr1:25850042-25850362	chr1:28867178-28867556
chr1:121354207-121354486	chr1:178279896-178280156	chr1:121354207-121354486	chr1:157459199-157459487	chr1:171195886-171196230	chr10:16870218-16870515	chr1:90064646-90064886	chr1:87246637-87246885	chr1:94309586-94310156	chr1:92083106-92083433	chr1:24275551-24276034	chr1:61314139-61314718	chr1:25859548-25859990	chr1:28879212-28879895
chr1:121355621-121355908	chr1:178501488-178501775	chr1:121355621-121355908	chr1:157460272-157460608	chr1:171282934-171283280	chr10:16885396-16885647	chr1:90098400-90098699	chr1:87299150-87299635	chr1:94316362-94316610	chr1:92202522-92202857	chr1:24285424-24285670	chr1:61324040-61324321	chr1:25869765-25870361	chr1:28907794-28908429
chr1:121357874-121358159	chr1:178511668-178512333	chr1:121357874-121358159	chr1:157475484-157475688	chr1:171614094-171614393	chr10:16933361-16933625	chr1:90228511-90228851	chr1:87430915-87431227	chr1:94339630-94339924	chr1:92270244-92270470	chr1:24285881-24286172	chr1:61435715-61436225	chr1:25876212-25876465	chr1:28929184-28929821
chr1:121386144-121386446	chr1:178737528-178737793	chr1:121386144-121386446	chr1:157661191-157661411	chr1:171770650-171770967	chr10:17272662-17272877	chr1:90246262-90246571	chr1:87490973-87491164	chr1:94375170-94375453	chr1:92348998-92349292	chr1:24286319-24286750	chr1:61444587-61445037	chr1:25894733-25895342	chr1:28967334-28967683
chr1:121478508-121478812	chr1:178743437-178743697	chr1:121478508-121478812	chr1:157847939-157848154	chr1:171953984-171954283	chr10:17299646-17300017	chr1:90270160-90270613	chr1:87549911-87550242	chr1:94491352-94491858	chr1:92351494-92351815	chr1:24306304-24307596	chr1:61508478-61509046	chr1:25899292-25899584	chr1:28969517-28970122
chr1:121484125-121485501	chr1:178971795-178972234	chr1:121484125-121485501	chr1:157933444-157933757	chr1:171971960-171972210	chr10:17332284-17332505	chr1:90308834-90309248	chr1:87597416-87597856	chr1:94505013-94505442	chr1:92392824-92393296	chr1:24335899-24336308	chr1:61515501-61516030	chr1:25935059-25935466	chr1:28975130-28975758
chr1:142535853-142536139	chr1:179048360-179048586	chr1:142535853-142536139	chr1:157939576-157939895	chr1:172368650-172368948	chr10:17472683-17473050	chr1:90418777-90419016	chr1:87745990-87746184	chr1:94511117-94511650	chr1:92463179-92463640	chr1:24345192-24345710	chr1:61676303-61676642	chr1:25937450-25937741	chr1:28980338-28980805
chr1:142536594-142536765	chr1:179074589-179074854	chr1:142536594-142536765	chr1:157961745-157962195	chr1:172398513-172398872	chr10:17649527-17649912	chr1:90452696-90453191	chr1:87758651-87759011	chr1:94526951-94527456	chr1:92756929-92757306	chr1:24354427-24354919	chr1:61803782-61804263	chr1:25942739-25942985	chr1:29063003-29063693
chr1:142537499-142537770	chr1:179338940-179339240	chr1:142537499-142537770	chr1:158005847-158006106	chr1:172419124-172419408	chr10:18503954-18504173	chr1:90511646-90512042	chr1:87791690-87792019	chr1:94795572-94795828	chr1:92775672-92776136	chr1:24367515-24367695	chr1:61918965-61919448	chr1:25945572-25945960	chr1:29064123-29064441
chr1:143278658-143278939	chr1:179675509-179675743	chr1:143278658-143278939	chr1:158057130-158057486	chr1:172688829-172689121	chr10:18527853-18528262	chr1:90580131-90580502	chr1:88419457-88419781	chr1:94801259-94801864	chr1:93064740-93065119	chr1:24372821-24373130	chr1:62054304-62054735	chr1:26019072-26019466	chr1:29083384-29083749
chr1:143283492-143283825	chr1:179779012-179779239	chr1:143283492-143283825	chr1:158083290-158083494	chr1:172697224-172697449	chr10:18601600-18601815	chr1:90598694-90598913	chr1:88527202-88527498	chr1:94929292-94929608	chr1:93088754-93089105	chr1:24373792-24374007	chr1:62107390-62107777	chr1:26021661-26021979	chr1:29111519-29112053
chr1:144535270-144535481	chr1:179836926-179837126	chr1:144535270-144535481	chr1:158091469-158091810	chr1:172714157-172714511	chr10:18978554-18978769	chr1:91044837-91045120	chr1:88646244-88646568	chr1:94947022-94947437	chr1:93214620-93214843	chr1:24397271-24397796	chr1:62207748-62207958	chr1:26052118-26052415	chr1:29123395-29123647
chr1:144918037-144918317	chr1:180147965-180148287	chr1:144918037-144918317	chr1:158094784-158095116	chr1:172795211-172795548	chr10:21367539-21367964	chr1:91186950-91187360	chr1:88768807-88769122	chr1:94979674-94980068	chr1:93283895-93284192	chr1:24439010-24439387	chr1:62317699-62318245	chr1:26070555-26070925	chr1:29154853-29155119
chr1:144972916-144973132	chr1:180157383-180157737	chr1:144972916-144973132	chr1:158173662-158173991	chr1:173171479-173171787	chr10:21558959-21559206	chr1:91430040-91430293	chr1:89015317-89015574	chr1:94987925-94988286	chr1:93324407-93324883	chr1:24469182-24469404	chr1:62387196-62387472	chr1:26123227-26123664	chr1:29172611-29173138
chr1:145058975-145059293	chr1:180221748-180222004	chr1:145058975-145059293	chr1:158968444-158968822	chr1:173389487-173389834	chr10:21567727-21568075	chr1:91630863-91631207	chr1:89061097-89061392	chr1:94993004-94993250	chr1:93425933-93426350	chr1:24476863-24477370	chr1:62536241-62536471	chr1:26124475-26124806	chr1:29203429-29204122
chr1:145126762-145126969	chr1:180385184-180385401	chr1:145126762-145126969	chr1:159041822-159042063	chr1:173400351-173400677	chr10:21784614-21784979	chr1:91631653-91632120	chr1:89073824-89074119	chr1:95065127-95065362	chr1:93433894-93434363	chr1:24481968-24482231	chr1:62548428-62548971	chr1:26137199-26137722	chr1:29208472-29209035
chr1:145421648-145422085	chr1:180484993-180485355	chr1:145421648-145422085	chr1:159102159-159102412	chr1:174043941-174044202	chr10:22282413-22282664	chr1:91744389-91744573	chr1:89121390-89121582	chr1:95267471-95267972	chr1:93459611-93460137	chr1:24513678-24514127	chr1:62596751-62596961	chr1:26144651-26144907	chr1:29220246-29220707
chr1:145427469-145427796	chr1:180502658-180502999	chr1:145427469-145427796	chr1:159130730-159131109	chr1:174186887-174187137	chr10:23277824-23278148	chr1:91748230-91748736	chr1:89202359-89202764	chr1:95271247-95271742	chr1:93487046-93487564	chr1:24525693-24526216	chr1:62601488-62601808	chr1:26146207-26146600	chr1:29298988-29299313
chr1:145457214-145457538	chr1:180832347-180832663	chr1:145457214-145457538	chr1:159181391-159181611	chr1:174227335-174227539	chr10:23357098-23357421	chr1:91852671-91853242	chr1:89343085-89343393	chr1:95319948-95320453	chr1:93527706-93528129	chr1:24528328-24528911	chr1:62609833-62610317	chr1:26163784-26164217	chr1:29310125-29310478
chr1:145524720-145525070	chr1:180851111-180851415	chr1:145524720-145525070	chr1:159750326-159750583	chr1:174231899-174232181	chr10:23447264-23447681	chr1:91867646-91867964	chr1:89401667-89401884	chr1:95507187-95507446	chr1:93770151-93770635	chr1:24580084-24580395	chr1:62641148-62641703	chr1:26185743-26186190	chr1:29360154-29360974
chr1:145542780-145543185	chr1:181053480-181053675	chr1:145542780-145543185	chr1:159768630-159769027	chr1:174713138-174713384	chr10:23603788-23604073	chr1:91906479-91906783	chr1:89439282-89439636	chr1:95508880-95509334	chr1:93903542-93903960	chr1:24592871-24593473	chr1:62857104-62857504	chr1:26201610-26202294	chr1:29447657-29448186
chr1:145589361-145589582	chr1:181111501-181111976	chr1:145589361-145589582	chr1:159861291-159861728	chr1:174739185-174739433	chr10:23991859-23992156	chr1:91966874-91967139	chr1:89449590-89449823	chr1:95582296-95582908	chr1:94094997-94095630	chr1:24610247-24610474	chr1:62872957-62873476	chr1:26215960-26216373	chr1:29508360-29508832
chr1:145713542-145713949	chr1:181135687-181136081	chr1:145713542-145713949	chr1:159906210-159906545	chr1:174998881-174999292	chr10:24649509-24649739	chr1:91976988-91977381	chr1:89464425-89464760	chr1:95699508-95699921	chr1:94146349-94146618	chr1:24610737-24610970	chr1:62973810-62974190	chr1:26221857-26222364	chr1:29523973-29524413
chr1:146644154-146644530	chr1:181159009-181159401	chr1:146644154-146644530	chr1:159976143-159976483	chr1:175121244-175121566	chr10:24792595-24792882	chr1:91978765-91979089	chr1:89551585-89551762	chr1:95774576-95774996	chr1:94167356-94167607	chr1:24616569-24616799	chr1:63211990-63212557	chr1:26232568-26232822	chr1:29529247-29529793
chr1:146714082-146714422	chr1:181394046-181394321	chr1:146714082-146714422	chr1:159977336-159977662	chr1:175124057-175124390	chr10:24807979-24808221	chr1:91995491-91995754	chr1:89823773-89824180	chr1:96701718-96702122	chr1:94203654-94204071	chr1:24635155-24635516	chr1:63307214-63307602	chr1:26324527-26325101	chr1:29562662-29563250
chr1:146745457-146745665	chr1:181448373-181448656	chr1:146745457-146745665	chr1:160070786-160071134	chr1:175288811-175289186	chr10:24931893-24932222	chr1:92083120-92083308	chr1:89920639-89921075	chr1:97432085-97432475	chr1:94278614-94279018	chr1:24643199-24643532	chr1:63314760-63314970	chr1:26336582-26336942	chr1:29572264-29572722
chr1:146966824-146967176	chr1:181906159-181906496	chr1:146966824-146967176	chr1:160162914-160163262	chr1:175342991-175343302	chr10:25369894-25370271	chr1:92270211-92270435	chr1:89948836-89949167	chr1:97603900-97604188	chr1:94279344-94279941	chr1:24648216-24648396	chr1:63377649-63377900	chr1:26356350-26356693	chr1:29658739-29659111
chr1:146987268-146987496	chr1:182023877-182024166	chr1:146987268-146987496	chr1:160221728-160222046	chr1:175726486-175726877	chr10:25516083-25516309	chr1:92348984-92349238	chr1:90064659-90064893	chr1:97709534-97709789	chr1:94309823-94310229	chr1:24648614-24649115	chr1:63428918-63429270	chr1:26362340-26362936	chr1:29667394-29667821
chr1:147099271-147099611	chr1:182054043-182054388	chr1:147099271-147099611	chr1:160261088-160261351	chr1:175857114-175857349	chr10:26164634-26164849	chr1:92351423-92351765	chr1:90228507-90228851	chr1:98285942-98286387	chr1:94316260-94316636	chr1:24649930-24650113	chr1:63455202-63455592	chr1:26431349-26431928	chr1:29668447-29668702
chr1:147112676-147112847	chr1:182112325-182112669	chr1:147112676-147112847	chr1:160346291-160346634	chr1:176042752-176042977	chr10:26624033-26624556	chr1:92392863-92393298	chr1:90246275-90246562	chr1:98516591-98517020	chr1:94339585-94339937	chr1:24691245-24692073	chr1:63470597-63470972	chr1:26437184-26437813	chr1:29705852-29706504
chr1:147113845-147114091	chr1:182365782-182366149	chr1:147113845-147114091	chr1:160386156-160386553	chr1:176344197-176344458	chr10:26846082-26846360	chr1:92463180-92463550	chr1:90270256-90270666	chr1:98933573-98934088	chr1:94491189-94491855	chr1:24711581-24712000	chr1:63614668-63615109	chr1:26438504-26438916	chr1:29723127-29723573
chr1:147196171-147196390	chr1:182415273-182415495	chr1:147196171-147196390	chr1:160398408-160398725	chr1:176529008-176529352	chr10:27015099-27015359	chr1:92756962-92757266	chr1:90308856-90309159	chr1:99214774-99215050	chr1:94505072-94505462	chr1:24716519-24716907	chr1:63655436-63655675	chr1:26471510-26472037	chr1:29741914-29742392
chr1:147362357-147362653	chr1:182570513-182570852	chr1:147362357-147362653	chr1:160576829-160577225	chr1:176660784-176660984	chr10:27170988-27171251	chr1:92775647-92776063	chr1:90452711-90453179	chr1:99259986-99260203	chr1:94511081-94511590	chr1:24717710-24718141	chr1:63782573-63783128	chr1:26488321-26488685	chr1:29779948-29780379
chr1:147364882-147365131	chr1:182753802-182754008	chr1:147364882-147365131	chr1:160645260-160645699	chr1:176850175-176850446	chr10:27649554-27649822	chr1:92951338-92951538	chr1:90580085-90580480	chr1:99645866-99646219	chr1:94526981-94527461	chr1:24718766-24719181	chr1:63793211-63793690	chr1:26490613-26491058	chr1:29839722-29840292
chr1:147553540-147553714	chr1:182931615-182932004	chr1:147553540-147553714	chr1:160651353-160651566	chr1:176866564-176866834	chr10:27847465-27847849	chr1:93064774-93065073	chr1:90598666-90598841	chr1:99946922-99947336	chr1:94528940-94529177	chr1:24741881-24742453	chr1:63907257-63907677	chr1:26496124-26496779	chr1:30042685-30043249
chr1:147727146-147727466	chr1:183155245-183155556	chr1:147727146-147727466	chr1:160696625-160697066	chr1:177749300-177749499	chr10:27945576-27945939	chr1:93088769-93089093	chr1:91082020-91082195	chr1:100173051-100173554	chr1:94747132-94747339	chr1:24748065-24748312	chr1:64023087-64023435	chr1:26503589-26504164	chr1:30129300-30129682
chr1:148000221-148000486	chr1:183250651-183250980	chr1:148000221-148000486	chr1:160749838-160750178	chr1:177915088-177915458	chr10:28072681-28072954	chr1:93283952-93284177	chr1:91186994-91187348	chr1:100274143-100274770	chr1:94795508-94795887	chr1:24828884-24829159	chr1:64041129-64041354	chr1:26516247-26516480	chr1:30162157-30162620
chr1:148532003-148532193	chr1:183592398-183592626	chr1:148532003-148532193	chr1:160804856-160805060	chr1:178001107-178001362	chr10:28468433-28468755	chr1:93324420-93324912	chr1:91430029-91430274	chr1:100500124-100500330	chr1:94801263-94801866	chr1:24841996-24842398	chr1:64081457-64082093	chr1:26516922-26517293	chr1:30170733-30171271
chr1:148675795-148675966	chr1:183624653-183624913	chr1:148675795-148675966	chr1:160921304-160921537	chr1:178159043-178159272	chr10:28530718-28531035	chr1:93425844-93426350	chr1:91630871-91631155	chr1:100731607-100731841	chr1:94929327-94929568	chr1:24853551-24854056	chr1:64140040-64140457	chr1:26530476-26530905	chr1:30176335-30176781
chr1:149035250-149035536	chr1:183885105-183885492	chr1:149035250-149035536	chr1:161067362-161067754	chr1:178252014-178252213	chr10:28670821-28671111	chr1:93434007-93434317	chr1:91631659-91632004	chr1:100925049-100925441	chr1:94947026-94947507	chr1:24862956-24863153	chr1:64157545-64158052	chr1:26560201-26560586	chr1:30179861-30180297
chr1:149192707-149193072	chr1:184044675-184044886	chr1:149192707-149193072	chr1:161109650-161109911	chr1:178269102-178269352	chr10:28917098-28917445	chr1:93459668-93460088	chr1:91744325-91744604	chr1:100929335-100929622	chr1:94979673-94980046	chr1:24868429-24868917	chr1:64205194-64205427	chr1:26560868-26561110	chr1:30186680-30187134
chr1:149204361-149204561	chr1:184191679-184192052	chr1:149204361-149204561	chr1:161150540-161150750	chr1:178279853-178280151	chr10:28952791-28953131	chr1:93487070-93487493	chr1:91748313-91748658	chr1:101300619-101300957	chr1:94987893-94988276	chr1:24882167-24882742	chr1:64239384-64239872	chr1:26602017-26602619	chr1:30265748-30266435
chr1:149297705-149297876	chr1:184633103-184633423	chr1:149297705-149297876	chr1:161179626-161179956	chr1:178501471-178501851	chr10:29280665-29281026	chr1:93527752-93528150	chr1:91852695-91853208	chr1:101331981-101332269	chr1:94993073-94993286	chr1:24889252-24889432	chr1:64380780-64381190	chr1:26606117-26606319	chr1:30308763-30309086
chr1:149658531-149658762	chr1:184774759-184775116	chr1:149658531-149658762	chr1:161197188-161197444	chr1:178511656-178512333	chr10:29419081-29419382	chr1:93546059-93546335	chr1:91906501-91906812	chr1:101333862-101334362	chr1:94997740-94997968	chr1:24913630-24914150	chr1:64386448-64386932	chr1:26611475-26611988	chr1:30321821-30322355
chr1:149764024-149764317	chr1:184951314-184951522	chr1:149764024-149764317	chr1:161351986-161352240	chr1:178722584-178722783	chr10:29593415-29593831	chr1:93770107-93770647	chr1:91977002-91977349	chr1:101386661-101387057	chr1:95064997-95065373	chr1:24919963-24920424	chr1:64400843-64401225	chr1:26612355-26612675	chr1:30349761-30350000
chr1:149860087-149860261	chr1:185139385-185139846	chr1:149860087-149860261	chr1:161456883-161457129	chr1:178737608-178737807	chr10:30024683-30025048	chr1:93903537-93903957	chr1:91978818-91979093	chr1:101704313-101704641	chr1:95267491-95268031	chr1:24961665-24962077	chr1:64602673-64603221	chr1:26632742-26632954	chr1:30353443-30353825
chr1:149934006-149934402	chr1:185639484-185639771	chr1:149934006-149934402	chr1:161536029-161536357	chr1:178743518-178743780	chr10:30287307-30287674	chr1:94094979-94095573	chr1:91995484-91995732	chr1:101753896-101754336	chr1:95271320-95271790	chr1:25015003-25015607	chr1:64629773-64629983	chr1:26647907-26648457	chr1:30385236-30385745
chr1:150022587-150022884	chr1:186124762-186125062	chr1:150022587-150022884	chr1:161617436-161617703	chr1:178971781-178972316	chr10:30648681-30649084	chr1:94146334-94146553	chr1:92083131-92083369	chr1:101774810-101775172	chr1:95319913-95320466	chr1:25071323-25072156	chr1:64708611-64709035	chr1:26663122-26663308	chr1:30525096-30525479
chr1:150045132-150045346	chr1:186181728-186182098	chr1:150045132-150045346	chr1:161711235-161711562	chr1:179048339-179048629	chr10:30681444-30681765	chr1:94167303-94167527	chr1:92202560-92202749	chr1:101822895-101823247	chr1:95507167-95507490	chr1:25157095-25157525	chr1:64712168-64712397	chr1:26690241-26690720	chr1:30556868-30557158
chr1:150141144-150141500	chr1:186451808-186452133	chr1:150141144-150141500	chr1:161762536-161762804	chr1:179090296-179090522	chr10:30823496-30823784	chr1:94203804-94204126	chr1:92270115-92270293	chr1:101972119-101972417	chr1:95508867-95509343	chr1:25161487-25161881	chr1:64734660-64735346	chr1:26717906-26718364	chr1:30558689-30559256
chr1:150159589-150159852	chr1:186574911-186575246	chr1:150159589-150159852	chr1:162006762-162007056	chr1:179163025-179163370	chr10:30880222-30880495	chr1:94279384-94279965	chr1:92348970-92349230	chr1:101985761-101986219	chr1:95582303-95582592	chr1:25174362-25174939	chr1:64844540-64844769	chr1:26743477-26743925	chr1:30578887-30579310
chr1:150227830-150228092	chr1:186955060-186955355	chr1:150227830-150228092	chr1:162025772-162026197	chr1:179261567-179261799	chr10:30960057-30960383	chr1:94309819-94310150	chr1:92351502-92351782	chr1:102119046-102119317	chr1:95699527-95699873	chr1:25176171-25176564	chr1:64952792-64953118	chr1:26796825-26797082	chr1:30584108-30584764
chr1:150253791-150253966	chr1:187234154-187234472	chr1:150253791-150253966	chr1:162246339-162246657	chr1:179338878-179339242	chr10:30976628-30976943	chr1:94316286-94316570	chr1:92392864-92393288	chr1:102285716-102285966	chr1:95774585-95774984	chr1:25184208-25184483	chr1:64965739-64965949	chr1:26799654-26799913	chr1:30606465-30606950
chr1:150436879-150437158	chr1:188458536-188458753	chr1:150436879-150437158	chr1:162327574-162327826	chr1:179675426-179675844	chr10:31015735-31016049	chr1:94339610-94339925	chr1:92463145-92463525	chr1:102900023-102900229	chr1:96701712-96702113	chr1:25224543-25224967	chr1:65050143-65050525	chr1:26826612-26827159	chr1:30705040-30705631
chr1:150533459-150533687	chr1:188751403-188751708	chr1:150533459-150533687	chr1:162361882-162362211	chr1:179778964-179779211	chr10:31040797-31041140	chr1:94375178-94375425	chr1:92756939-92757282	chr1:103436089-103436450	chr1:97432075-97432463	chr1:25258682-25259139	chr1:65141426-65141809	chr1:26850719-26850981	chr1:30763275-30763627
chr1:150785643-150785927	chr1:189398776-189399032	chr1:150785643-150785927	chr1:162583493-162583826	chr1:179836903-179837157	chr10:31072793-31073128	chr1:94491351-94491860	chr1:92775640-92776018	chr1:104003712-104004189	chr1:97515991-97516306	chr1:25274661-25274860	chr1:65152328-65152869	chr1:26856333-26856519	chr1:30813690-30814251
chr1:150895036-150895237	chr1:189589220-189589412	chr1:150895036-150895237	chr1:162770032-162770367	chr1:180147950-180148309	chr10:31757208-31757452	chr1:94505024-94505468	chr1:93064826-93065017	chr1:104057522-104057961	chr1:97603859-97604170	chr1:25279188-25279368	chr1:65210068-65210301	chr1:26857614-26857979	chr1:30826447-30826923
chr1:150951995-150952245	chr1:190290169-190290376	chr1:150951995-150952245	chr1:162817634-162817986	chr1:180157372-180157660	chr10:32499587-32500018	chr1:94511121-94511653	chr1:93088824-93089077	chr1:107684635-107684987	chr1:97709573-97709884	chr1:25288798-25289144	chr1:65289766-65290314	chr1:26865200-26865511	chr1:30827318-30827577
chr1:150968371-150968691	chr1:190342910-190343103	chr1:150968371-150968691	chr1:162824045-162824297	chr1:180221785-180222052	chr10:32635095-32635352	chr1:94526984-94527425	chr1:93324429-93324884	chr1:108324800-108325277	chr1:97991131-97991421	chr1:25317796-25318070	chr1:65363820-65364030	chr1:26910655-26910995	chr1:30852866-30853674
chr1:151128546-151128851	chr1:190405761-190406019	chr1:151128546-151128851	chr1:162847830-162848172	chr1:180385082-180385470	chr10:33084515-33084971	chr1:94528948-94529175	chr1:93425817-93426360	chr1:108668091-108668598	chr1:98285969-98286448	chr1:25348817-25348997	chr1:65435352-65435578	chr1:26924088-26924406	chr1:30881504-30882099
chr1:151273427-151273696	chr1:191800734-191800926	chr1:151273427-151273696	chr1:163041680-163041884	chr1:180484989-180485338	chr10:33297686-33298016	chr1:94795534-94795866	chr1:93434065-93434288	chr1:108757320-108757704	chr1:98516559-98517053	chr1:25349266-25349805	chr1:65486487-65486789	chr1:26928796-26929338	chr1:30900446-30900821
chr1:151313358-151313677	chr1:192414981-192415289	chr1:151313358-151313677	chr1:163144600-163144893	chr1:180502681-180503067	chr10:33405292-33405507	chr1:94801285-94801885	chr1:93459627-93460035	chr1:109055070-109055660	chr1:98933621-98934100	chr1:25363669-25364559	chr1:65525605-65525936	chr1:26946662-26947676	chr1:30909323-30909582
chr1:151416380-151416654	chr1:192443245-192443552	chr1:151416380-151416654	chr1:163330961-163331312	chr1:180832367-180832596	chr10:33444795-33445064	chr1:94929289-94929615	chr1:93487093-93487493	chr1:109104331-109104788	chr1:99214767-99214998	chr1:25395319-25395649	chr1:65528662-65529062	chr1:26962884-26963070	chr1:30982502-30982892
chr1:151507195-151507473	chr1:192774982-192775242	chr1:151507195-151507473	chr1:163379841-163380156	chr1:180851185-180851412	chr10:33482318-33482669	chr1:94946970-94947419	chr1:93527743-93528133	chr1:109186168-109186543	chr1:99259783-99260180	chr1:25427792-25428335	chr1:65541067-65541462	chr1:26963341-26963614	chr1:30995946-30996185
chr1:151566715-151566969	chr1:192988661-192988911	chr1:151566715-151566969	chr1:163498546-163498777	chr1:181007658-181007875	chr10:33619500-33619744	chr1:94979692-94980083	chr1:93546071-93546283	chr1:109288857-109289416	chr1:99645853-99646193	chr1:25443869-25444334	chr1:65674956-65675347	chr1:26989829-26990015	chr1:30998934-30999328
chr1:151707449-151707876	chr1:193090906-193091229	chr1:151707449-151707876	chr1:164587056-164587391	chr1:181053414-181053802	chr10:34811563-34811778	chr1:94987914-94988294	chr1:93770150-93770608	chr1:109370716-109371094	chr1:99946882-99947321	chr1:25475112-25475582	chr1:65681274-65681632	chr1:27003835-27004441	chr1:31006007-31006346
chr1:151808854-151809294	chr1:193152313-193152535	chr1:151808854-151809294	chr1:164756487-164756950	chr1:181111498-181111971	chr10:34926418-34926692	chr1:94993048-94993267	chr1:93903544-93903892	chr1:109440628-109441122	chr1:100173041-100173475	chr1:25493894-25494375	chr1:65701541-65702135	chr1:27018757-27019245	chr1:31044934-31045390
chr1:151861563-151861742	chr1:195686811-195687038	chr1:151861563-151861742	chr1:165042668-165042972	chr1:181135746-181135994	chr10:34927395-34927730	chr1:95065052-95065313	chr1:94095027-94095494	chr1:109642491-109642913	chr1:100202615-100202889	chr1:25495094-25495274	chr1:65896757-65897171	chr1:27019423-27019810	chr1:31091304-31091571
chr1:151906409-151906914	chr1:196117667-196117859	chr1:151906409-151906914	chr1:165083585-165083846	chr1:181158977-181159430	chr10:35507394-35507674	chr1:95267475-95268037	chr1:94146333-94146508	chr1:109654695-109654994	chr1:100274184-100274708	chr1:25531225-25531751	chr1:65925041-65925504	chr1:27021860-27022651	chr1:31157883-31158355
chr1:151940491-151940876	chr1:196287098-196287364	chr1:151940491-151940876	chr1:165114096-165114341	chr1:181394037-181394359	chr10:35852207-35852451	chr1:95271288-95271799	chr1:94158734-94159039	chr1:109655281-109655657	chr1:100925023-100925509	chr1:25544117-25544400	chr1:66153159-66153824	chr1:27050194-27050452	chr1:31170865-31171241
chr1:151969330-151969671	chr1:196630113-196630386	chr1:151969330-151969671	chr1:165227222-165227458	chr1:181448277-181448699	chr10:35924442-35924786	chr1:95319915-95320398	chr1:94204023-94204198	chr1:109736296-109736633	chr1:100929360-100929590	chr1:25558562-25559233	chr1:66183453-66183896	chr1:27070585-27070952	chr1:31180730-31181437
chr1:151974182-151974512	chr1:197326157-197326393	chr1:151974182-151974512	chr1:165338569-165338789	chr1:181906212-181906650	chr10:38043687-38043920	chr1:95501253-95501463	chr1:94215644-94215838	chr1:109743856-109744085	chr1:101300610-101300875	chr1:25566177-25566715	chr1:66414599-66414979	chr1:27087744-27088043	chr1:31191932-31192553
chr1:151986188-151986366	chr1:197584422-197584614	chr1:151986188-151986366	chr1:165362201-165362531	chr1:182054022-182054397	chr10:38654919-38655228	chr1:95507178-95507452	chr1:94278675-94278858	chr1:109806115-109806712	chr1:101331945-101332260	chr1:25573694-25573924	chr1:66424377-66425038	chr1:27115479-27116081	chr1:31252354-31252828
chr1:152025062-152025386	chr1:197838102-197838342	chr1:152025062-152025386	chr1:165373102-165373461	chr1:182112350-182112704	chr10:38778023-38778302	chr1:95508905-95509366	chr1:94279390-94279972	chr1:109820065-109820494	chr1:101333861-101334307	chr1:25574134-25574526	chr1:66708247-66708792	chr1:27126217-27126606	chr1:31255110-31255740
chr1:152114477-152114821	chr1:197893696-197894029	chr1:152114477-152114821	chr1:165562233-165562597	chr1:182365828-182366183	chr10:39079279-39079494	chr1:95699501-95699911	chr1:94309778-94310160	chr1:109941926-109942403	chr1:101386665-101387069	chr1:25586309-25586548	chr1:66718912-66719631	chr1:27136484-27136957	chr1:31274462-31275198
chr1:152154991-152155183	chr1:198057527-198057734	chr1:152154991-152155183	chr1:165570851-165571145	chr1:182415176-182415465	chr10:39138141-39138358	chr1:95774577-95774935	chr1:94316269-94316597	chr1:110036498-110036771	chr1:101704290-101704679	chr1:25656440-25656687	chr1:66748103-66748430	chr1:27152826-27153141	chr1:31296655-31297177
chr1:152158116-152158343	chr1:198434646-198435034	chr1:152158116-152158343	chr1:165687185-165687543	chr1:182570464-182570827	chr10:42364593-42364956	chr1:96701702-96702107	chr1:94339503-94339922	chr1:110074843-110075775	chr1:101753905-101754396	chr1:25663567-25663799	chr1:66797861-66798150	chr1:27179550-27180080	chr1:31383913-31384653
chr1:152162320-152162645	chr1:198740773-198741036	chr1:152162320-152162645	chr1:165883433-165883740	chr1:182753758-182753995	chr10:42365062-42365363	chr1:97432110-97432470	chr1:94375117-94375424	chr1:110088876-110089295	chr1:101774823-101775175	chr1:25664892-25665308	chr1:66809609-66809925	chr1:27187711-27187999	chr1:31402055-31402682
chr1:152413379-152413671	chr1:199082387-199082600	chr1:152413379-152413671	chr1:165894020-165894302	chr1:182931663-182932004	chr10:42384250-42384776	chr1:97603874-97604201	chr1:94491345-94491834	chr1:110172934-110173276	chr1:101822907-101823221	chr1:25695769-25695959	chr1:66826170-66826410	chr1:27189264-27189682	chr1:31538308-31538800
chr1:152423793-152424033	chr1:199212579-199212906	chr1:152423793-152424033	chr1:166403030-166403234	chr1:183197118-183197414	chr10:42385010-42385436	chr1:97709597-97709837	chr1:94505056-94505441	chr1:110182836-110183217	chr1:101985782-101986171	chr1:25729496-25730010	chr1:66902032-66902365	chr1:27198888-27199147	chr1:31627565-31627822
chr1:152430910-152431158	chr1:199282619-199282811	chr1:152430910-152431158	chr1:166448306-166448556	chr1:183250564-183250960	chr10:42392559-42392909	chr1:97991211-97991403	chr1:94511056-94511617	chr1:110185874-110186358	chr1:102119020-102119292	chr1:25756432-25756618	chr1:66911776-66912513	chr1:27204304-27204865	chr1:31628221-31628464
chr1:152505780-152506080	chr1:199432698-199432953	chr1:152505780-152506080	chr1:166879655-166880047	chr1:183439276-183439557	chr10:42394311-42394527	chr1:98286012-98286402	chr1:94527017-94527458	chr1:110192204-110192601	chr1:103436085-103436390	chr1:25757504-25757696	chr1:66969430-66969931	chr1:27213656-27213944	chr1:31635479-31636095
chr1:152842400-152842593	chr1:199521070-199521391	chr1:152842400-152842593	chr1:167028351-167028704	chr1:183592435-183592636	chr10:42398535-42398822	chr1:98516575-98517025	chr1:94528954-94529170	chr1:110316235-110316640	chr1:104003763-104004246	chr1:25768635-25768856	chr1:67177159-67177495	chr1:27226755-27227282	chr1:31643644-31643883
chr1:152843889-152844101	chr1:199653854-199654184	chr1:152843889-152844101	chr1:167035879-167036291	chr1:183624680-183624932	chr10:42399307-42399626	chr1:98933600-98934052	chr1:94795509-94795828	chr1:110319457-110319971	chr1:104057526-104057924	chr1:25795260-25795497	chr1:67191667-67192138	chr1:27234145-27234363	chr1:31654334-31654717
chr1:152898617-152898847	chr1:200108891-200109085	chr1:152898617-152898847	chr1:167237099-167237414	chr1:183654336-183654554	chr10:42400170-42400656	chr1:99214761-99215002	chr1:94801283-94801809	chr1:110393349-110393555	chr1:107684731-107684985	chr1:25814018-25814375	chr1:67230650-67231152	chr1:27248305-27248517	chr1:31656779-31657370
chr1:153162975-153163176	chr1:200457785-200458222	chr1:153162975-153163176	chr1:167411419-167411747	chr1:183885058-183885457	chr10:42406582-42406938	chr1:99259940-99260189	chr1:94929262-94929601	chr1:110453166-110453452	chr1:108324795-108325299	chr1:25828259-25828525	chr1:67342438-67342679	chr1:27286643-27287183	chr1:31658528-31658869
chr1:153165181-153165511	chr1:200479263-200479595	chr1:153165181-153165511	chr1:167502987-167503320	chr1:184044657-184044876	chr10:42408103-42408495	chr1:99645823-99646257	chr1:94947002-94947469	chr1:110523260-110523567	chr1:108668005-108668593	chr1:25830201-25830740	chr1:67397251-67397568	chr1:27293363-27293950	chr1:31807800-31808385
chr1:153195656-153195834	chr1:200591529-200591750	chr1:153195656-153195834	chr1:167657163-167657501	chr1:184191757-184192018	chr10:42418113-42418486	chr1:99946941-99947376	chr1:94979667-94980091	chr1:110526867-110527372	chr1:108757443-108757683	chr1:25846865-25847355	chr1:67432744-67433056	chr1:27320229-27320415	chr1:31867419-31867968
chr1:153250428-153250601	chr1:200771999-200772339	chr1:153250428-153250601	chr1:167772589-167772975	chr1:184633120-184633448	chr10:42529225-42529637	chr1:100173011-100173534	chr1:94987915-94988274	chr1:110554222-110554558	chr1:109055065-109055663	chr1:25850049-25850354	chr1:67461686-67462302	chr1:27324042-27324553	chr1:31869473-31869940
chr1:153324976-153325223	chr1:200941113-200941423	chr1:153324976-153325223	chr1:168051554-168051807	chr1:184660867-184661126	chr10:42529989-42530418	chr1:100202611-100202900	chr1:94993027-94993227	chr1:110572248-110572519	chr1:109104345-109104845	chr1:25859564-25859979	chr1:67614663-67615280	chr1:27337589-27337855	chr1:31895450-31896054
chr1:153328026-153328281	chr1:200948798-200949001	chr1:153328026-153328281	chr1:168204568-168204800	chr1:184774716-184775135	chr10:42532396-42532650	chr1:100274129-100274770	chr1:95065071-95065304	chr1:110596435-110596991	chr1:109186111-109186547	chr1:25869787-25870289	chr1:67677341-67677604	chr1:27338952-27339370	chr1:31932844-31933402
chr1:153438354-153438525	chr1:201012059-201012363	chr1:153438354-153438525	chr1:168311941-168312280	chr1:184951368-184951633	chr10:42534560-42534932	chr1:100500073-100500361	chr1:95267472-95267882	chr1:110630672-110631077	chr1:109289010-109289263	chr1:25876147-25876417	chr1:67699649-67699996	chr1:27357692-27358109	chr1:32014277-32015123
chr1:153467443-153467761	chr1:201055156-201055348	chr1:153467443-153467761	chr1:168409019-168409381	chr1:185139417-185139862	chr10:42596754-42597184	chr1:100731621-100731850	chr1:95271335-95271738	chr1:110648719-110649105	chr1:109370736-109371142	chr1:25894717-25895292	chr1:67813263-67813869	chr1:27365335-27365603	chr1:32029540-32030225
chr1:153482334-153482530	chr1:201083287-201083569	chr1:153482334-153482530	chr1:168572729-168573156	chr1:185639518-185639824	chr10:42599438-42600239	chr1:100925032-100925421	chr1:95319932-95320382	chr1:110659164-110659414	chr1:109440677-109441150	chr1:25899241-25899594	chr1:67955269-67955721	chr1:27370957-27371509	chr1:32041112-32041475
chr1:153483393-153483755	chr1:201088397-201088589	chr1:153483393-153483755	chr1:169317632-169318027	chr1:185650283-185650610	chr10:42687944-42688226	chr1:100929364-100929599	chr1:95507196-95507454	chr1:110739448-110739893	chr1:109642569-109642945	chr1:25935065-25935455	chr1:67966022-67966531	chr1:27372397-27372749	chr1:32053387-32053782
chr1:153505668-153506016	chr1:201223636-201224064	chr1:153505668-153506016	chr1:169435594-169435856	chr1:185782633-185782834	chr10:43362177-43362490	chr1:101300632-101300897	chr1:95508871-95509305	chr1:110745628-110746017	chr1:109654674-109655003	chr1:25937457-25937762	chr1:67998156-67998406	chr1:27396888-27397120	chr1:32059497-32060056
chr1:153540967-153541310	chr1:201330678-201331095	chr1:153540967-153541310	chr1:169515704-169515969	chr1:186124830-186125089	chr10:43600913-43601248	chr1:101331973-101332233	chr1:95550262-95550459	chr1:110750381-110750790	chr1:109655268-109655599	chr1:25942649-25942953	chr1:68001026-68001524	chr1:27423762-27424275	chr1:32083683-32084136
chr1:153545020-153545336	chr1:201354475-201354667	chr1:153545020-153545336	chr1:169519561-169519816	chr1:186181666-186182130	chr10:43843914-43844174	chr1:101333837-101334340	chr1:95582224-95582416	chr1:110855114-110855620	chr1:109736311-109736631	chr1:25945588-25945907	chr1:68027322-68027768	chr1:27429145-27429702	chr1:32098612-32099146
chr1:153590068-153590327	chr1:201377351-201377640	chr1:153590068-153590327	chr1:169681147-169681371	chr1:186451847-186452172	chr10:43957370-43957639	chr1:101386673-101387022	chr1:95699486-95699830	chr1:110955083-110955655	chr1:109743764-109744157	chr1:26019039-26019475	chr1:68166480-68166728	chr1:27435602-27435977	chr1:32110730-32111029
chr1:153600091-153600262	chr1:201417224-201417561	chr1:153600091-153600262	chr1:169778840-169779207	chr1:186574901-186575299	chr10:44167118-44167486	chr1:101704316-101704689	chr1:95774533-95774927	chr1:111002795-111003344	chr1:109806158-109806731	chr1:26021652-26021928	chr1:68225784-68226380	chr1:27438583-27439020	chr1:32129286-32129919
chr1:153650152-153650572	chr1:201451157-201451540	chr1:153650152-153650572	chr1:169898146-169898442	chr1:186955009-186955365	chr10:44185583-44185815	chr1:101753936-101754354	chr1:96701723-96702124	chr1:111013856-111014073	chr1:109819951-109820490	chr1:26052068-26052380	chr1:68231683-68232229	chr1:27449181-27449416	chr1:32135741-32136122
chr1:153721921-153722204	chr1:201482111-201482395	chr1:153721921-153722204	chr1:169979632-169979902	chr1:187234197-187234543	chr10:44882043-44882335	chr1:101774824-101775131	chr1:97432101-97432454	chr1:111020352-111020622	chr1:109825979-109826268	chr1:26070544-26070974	chr1:68315751-68316117	chr1:27453972-27454203	chr1:32149566-32149981
chr1:153769761-153770009	chr1:201499935-201500231	chr1:153769761-153770009	chr1:170640590-170640804	chr1:188458553-188458825	chr10:45360274-45360581	chr1:101822966-101823234	chr1:97516040-97516215	chr1:111038512-111039017	chr1:109941793-109942399	chr1:26123254-26123672	chr1:68319292-68319767	chr1:27462464-27462753	chr1:32170757-32171158
chr1:153793855-153794081	chr1:201528787-201529203	chr1:153793855-153794081	chr1:170734895-170735142	chr1:190405786-190406042	chr10:45428242-45428458	chr1:101972169-101972446	chr1:97603862-97604132	chr1:111067096-111067490	chr1:110033248-110033514	chr1:26124510-26124809	chr1:68475694-68476203	chr1:27481238-27481858	chr1:32173346-32173717
chr1:153959196-153959593	chr1:201673313-201673673	chr1:153959196-153959593	chr1:170851127-170851484	chr1:192414978-192415298	chr10:45504100-45504378	chr1:101985802-101986234	chr1:97651985-97652242	chr1:111158288-111158687	chr1:110036474-110036712	chr1:26137210-26137740	chr1:68577419-68577854	chr1:27524298-27524857	chr1:32180035-32180328
chr1:154158680-154158851	chr1:201678672-201679010	chr1:154158680-154158851	chr1:170898972-170899200	chr1:192443286-192443567	chr10:45745566-45745781	chr1:102118985-102119309	chr1:97709573-97709785	chr1:111162023-111162294	chr1:110040972-110041279	chr1:26144607-26144926	chr1:68582331-68582765	chr1:27561161-27561347	chr1:32181059-32181657
chr1:154171562-154171870	chr1:201762138-201762537	chr1:154171562-154171870	chr1:170936347-170936558	chr1:192446845-192447121	chr10:45960415-45960788	chr1:102285695-102286003	chr1:97991133-97991523	chr1:111173397-111173753	chr1:110042645-110042892	chr1:26146261-26146584	chr1:68585822-68586287	chr1:27611076-27611604	chr1:32211169-32211646
chr1:154244619-154244974	chr1:201865042-201865352	chr1:154244619-154244974	chr1:171195880-171196224	chr1:192549618-192549817	chr10:46167961-46168203	chr1:102657337-102657541	chr1:98286021-98286325	chr1:111308631-111308980	chr1:110074849-110075808	chr1:26146676-26146880	chr1:68616101-68616349	chr1:27623198-27623542	chr1:32228194-32228653
chr1:154307576-154307832	chr1:201978635-201979024	chr1:154307576-154307832	chr1:171282920-171283248	chr1:192579324-192579530	chr10:46951338-46951687	chr1:102900057-102900329	chr1:98516627-98516990	chr1:111323539-111323859	chr1:110088841-110089248	chr1:26163724-26164299	chr1:68628505-68628849	chr1:27627233-27627754	chr1:32230857-32231176
chr1:154377627-154377885	chr1:202088058-202088445	chr1:154377627-154377885	chr1:171374280-171374549	chr1:192774980-192775254	chr10:46962642-46962863	chr1:103436046-103436369	chr1:98933628-98934067	chr1:111325911-111326250	chr1:110172963-110173168	chr1:26185737-26186270	chr1:68786737-68787143	chr1:27633273-27633705	chr1:32254398-32255298
chr1:154452315-154452638	chr1:202104360-202104613	chr1:154452315-154452638	chr1:171613957-171614350	chr1:192988645-192988917	chr10:46983513-46983932	chr1:104003777-104004208	chr1:99259858-99260227	chr1:111535039-111535345	chr1:110182889-110183206	chr1:26201614-26202048	chr1:68808338-68808807	chr1:27648424-27649029	chr1:32281414-32282033
chr1:154506782-154507019	chr1:202124001-202124264	chr1:154506782-154507019	chr1:171770601-171770937	chr1:193090952-193091230	chr10:47081055-47081308	chr1:104057515-104057854	chr1:99456792-99457033	chr1:111574883-111575234	chr1:110185910-110186307	chr1:26202224-26202541	chr1:68850165-68850507	chr1:27659218-27659704	chr1:32300114-32300522
chr1:154518923-154519184	chr1:202153856-202154117	chr1:154518923-154519184	chr1:171954036-171954359	chr1:195314334-195314533	chr10:47599841-47600200	chr1:108324840-108325304	chr1:99645892-99646204	chr1:111765424-111766056	chr1:110192267-110192660	chr1:26215963-26216360	chr1:68908760-68909143	chr1:27668334-27668744	chr1:32405385-32405901
chr1:154531979-154532309	chr1:202162030-202162238	chr1:154531979-154532309	chr1:171971982-171972220	chr1:195686894-195687104	chr10:48426899-48427188	chr1:108668076-108668544	chr1:99946974-99947355	chr1:111876711-111877145	chr1:110316280-110316706	chr1:26221876-26222334	chr1:68936061-68936512	chr1:27675855-27676075	chr1:32410387-32410659
chr1:154642183-154642563	chr1:202284758-202285052	chr1:154642183-154642563	chr1:172059428-172059673	chr1:196630038-196630457	chr10:49571682-49571909	chr1:108757332-108757658	chr1:100173038-100173464	chr1:111942422-111942812	chr1:110319416-110319908	chr1:26231780-26232411	chr1:68962472-68962698	chr1:27683874-27684397	chr1:32421578-32421931
chr1:154721598-154721890	chr1:202313003-202313274	chr1:154721598-154721890	chr1:172368719-172368969	chr1:197326066-197326454	chr10:49760124-49760368	chr1:109055077-109055714	chr1:100202687-100202883	chr1:112024312-112024595	chr1:110381555-110381760	chr1:26232692-26233040	chr1:69056112-69056534	chr1:27693036-27693381	chr1:32429456-32430235
chr1:154732980-154733177	chr1:202433416-202433670	chr1:154732980-154733177	chr1:172398470-172398773	chr1:197369294-197369493	chr10:49864269-49864630	chr1:109104350-109104672	chr1:100274192-100274770	chr1:112050790-112051351	chr1:110523306-110523691	chr1:26324492-26325118	chr1:69065777-69066105	chr1:27695412-27695704	chr1:32443272-32443744
chr1:154850945-154851293	chr1:202470478-202470694	chr1:154850945-154851293	chr1:172413162-172413427	chr1:197490409-197490641	chr10:50720240-50720551	chr1:109186101-109186557	chr1:100500103-100500348	chr1:112198978-112199383	chr1:110526880-110527403	chr1:26336423-26336937	chr1:69224587-69224815	chr1:27699433-27699656	chr1:32469103-32469556
chr1:154916209-154916637	chr1:202540945-202541141	chr1:154916209-154916637	chr1:172419098-172419409	chr1:197584337-197584613	chr10:50727118-50727371	chr1:109289010-109289224	chr1:100925084-100925448	chr1:112257486-112257791	chr1:110554231-110554541	chr1:26356403-26356658	chr1:69285019-69285617	chr1:27709640-27709951	chr1:32528841-32529408
chr1:154934356-154934717	chr1:202569327-202569588	chr1:154934356-154934717	chr1:172688768-172689097	chr1:197838088-197838357	chr10:50802652-50802900	chr1:109370783-109371234	chr1:100929335-100929601	chr1:112289878-112290244	chr1:110572193-110572548	chr1:26362235-26363016	chr1:69771392-69771631	chr1:27714807-27715308	chr1:32538728-32539153
chr1:154971654-154971902	chr1:202594559-202594873	chr1:154971654-154971902	chr1:172714117-172714483	chr1:197893684-197894044	chr10:52548830-52549098	chr1:109440645-109441144	chr1:101300674-101300879	chr1:112312136-112312560	chr1:110596472-110596993	chr1:26431338-26432008	chr1:70166462-70166818	chr1:27718803-27719069	chr1:32573590-32573856
chr1:154989991-154990287	chr1:202688732-202689067	chr1:154989991-154990287	chr1:172795217-172795552	chr1:198057495-198057771	chr10:53975466-53975789	chr1:109642579-109642820	chr1:101333896-101334311	chr1:112841252-112841502	chr1:110630747-110631024	chr1:26437249-26437710	chr1:70203194-70203670	chr1:27721834-27722290	chr1:32574815-32575355
chr1:155017472-155017706	chr1:202821462-202821684	chr1:155017472-155017706	chr1:173171415-173171906	chr1:198434651-198435037	chr10:54067957-54068347	chr1:109654746-109654992	chr1:101386680-101387012	chr1:112879586-112880051	chr1:110648708-110649137	chr1:26438191-26438406	chr1:70500165-70500441	chr1:27728866-27729237	chr1:32599071-32599512
chr1:155023074-155023268	chr1:202968454-202968668	chr1:155023074-155023268	chr1:173389440-173389859	chr1:198655394-198655593	chr10:54248760-54248995	chr1:109655294-109655615	chr1:101704312-101704631	chr1:112901424-112901825	chr1:110659135-110659347	chr1:26438523-26439125	chr1:70598572-70599236	chr1:27729543-27729779	chr1:32670971-32671390
chr1:155033963-155034291	chr1:203008503-203008803	chr1:155033963-155034291	chr1:173400345-173400717	chr1:198668633-198668832	chr10:54326801-54327072	chr1:109736348-109736581	chr1:101753917-101754344	chr1:112912313-112912657	chr1:110739532-110739950	chr1:26471502-26472033	chr1:70819973-70820224	chr1:27742940-27743432	chr1:32681162-32681748
chr1:155035215-155035537	chr1:203086972-203087275	chr1:155035215-155035537	chr1:173794149-173794393	chr1:198740709-198741041	chr10:54539881-54540190	chr1:109743816-109744079	chr1:101774771-101775123	chr1:112933442-112933921	chr1:110745637-110746029	chr1:26488436-26488747	chr1:70876916-70877147	chr1:27816250-27816733	chr1:32687849-32688300
chr1:155057199-155057477	chr1:203185293-203185691	chr1:155057199-155057477	chr1:174043899-174044211	chr1:199082366-199082644	chr10:54644117-54644374	chr1:109806093-109806628	chr1:101822926-101823251	chr1:113008681-113009163	chr1:110750388-110750797	chr1:26490635-26491096	chr1:70953475-70954034	chr1:27816937-27817352	chr1:32705910-32706649
chr1:155063910-155064217	chr1:203238238-203238461	chr1:155063910-155064217	chr1:174186891-174187175	chr1:199212614-199212896	chr10:59825008-59825309	chr1:109820062-109820454	chr1:101972183-101972361	chr1:113157130-113157412	chr1:110855114-110855639	chr1:26496088-26496769	chr1:70975657-70976185	chr1:27834811-27835065	chr1:32707038-32707358
chr1:155139923-155140135	chr1:203242239-203242579	chr1:155139923-155140135	chr1:174227303-174227563	chr1:199521175-199521455	chr10:59912567-59912791	chr1:109941799-109942426	chr1:101985816-101986205	chr1:113249861-113250346	chr1:110955080-110955658	chr1:26503618-26504228	chr1:70994447-70994856	chr1:27849652-27849980	chr1:32713697-32714216
chr1:155140295-155140667	chr1:203309256-203309526	chr1:155140295-155140667	chr1:174231881-174232149	chr1:199653846-199654336	chr10:59937285-59937506	chr1:110033330-110033514	chr1:102119011-102119303	chr1:113258837-113259302	chr1:111002766-111003276	chr1:26516920-26517219	chr1:71151012-71151348	chr1:27854631-27855081	chr1:32757766-32758131
chr1:155149165-155149379	chr1:203456595-203457175	chr1:155149165-155149379	chr1:174695644-174695988	chr1:200108863-200109092	chr10:60051372-60051616	chr1:110036543-110036740	chr1:102235170-102235359	chr1:113261348-113261595	chr1:111010361-111010595	chr1:26527745-26527980	chr1:71515535-71516120	chr1:27866860-27867146	chr1:32782033-32782502
chr1:155176698-155176945	chr1:203473680-203474131	chr1:155176698-155176945	chr1:174713112-174713426	chr1:200457880-200458136	chr10:60059427-60059647	chr1:110041034-110041233	chr1:102900065-102900319	chr1:113346742-113347205	chr1:111013846-111014051	chr1:26530500-26530860	chr1:71559587-71560053	chr1:27868934-27869265	chr1:32800698-32801218
chr1:155220451-155220861	chr1:203594860-203595064	chr1:155220451-155220861	chr1:174739145-174739522	chr1:200479269-200479660	chr10:60174359-60174685	chr1:110074838-110075747	chr1:103436086-103436423	chr1:113351818-113352279	chr1:111020343-111020548	chr1:26560186-26560624	chr1:72503514-72503739	chr1:27873783-27874073	chr1:32801546-32801807
chr1:155247059-155247230	chr1:203671204-203671570	chr1:155247059-155247230	chr1:174952414-174952658	chr1:200772015-200772333	chr10:60290926-60291235	chr1:110088875-110089265	chr1:104003851-104004239	chr1:113423521-113423904	chr1:111038438-111039035	chr1:26560787-26561105	chr1:74464007-74464331	chr1:27883221-27883834	chr1:32816716-32817545
chr1:155293099-155293389	chr1:203830432-203830760	chr1:155293099-155293389	chr1:174967695-174967937	chr1:200941095-200941452	chr10:60541739-60542083	chr1:110182908-110183166	chr1:104057540-104057896	chr1:113498624-113498850	chr1:111067090-111067516	chr1:26602018-26602621	chr1:74934559-74934985	chr1:27895068-27895426	chr1:32837817-32838056
chr1:155474104-155474305	chr1:203840141-203840597	chr1:155474104-155474305	chr1:174998910-174999324	chr1:200948829-200949028	chr10:60712624-60712839	chr1:110185999-110186352	chr1:105323219-105323528	chr1:113585060-113585634	chr1:111158305-111158710	chr1:26606109-26606454	chr1:74969854-74970175	chr1:27932696-27933261	chr1:32860115-32860545
chr1:155561644-155561957	chr1:204042144-204042394	chr1:155561644-155561957	chr1:175121254-175121580	chr1:201012072-201012424	chr10:61385790-61386208	chr1:110192296-110192549	chr1:107684733-107684922	chr1:113615245-113615818	chr1:111162049-111162297	chr1:26611464-26611998	chr1:75155396-75155953	chr1:27935106-27935744	chr1:32866349-32867002
chr1:155618343-155618573	chr1:204096783-204097094	chr1:155618343-155618573	chr1:175124012-175124377	chr1:201055137-201055345	chr10:61792550-61792857	chr1:110316319-110316627	chr1:108324872-108325280	chr1:113683121-113683554	chr1:111173331-111173767	chr1:26612336-26612663	chr1:75199360-75199848	chr1:27943051-27943352	chr1:32879447-32880037
chr1:155699004-155699233	chr1:204098206-204098437	chr1:155699004-155699233	chr1:175288784-175289216	chr1:201083171-201083607	chr10:62194232-62194535	chr1:110319478-110319915	chr1:108668051-108668497	chr1:113995571-113995845	chr1:111323516-111323802	chr1:26632951-26633375	chr1:75237563-75237995	chr1:27970322-27970922	chr1:32913843-32914396
chr1:155907935-155908275	chr1:204131602-204132017	chr1:155907935-155908275	chr1:175343033-175343320	chr1:201192047-201192267	chr10:62204313-62204577	chr1:110523322-110523590	chr1:108757347-108757636	chr1:114220399-114220902	chr1:111325893-111326340	chr1:26647903-26648436	chr1:75518959-75519228	chr1:27989509-27990082	chr1:32914720-32915175
chr1:155931812-155932017	chr1:204227502-204227793	chr1:155931812-155932017	chr1:175857121-175857344	chr1:201223649-201224096	chr10:62528671-62528886	chr1:110526873-110527377	chr1:108870478-108870653	chr1:114378303-114378697	chr1:111765457-111765919	chr1:26662666-26663190	chr1:75669292-75669796	chr1:27995627-27996082	chr1:32952969-32953297
chr1:155959118-155959526	chr1:204332736-204333172	chr1:155959118-155959526	chr1:176344178-176344454	chr1:201330698-201331109	chr10:62576412-62576644	chr1:110554247-110554523	chr1:109055133-109055511	chr1:114447657-114448024	chr1:111876732-111877229	chr1:26690263-26690736	chr1:75699009-75699412	chr1:27998853-27999119	chr1:32966210-32966652
chr1:156036156-156036437	chr1:204367741-204368025	chr1:156036156-156036437	chr1:176528942-176529302	chr1:201354514-201354735	chr10:63594915-63595130	chr1:110572249-110572524	chr1:109104391-109104680	chr1:114521399-114521812	chr1:111942385-111942771	chr1:26717903-26718383	chr1:75731354-75731793	chr1:28046157-28046381	chr1:32985958-32986463
chr1:156060523-156060891	chr1:204400468-204400681	chr1:156060523-156060891	chr1:176850186-176850480	chr1:201377398-201377597	chr10:63798463-63798784	chr1:110596493-110596935	chr1:109112863-109113057	chr1:114825421-114825809	chr1:112024262-112024687	chr1:26722833-26723023	chr1:76080415-76080625	chr1:28052033-28052734	chr1:33077662-33078190
chr1:156066405-156066811	chr1:204415604-204415863	chr1:156066405-156066811	chr1:176866514-176866794	chr1:201417229-201417597	chr10:64197439-64197661	chr1:110630737-110631041	chr1:109186085-109186442	chr1:114889076-114889526	chr1:112050777-112051314	chr1:26743449-26743885	chr1:76098030-76098473	chr1:28099742-28099996	chr1:33085709-33086088
chr1:156100092-156100501	chr1:204472271-204472629	chr1:156100092-156100501	chr1:176867006-176867325	chr1:201451143-201451513	chr10:64353839-64354126	chr1:110648663-110649053	chr1:109370738-109371258	chr1:114970739-114971034	chr1:112198906-112199407	chr1:26758607-26758968	chr1:76374304-76374768	chr1:28100065-28100269	chr1:33116076-33116519
chr1:156115784-156116052	chr1:204534981-204535410	chr1:156115784-156116052	chr1:177915040-177915389	chr1:201482041-201482420	chr10:64370510-64370791	chr1:110691686-110691870	chr1:109440592-109441068	chr1:115101157-115101439	chr1:112257492-112257834	chr1:26796828-26797127	chr1:76457206-76457622	chr1:28157038-28157656	chr1:33116727-33117141
chr1:156186181-156186699	chr1:204733009-204733274	chr1:156186181-156186699	chr1:178001015-178001339	chr1:201499929-201500194	chr10:64577728-64578131	chr1:110739557-110739878	chr1:109642440-109642808	chr1:115214012-115214381	chr1:112289819-112290260	chr1:26799638-26799842	chr1:76500850-76501169	chr1:28184511-28185063	chr1:33177673-33178288
chr1:156195202-156195522	chr1:204776116-204776634	chr1:156195202-156195522	chr1:178252025-178252340	chr1:201528780-201529247	chr10:64843681-64844095	chr1:110745606-110746076	chr1:109654817-109655021	chr1:115300735-115300957	chr1:112298171-112298468	chr1:26826634-26827392	chr1:76619755-76620674	chr1:28199019-28199299	chr1:33195676-33195915
[truncated: 70,981 more rows]
