# Supplementary material for: A dual role of Cohesin in DNA DSB repair
Source: Nat Commun. 2025 Jan 20;16:843. doi: 10.1038/s41467-025-56086-4 (PMC11747280; doi:10.1038/s41467-025-56086-4)
Supplement: Supplementary file 5 — Supplementary Data 3 [file 41467_2025_56086_MOESM5_ESM.xlsx]

## Sheet: Common Loops
Common Loops Between NT and DSB		Loops Gained Upon DSB Induction	Within 1 Mb of AsiSI Site?	Loops Lost Upon DSB Induction	Within 1 Mb of AsiSI Site?
chr7:97925000-97950000 // chr7:98025000-98050000		chr10:122700000-122725000 // chr10:123050000-123075000	no	chr11:5125000-5150000 // chr11:5550000-5575000	no
chr7:97925000-97950000 // chr7:98425000-98450000		chr10:126200000-126210000 // chr10:126430000-126440000	no	chr12:10390000-10400000 // chr12:10710000-10720000	no
chr7:104775000-104800000 // chr7:104950000-104975000		chr11:18125000-18150000 // chr11:18775000-18800000	no	chr17:73110000-73120000 // chr17:73190000-73200000	no
chr7:104275000-104300000 // chr7:104475000-104500000		chr11:78525000-78550000 // chr11:78800000-78825000	no	chr1:7850000-7875000 // chr1:8575000-8600000	no
chr7:105690000-105700000 // chr7:105790000-105800000		chr16:5300000-5325000 // chr16:5525000-5550000	no	chr1:6400000-6410000 // chr1:6460000-6470000	no
chr7:16140000-16150000 // chr7:16590000-16600000		chr17:78950000-78975000 // chr17:79200000-79225000	no	chr1:39060000-39070000 // chr1:39280000-39290000	no
chr7:1250000-1275000 // chr7:1425000-1450000		chr18:23500000-23525000 // chr18:23875000-23900000	no	chr1:198740000-198750000 // chr1:199510000-199520000	no
chr7:47475000-47500000 // chr7:47825000-47850000		chr18:32175000-32200000 // chr18:32375000-32400000	no	chr1:229400000-229410000 // chr1:230440000-230450000	yes
chr7:47475000-47500000 // chr7:47850000-47875000		chr1:149940000-149950000 // chr1:150010000-150020000	no	chr20:11650000-11675000 // chr20:11975000-12000000	no
chr7:152025000-152050000 // chr7:152500000-152525000		chr20:9375000-9400000 // chr20:12900000-12925000	no	chr2:220625000-220650000 // chr2:222825000-222850000	no
chr7:152025000-152050000 // chr7:152400000-152425000		chr20:32050000-32075000 // chr20:32225000-32250000	yes	chr2:132170000-132180000 // chr2:132430000-132440000	no
chr7:92875000-92900000 // chr7:93175000-93200000		chr20:24975000-25000000 // chr20:25250000-25275000	no	chr3:148090000-148100000 // chr3:148650000-148660000	no
chr7:43610000-43620000 // chr7:43730000-43740000		chr21:40040000-40050000 // chr21:40090000-40100000	no	chr5:137100000-137125000 // chr5:137350000-137375000	no
chr7:16150000-16175000 // chr7:16950000-16975000		chrX:17800000-17825000 // chrX:18200000-18225000	no	chr5:132425000-132450000 // chr5:133275000-133300000	no
chr7:16150000-16175000 // chr7:16450000-16475000		chrX:132175000-132200000 // chrX:132275000-132300000	no	chr6:86050000-86075000 // chr6:88200000-88225000	no
chr7:142705000-142710000 // chr7:142910000-142915000		chr2:97200000-97225000 // chr2:97450000-97475000	no	chr7:93925000-93950000 // chr7:95100000-95125000	no
chr7:155375000-155400000 // chr7:155550000-155575000		chr2:219160000-219170000 // chr2:219220000-219230000	no	chr8:126720000-126730000 // chr8:126840000-126850000	no
chr7:119575000-119600000 // chr7:119900000-119925000		chr6:64300000-64310000 // chr6:64470000-64480000	no	chr8:106925000-106950000 // chr8:107850000-107875000	no
chr7:116230000-116240000 // chr7:116450000-116460000				chr9:14610000-14620000 // chr9:14770000-14780000	yes
chr7:4650000-4675000 // chr7:4775000-4800000
chr7:137590000-137600000 // chr7:137690000-137700000
chr7:97100000-97125000 // chr7:97450000-97475000
chr7:26125000-26150000 // chr7:26700000-26725000
chr7:121730000-121740000 // chr7:122160000-122170000
chr7:121000000-121025000 // chr7:121625000-121650000
chr7:121000000-121025000 // chr7:121175000-121200000
chr7:26890000-26900000 // chr7:27170000-27180000
chr7:86560000-86570000 // chr7:86770000-86780000
chr7:95700000-95725000 // chr7:96650000-96675000
chr7:35725000-35750000 // chr7:35925000-35950000
chr7:75475000-75500000 // chr7:75650000-75675000
chr7:50150000-50175000 // chr7:51225000-51250000
chr7:154975000-155000000 // chr7:155125000-155150000
chr7:80325000-80350000 // chr7:80525000-80550000
chr7:73480000-73490000 // chr7:73610000-73620000
chr7:73480000-73490000 // chr7:73590000-73600000
chr7:65975000-66000000 // chr7:66450000-66475000
chr7:86925000-86950000 // chr7:87025000-87050000
chr7:31020000-31030000 // chr7:31160000-31170000
chr7:13320000-13330000 // chr7:14730000-14740000
chr7:13320000-13330000 // chr7:14720000-14730000
chr7:54840000-54850000 // chr7:55320000-55330000
chr7:36020000-36030000 // chr7:36330000-36340000
chr7:16450000-16475000 // chr7:16950000-16975000
chr7:25300000-25325000 // chr7:25600000-25625000
chr7:134300000-134325000 // chr7:134625000-134650000
chr7:44625000-44650000 // chr7:44875000-44900000
chr7:44625000-44650000 // chr7:44775000-44800000
chr7:44625000-44650000 // chr7:45150000-45175000
chr7:135350000-135375000 // chr7:135675000-135700000
chr7:81850000-81875000 // chr7:82200000-82225000
chr7:106425000-106450000 // chr7:107500000-107525000
chr7:106425000-106450000 // chr7:106775000-106800000
chr7:106425000-106450000 // chr7:107350000-107375000
chr7:19775000-19800000 // chr7:20200000-20225000
chr7:19775000-19800000 // chr7:20325000-20350000
chr7:19775000-19800000 // chr7:20350000-20375000
chr7:19775000-19800000 // chr7:20625000-20650000
chr7:150125000-150150000 // chr7:150425000-150450000
chr7:100300000-100325000 // chr7:100425000-100450000
chr7:155575000-155600000 // chr7:156600000-156625000
chr7:95160000-95170000 // chr7:95310000-95320000
chr7:135075000-135100000 // chr7:135300000-135325000
chr7:55350000-55375000 // chr7:55650000-55675000
chr7:55350000-55375000 // chr7:55475000-55500000
chr7:112175000-112200000 // chr7:112500000-112525000
chr7:112175000-112200000 // chr7:113050000-113075000
chr7:112175000-112200000 // chr7:112525000-112550000
chr7:42975000-43000000 // chr7:43275000-43300000
chr7:42975000-43000000 // chr7:43475000-43500000
chr7:12550000-12575000 // chr7:13275000-13300000
chr7:128975000-129000000 // chr7:129275000-129300000
chr7:24840000-24850000 // chr7:25130000-25140000
chr7:137325000-137350000 // chr7:137575000-137600000
chr7:137325000-137350000 // chr7:137675000-137700000
chr7:128050000-128075000 // chr7:128500000-128525000
chr7:155610000-155620000 // chr7:156260000-156270000
chr7:80330000-80340000 // chr7:81080000-81090000
chr7:80330000-80340000 // chr7:81070000-81080000
chr7:134120000-134130000 // chr7:134290000-134300000
chr7:128075000-128100000 // chr7:128500000-128525000
chr7:17025000-17050000 // chr7:17675000-17700000
chr7:85525000-85550000 // chr7:86075000-86100000
chr7:90700000-90725000 // chr7:92050000-92075000
chr7:90700000-90725000 // chr7:91400000-91425000
chr7:90700000-90725000 // chr7:91250000-91275000
chr7:105810000-105820000 // chr7:106100000-106110000
chr7:109500000-109525000 // chr7:110075000-110100000
chr7:118000000-118025000 // chr7:118800000-118825000
chr7:121850000-121860000 // chr7:122170000-122180000
chr7:1225000-1250000 // chr7:1425000-1450000
chr7:148200000-148210000 // chr7:148650000-148660000
chr7:129275000-129300000 // chr7:129650000-129675000
chr7:75800000-75825000 // chr7:75925000-75950000
chr7:8450000-8475000 // chr7:10900000-10925000
chr7:8450000-8475000 // chr7:11375000-11400000
chr7:87125000-87150000 // chr7:87750000-87775000
chr7:87125000-87150000 // chr7:87500000-87525000
chr7:22590000-22600000 // chr7:23090000-23100000
chr7:120425000-120450000 // chr7:120575000-120600000
chr7:120425000-120450000 // chr7:120725000-120750000
chr7:124700000-124725000 // chr7:125300000-125325000
chr7:37250000-37275000 // chr7:37525000-37550000
chr7:31775000-31800000 // chr7:32225000-32250000
chr7:106825000-106850000 // chr7:107500000-107525000
chr7:106825000-106850000 // chr7:107350000-107375000
chr7:111400000-111425000 // chr7:112025000-112050000
chr7:111400000-111410000 // chr7:112130000-112140000
chr7:111400000-111410000 // chr7:112050000-112060000
chr7:105820000-105830000 // chr7:106370000-106380000
chr7:12680000-12690000 // chr7:13300000-13310000
chr7:32225000-32250000 // chr7:32500000-32525000
chr7:96725000-96750000 // chr7:97625000-97650000
chr7:96725000-96750000 // chr7:97450000-97475000
chr7:96725000-96750000 // chr7:97775000-97800000
chr7:137825000-137850000 // chr7:138400000-138425000
chr7:30840000-30850000 // chr7:31010000-31020000
chr7:25925000-25950000 // chr7:27175000-27200000
chr7:25925000-25950000 // chr7:26700000-26725000
chr7:25925000-25950000 // chr7:26100000-26125000
chr7:117025000-117050000 // chr7:117350000-117375000
chr7:101920000-101925000 // chr7:102035000-102040000
chr7:101920000-101930000 // chr7:102030000-102040000
chr7:130750000-130775000 // chr7:130975000-131000000
chr7:106430000-106440000 // chr7:106780000-106790000
chr7:97920000-97930000 // chr7:98030000-98040000
chr7:7450000-7475000 // chr7:8250000-8275000
chr7:47300000-47325000 // chr7:47850000-47875000
chr7:109475000-109500000 // chr7:111350000-111375000
chr7:109475000-109500000 // chr7:111100000-111125000
chr7:30300000-30325000 // chr7:30575000-30600000
chr7:30300000-30325000 // chr7:30600000-30625000
chr7:20200000-20225000 // chr7:20625000-20650000
chr7:106590000-106600000 // chr7:106790000-106800000
chr7:48025000-48050000 // chr7:48125000-48150000
chr7:92250000-92260000 // chr7:92680000-92690000
chr7:92250000-92275000 // chr7:92450000-92475000
chr7:117075000-117100000 // chr7:117775000-117800000
chr7:16730000-16740000 // chr7:16950000-16960000
chr7:55700000-55725000 // chr7:56025000-56050000
chr7:50750000-50775000 // chr7:51200000-51225000
chr7:131175000-131200000 // chr7:131325000-131350000
chr7:134950000-134975000 // chr7:135675000-135700000
chr7:134950000-134975000 // chr7:135325000-135350000
chr7:129875000-129900000 // chr7:130400000-130425000
chr7:129875000-129900000 // chr7:130425000-130450000
chr7:120625000-120650000 // chr7:120725000-120750000
chr7:78925000-78950000 // chr7:79650000-79675000
chr7:78925000-78950000 // chr7:79350000-79375000
chr7:112775000-112800000 // chr7:113025000-113050000
chr7:103875000-103900000 // chr7:104475000-104500000
chr7:155600000-155625000 // chr7:156250000-156275000
chr7:155600000-155625000 // chr7:155925000-155950000
chr7:6200000-6225000 // chr7:6350000-6375000
chr7:26720000-26725000 // chr7:27175000-27180000
chr7:26720000-26730000 // chr7:27170000-27180000
chr7:112650000-112675000 // chr7:113050000-113075000
chr7:112650000-112675000 // chr7:113325000-113350000
chr7:107380000-107390000 // chr7:107510000-107520000
chr7:7460000-7470000 // chr7:7570000-7580000
chr7:116225000-116250000 // chr7:116750000-116775000
chr7:95350000-95360000 // chr7:95500000-95510000
chr7:95350000-95360000 // chr7:95490000-95500000
chr7:106575000-106600000 // chr7:106775000-106800000
chr7:19150000-19175000 // chr7:19475000-19500000
chr7:120770000-120780000 // chr7:121630000-121640000
chr7:33275000-33300000 // chr7:33950000-33975000
chr7:33275000-33300000 // chr7:33975000-34000000
chr7:25425000-25450000 // chr7:25600000-25625000
chr7:84675000-84700000 // chr7:85175000-85200000
chr7:84675000-84700000 // chr7:84800000-84825000
chr7:140200000-140225000 // chr7:140700000-140725000
chr7:130575000-130600000 // chr7:130675000-130700000
chr7:40350000-40375000 // chr7:41750000-41775000
chr7:18375000-18400000 // chr7:19700000-19725000
chr7:87425000-87450000 // chr7:87725000-87750000
chr7:95150000-95160000 // chr7:95310000-95320000
chr7:105375000-105400000 // chr7:105650000-105675000
chr7:105375000-105400000 // chr7:105775000-105800000
chr7:157200000-157225000 // chr7:157650000-157675000
chr7:90325000-90350000 // chr7:90650000-90675000
chr7:140210000-140220000 // chr7:140350000-140360000
chr7:86525000-86550000 // chr7:87025000-87050000
chr7:11875000-11900000 // chr7:12350000-12375000
chr7:11875000-11900000 // chr7:12500000-12525000
chr7:11875000-11900000 // chr7:12525000-12550000
chr7:15350000-15360000 // chr7:16100000-16110000
chr7:15350000-15375000 // chr7:15725000-15750000
chr7:15350000-15375000 // chr7:16100000-16125000
chr7:15350000-15375000 // chr7:15750000-15775000
chr7:73625000-73650000 // chr7:73775000-73800000
chr7:36500000-36525000 // chr7:37000000-37025000
chr7:36700000-36725000 // chr7:37225000-37250000
chr7:22140000-22150000 // chr7:22520000-22530000
chr7:110725000-110750000 // chr7:111100000-111125000
chr7:7125000-7150000 // chr7:7575000-7600000
chr7:7125000-7150000 // chr7:7450000-7475000
chr7:105800000-105825000 // chr7:106375000-106400000
chr7:131625000-131650000 // chr7:131925000-131950000
chr7:23310000-23320000 // chr7:23570000-23580000
chr7:117375000-117400000 // chr7:117775000-117800000
chr7:137575000-137600000 // chr7:138400000-138425000
chr7:111375000-111400000 // chr7:112125000-112150000
chr7:111375000-111400000 // chr7:112525000-112550000
chr7:82350000-82375000 // chr7:82900000-82925000
chr7:1625000-1650000 // chr7:2250000-2275000
chr7:27725000-27750000 // chr7:28050000-28075000
chr7:31170000-31180000 // chr7:31770000-31780000
chr7:86940000-86950000 // chr7:87040000-87050000
chr7:45175000-45200000 // chr7:45875000-45900000
chr7:72740000-72750000 // chr7:72860000-72870000
chr7:5525000-5550000 // chr7:5700000-5725000
chr7:29775000-29800000 // chr7:29950000-29975000
chr7:29775000-29800000 // chr7:30100000-30125000
chr7:4850000-4875000 // chr7:5125000-5150000
chr7:38150000-38175000 // chr7:38350000-38375000
chr7:41975000-42000000 // chr7:42875000-42900000
chr7:118900000-118925000 // chr7:120200000-120225000
chr7:118900000-118925000 // chr7:120175000-120200000
chr7:37025000-37050000 // chr7:37225000-37250000
chr7:84650000-84675000 // chr7:85450000-85475000
chr7:92325000-92350000 // chr7:92450000-92475000
chr7:128225000-128250000 // chr7:128500000-128525000
chr7:93900000-93925000 // chr7:95300000-95325000
chr7:25290000-25300000 // chr7:25600000-25610000
chr7:100060000-100070000 // chr7:100150000-100160000
chr7:73475000-73500000 // chr7:73800000-73825000
chr7:13325000-13350000 // chr7:14475000-14500000
chr7:139300000-139325000 // chr7:139675000-139700000
chr7:24425000-24450000 // chr7:25125000-25150000
chr7:24425000-24450000 // chr7:24700000-24725000
chr7:26400000-26410000 // chr7:26700000-26710000
chr7:26400000-26425000 // chr7:26525000-26550000
chr7:129700000-129725000 // chr7:130500000-130525000
chr7:129700000-129725000 // chr7:130425000-130450000
chr7:129300000-129310000 // chr7:129460000-129470000
chr7:44275000-44300000 // chr7:44500000-44525000
chr7:90075000-90100000 // chr7:90650000-90675000
chr7:148175000-148200000 // chr7:148650000-148675000
chr7:121725000-121750000 // chr7:122150000-122175000
chr7:42000000-42025000 // chr7:42875000-42900000
chr7:83030000-83040000 // chr7:83280000-83290000
chr7:85500000-85525000 // chr7:86075000-86100000
chr7:85500000-85525000 // chr7:86525000-86550000
chr7:100490000-100500000 // chr7:100700000-100710000
chr7:115900000-115925000 // chr7:116200000-116225000
chr7:105400000-105410000 // chr7:105650000-105660000
chr7:105400000-105425000 // chr7:105775000-105800000
chr7:12100000-12125000 // chr7:12525000-12550000
chr7:12100000-12125000 // chr7:12350000-12375000
chr7:26410000-26420000 // chr7:26700000-26710000
chr7:5600000-5610000 // chr7:5700000-5710000
chr7:5600000-5625000 // chr7:5700000-5725000
chr7:137580000-137590000 // chr7:137690000-137700000
chr7:151060000-151070000 // chr7:151140000-151150000
chr7:20810000-20820000 // chr7:21290000-21300000
chr7:77275000-77300000 // chr7:77375000-77400000
chr7:77275000-77300000 // chr7:77550000-77575000
chr7:22150000-22155000 // chr7:22525000-22530000
chr7:78920000-78930000 // chr7:79360000-79370000
chr7:77270000-77280000 // chr7:77380000-77390000
chr7:83570000-83580000 // chr7:84640000-84650000
chr7:34150000-34175000 // chr7:34625000-34650000
chr7:28960000-28970000 // chr7:29140000-29150000
chr7:28960000-28970000 // chr7:29440000-29450000
chr7:28960000-28965000 // chr7:29140000-29145000
chr7:37925000-37950000 // chr7:38350000-38375000
chr7:73020000-73030000 // chr7:73140000-73150000
chr7:18400000-18425000 // chr7:18575000-18600000
chr7:134400000-134425000 // chr7:134625000-134650000
chr7:31000000-31025000 // chr7:31150000-31175000
chr7:45960000-45970000 // chr7:46380000-46390000
chr7:11450000-11475000 // chr7:12525000-12550000
chr7:11450000-11475000 // chr7:11850000-11875000
chr7:97475000-97500000 // chr7:97625000-97650000
chr7:116625000-116650000 // chr7:116750000-116775000
chr7:21290000-21300000 // chr7:21540000-21550000
chr7:8475000-8500000 // chr7:8750000-8775000
chr7:100070000-100080000 // chr7:100150000-100160000
chr7:81120000-81130000 // chr7:81640000-81650000
chr7:81120000-81130000 // chr7:81650000-81660000
chr7:22600000-22610000 // chr7:22760000-22770000
chr7:22600000-22610000 // chr7:23090000-23100000
chr7:22600000-22625000 // chr7:22750000-22775000
chr7:105290000-105300000 // chr7:105680000-105690000
chr7:39620000-39625000 // chr7:39785000-39790000
chr7:39620000-39630000 // chr7:39780000-39790000
chr7:73450000-73475000 // chr7:73800000-73825000
chr7:92240000-92250000 // chr7:92680000-92690000
chr7:25920000-25930000 // chr7:26400000-26410000
chr7:142575000-142600000 // chr7:142900000-142925000
chr7:36525000-36550000 // chr7:36700000-36725000
chr7:116300000-116310000 // chr7:116440000-116450000
chr7:116300000-116325000 // chr7:116425000-116450000
chr7:50525000-50550000 // chr7:50725000-50750000
chr7:50525000-50550000 // chr7:51200000-51225000
chr7:26100000-26125000 // chr7:26375000-26400000
chr7:26100000-26125000 // chr7:26400000-26425000
chr7:25930000-25940000 // chr7:26400000-26410000
chr7:123775000-123800000 // chr7:124425000-124450000
chr7:87400000-87425000 // chr7:87725000-87750000
chr7:81650000-81675000 // chr7:82200000-82225000
chr7:156750000-156775000 // chr7:157000000-157025000
chr7:156750000-156775000 // chr7:156975000-157000000
chr7:73600000-73625000 // chr7:73800000-73825000
chr7:129000000-129025000 // chr7:129275000-129300000
chr7:129000000-129025000 // chr7:129100000-129125000
chr7:121375000-121400000 // chr7:121625000-121650000
chr7:46375000-46400000 // chr7:47125000-47150000
chr7:116240000-116250000 // chr7:116450000-116460000
chr7:128850000-128875000 // chr7:129100000-129125000
chr7:23610000-23620000 // chr7:23750000-23760000
chr7:23610000-23620000 // chr7:23740000-23750000
chr7:151250000-151275000 // chr7:151425000-151450000
chr7:48030000-48040000 // chr7:48130000-48140000
chr7:154700000-154725000 // chr7:155125000-155150000
chr7:154700000-154725000 // chr7:155150000-155175000
chr7:154700000-154725000 // chr7:154975000-155000000
chr7:154700000-154725000 // chr7:155550000-155575000
chr7:155175000-155200000 // chr7:155550000-155575000
chr7:73275000-73300000 // chr7:73800000-73825000
chr7:127350000-127375000 // chr7:127825000-127850000
chr7:44100000-44125000 // chr7:44225000-44250000
chr7:17725000-17750000 // chr7:18375000-18400000
chr7:127040000-127050000 // chr7:127330000-127340000
chr7:107100000-107110000 // chr7:107360000-107370000
chr7:135480000-135490000 // chr7:135690000-135700000
chr7:89800000-89825000 // chr7:90025000-90050000
chr7:35750000-35775000 // chr7:35925000-35950000
chr7:89790000-89800000 // chr7:89880000-89890000
chr7:21300000-21325000 // chr7:22025000-22050000
chr7:21300000-21325000 // chr7:21525000-21550000
chr7:21300000-21325000 // chr7:21800000-21825000
chr7:12560000-12570000 // chr7:13300000-13310000
chr7:12560000-12570000 // chr7:12650000-12660000
chr7:12560000-12570000 // chr7:12660000-12670000
chr7:115875000-115900000 // chr7:116200000-116225000
chr7:115875000-115900000 // chr7:116450000-116475000
chr7:22750000-22775000 // chr7:23075000-23100000
chr7:30200000-30225000 // chr7:30775000-30800000
chr7:30200000-30225000 // chr7:30600000-30625000
chr7:30200000-30225000 // chr7:30425000-30450000
chr7:17000000-17025000 // chr7:17550000-17575000
chr7:17730000-17740000 // chr7:18380000-18390000
chr7:115810000-115820000 // chr7:116450000-116460000
chr7:115810000-115820000 // chr7:115870000-115880000
chr7:21025000-21050000 // chr7:21275000-21300000
chr7:73825000-73850000 // chr7:73950000-73975000
chr7:86550000-86575000 // chr7:86850000-86875000
chr7:86550000-86560000 // chr7:86770000-86780000
chr7:134310000-134320000 // chr7:134630000-134640000
chr7:123275000-123300000 // chr7:123500000-123525000
chr7:1700000-1725000 // chr7:2375000-2400000
chr7:81125000-81150000 // chr7:82350000-82375000
chr7:81125000-81150000 // chr7:82200000-82225000
chr7:81125000-81150000 // chr7:81325000-81350000
chr7:81125000-81150000 // chr7:81575000-81600000
chr7:5530000-5540000 // chr7:5700000-5710000
chr7:45190000-45200000 // chr7:45290000-45300000
chr7:108225000-108250000 // chr7:111350000-111375000
chr7:142700000-142710000 // chr7:142910000-142920000
chr7:11475000-11500000 // chr7:12350000-12375000
chr7:27225000-27250000 // chr7:27700000-27725000
chr7:27225000-27250000 // chr7:27800000-27825000
chr7:27225000-27250000 // chr7:28050000-28075000
chr7:27225000-27250000 // chr7:27975000-28000000
chr7:27225000-27250000 // chr7:28125000-28150000
chr7:27225000-27250000 // chr7:27950000-27975000
chr7:20800000-20825000 // chr7:22100000-22125000
chr7:20800000-20825000 // chr7:21525000-21550000
chr7:20800000-20825000 // chr7:21275000-21300000
chr7:40250000-40275000 // chr7:41750000-41775000
chr7:83550000-83575000 // chr7:85450000-85475000
chr7:83550000-83560000 // chr7:84650000-84660000
chr7:7625000-7650000 // chr7:8250000-8275000
chr7:19780000-19790000 // chr7:20210000-20220000
chr7:39925000-39950000 // chr7:40075000-40100000
chr7:89775000-89800000 // chr7:90025000-90050000
chr7:89775000-89800000 // chr7:89875000-89900000
chr7:45200000-45225000 // chr7:45900000-45925000
chr7:97650000-97675000 // chr7:97775000-97800000
chr7:97650000-97660000 // chr7:97780000-97790000
chr7:129470000-129480000 // chr7:129640000-129650000
chr7:114500000-114525000 // chr7:114850000-114875000
chr7:114500000-114525000 // chr7:114975000-115000000
chr7:120600000-120625000 // chr7:121625000-121650000
chr7:155390000-155400000 // chr7:155560000-155570000
chr7:121225000-121250000 // chr7:121600000-121625000
chr7:123300000-123325000 // chr7:123500000-123525000
chr7:55825000-55850000 // chr7:65275000-65300000
chr7:132000000-132025000 // chr7:132250000-132275000
chr7:14750000-14760000 // chr7:16100000-16110000
chr7:14750000-14775000 // chr7:15050000-15075000
chr7:14750000-14775000 // chr7:16100000-16125000
chr7:14750000-14775000 // chr7:15325000-15350000
chr7:14750000-14775000 // chr7:15750000-15775000
chr7:37000000-37025000 // chr7:37200000-37225000
chr7:98060000-98065000 // chr7:98435000-98440000
chr7:105695000-105700000 // chr7:105790000-105795000
chr7:80525000-80550000 // chr7:81075000-81100000
chr7:19160000-19170000 // chr7:19480000-19490000
chr7:131190000-131200000 // chr7:131340000-131350000
chr7:81670000-81680000 // chr7:82360000-82370000
chr7:81670000-81680000 // chr7:82350000-82360000
chr7:107800000-107825000 // chr7:108100000-108125000
chr7:107800000-107825000 // chr7:108075000-108100000
chr7:20025000-20050000 // chr7:20625000-20650000
chr7:20025000-20050000 // chr7:20325000-20350000
chr7:25275000-25300000 // chr7:25875000-25900000
chr7:21275000-21300000 // chr7:21800000-21825000
chr7:38825000-38850000 // chr7:39550000-39575000
chr7:83600000-83625000 // chr7:83800000-83825000
chr7:50125000-50150000 // chr7:51200000-51225000
chr7:27600000-27625000 // chr7:27950000-27975000
chr7:147950000-147975000 // chr7:148175000-148200000
chr7:147950000-147975000 // chr7:148650000-148675000
chr7:34350000-34375000 // chr7:34450000-34475000
chr7:34350000-34375000 // chr7:34625000-34650000
chr7:134110000-134120000 // chr7:134290000-134300000
chr7:28325000-28350000 // chr7:28650000-28675000
chr7:20350000-20375000 // chr7:20625000-20650000
chr7:2900000-2925000 // chr7:3700000-3725000
chr7:2900000-2925000 // chr7:3925000-3950000
chr7:12700000-12725000 // chr7:13150000-13175000
chr7:36520000-36530000 // chr7:37230000-37240000
chr7:36520000-36530000 // chr7:37220000-37230000
chr7:36520000-36530000 // chr7:36710000-36720000
chr7:32250000-32275000 // chr7:32475000-32500000
chr7:98630000-98640000 // chr7:98910000-98920000
chr7:108250000-108275000 // chr7:111350000-111375000
chr7:107075000-107100000 // chr7:107500000-107525000
chr7:107075000-107100000 // chr7:107350000-107375000
chr7:6025000-6050000 // chr7:6350000-6375000
chr7:135490000-135500000 // chr7:135690000-135700000
chr7:36030000-36040000 // chr7:36320000-36330000
chr7:54850000-54860000 // chr7:54900000-54910000
chr7:46800000-46825000 // chr7:47125000-47150000
chr7:141650000-141675000 // chr7:141875000-141900000
chr7:101180000-101190000 // chr7:101910000-101920000
chr7:93920000-93930000 // chr7:94020000-94030000
chr7:51230000-51240000 // chr7:51430000-51440000
chr7:131975000-132000000 // chr7:132250000-132275000
chr7:142550000-142575000 // chr7:142675000-142700000
chr7:24850000-24860000 // chr7:25130000-25140000
chr7:103200000-103225000 // chr7:103800000-103825000
chr7:79425000-79450000 // chr7:79675000-79700000
chr7:27250000-27275000 // chr7:27600000-27625000
chr7:24325000-24350000 // chr7:24700000-24725000
chr7:98625000-98650000 // chr7:98900000-98925000
chr7:81110000-81120000 // chr7:82350000-82360000
chr7:95525000-95550000 // chr7:97450000-97475000
chr7:95525000-95550000 // chr7:96650000-96675000
chr7:139325000-139350000 // chr7:139700000-139725000
chr7:117975000-118000000 // chr7:118800000-118825000
chr7:31780000-31790000 // chr7:32240000-32250000
chr7:140500000-140525000 // chr7:140700000-140725000
chr7:140500000-140525000 // chr7:140675000-140700000
chr7:84660000-84670000 // chr7:85460000-85470000
chr7:84660000-84670000 // chr7:85180000-85190000
chr7:80050000-80075000 // chr7:80275000-80300000
chr7:80050000-80075000 // chr7:81075000-81100000
chr7:106175000-106200000 // chr7:106375000-106400000
chr7:38140000-38150000 // chr7:38260000-38270000
chr7:43620000-43630000 // chr7:43730000-43740000
chr7:45950000-45975000 // chr7:47125000-47150000
chr7:45950000-45975000 // chr7:47200000-47225000
chr7:45950000-45960000 // chr7:47130000-47140000
chr7:45950000-45960000 // chr7:46380000-46390000
chr7:30825000-30850000 // chr7:31150000-31175000
chr7:78900000-78925000 // chr7:79650000-79675000
chr7:41075000-41100000 // chr7:41725000-41750000
chr7:121025000-121050000 // chr7:121625000-121650000
chr7:51225000-51250000 // chr7:51425000-51450000
chr7:12675000-12700000 // chr7:13275000-13300000
chr7:124675000-124700000 // chr7:125300000-125325000
chr7:38125000-38150000 // chr7:38350000-38375000
chr7:120750000-120775000 // chr7:120975000-121000000
chr7:120750000-120775000 // chr7:121625000-121650000
chr7:120750000-120775000 // chr7:121175000-121200000
chr7:26130000-26140000 // chr7:26230000-26240000
chr7:87850000-87875000 // chr7:87975000-88000000
chr7:87850000-87875000 // chr7:88450000-88475000
chr7:107375000-107400000 // chr7:107775000-107800000
chr7:54830000-54840000 // chr7:55320000-55330000
chr7:105390000-105400000 // chr7:105680000-105690000
chr7:18165000-18170000 // chr7:18225000-18230000
chr7:113050000-113075000 // chr7:113325000-113350000
chr7:115800000-115810000 // chr7:116210000-116220000
chr7:115800000-115825000 // chr7:116450000-116475000
chr7:115800000-115825000 // chr7:116750000-116775000
chr7:115800000-115825000 // chr7:116225000-116250000
chr7:23300000-23325000 // chr7:23575000-23600000
chr7:23300000-23325000 // chr7:23750000-23775000
chr7:29150000-29175000 // chr7:29425000-29450000
chr7:140220000-140230000 // chr7:140350000-140360000
chr7:94050000-94075000 // chr7:95100000-95125000
chr7:18390000-18400000 // chr7:18600000-18610000
chr7:55340000-55350000 // chr7:55480000-55490000
chr7:118550000-118575000 // chr7:118800000-118825000
chr7:7000000-7025000 // chr7:7450000-7475000
chr7:7000000-7025000 // chr7:7575000-7600000
chr11:16825000-16850000 // chr11:17075000-17100000
chr11:12125000-12150000 // chr11:12250000-12275000
chr11:107425000-107450000 // chr11:107550000-107575000
chr11:2550000-2575000 // chr11:2900000-2925000
chr11:2550000-2560000 // chr11:2910000-2920000
chr11:108075000-108100000 // chr11:108500000-108525000
chr11:33880000-33890000 // chr11:33980000-33990000
chr11:33880000-33890000 // chr11:33990000-34000000
chr11:31660000-31670000 // chr11:31880000-31890000
chr11:31660000-31670000 // chr11:31890000-31900000
chr11:120040000-120050000 // chr11:120170000-120180000
chr11:2220000-2230000 // chr11:2440000-2450000
chr11:2220000-2230000 // chr11:2310000-2320000
chr11:124525000-124550000 // chr11:124700000-124725000
chr11:124525000-124550000 // chr11:124625000-124650000
chr11:33175000-33200000 // chr11:33350000-33375000
chr11:33175000-33200000 // chr11:33700000-33725000
chr11:66150000-66175000 // chr11:66425000-66450000
chr11:62190000-62200000 // chr11:62310000-62320000
chr11:2460000-2465000 // chr11:2545000-2550000
chr11:20400000-20425000 // chr11:20625000-20650000
chr11:125475000-125500000 // chr11:125725000-125750000
chr11:62650000-62675000 // chr11:62975000-63000000
chr11:35850000-35875000 // chr11:36050000-36075000
chr11:59600000-59610000 // chr11:59680000-59690000
chr11:75600000-75610000 // chr11:75840000-75850000
chr11:75600000-75625000 // chr11:76025000-76050000
chr11:75600000-75625000 // chr11:75850000-75875000
chr11:27700000-27725000 // chr11:29325000-29350000
chr11:14800000-14825000 // chr11:15225000-15250000
chr11:14800000-14825000 // chr11:14925000-14950000
chr11:14800000-14825000 // chr11:15200000-15225000
chr11:17250000-17275000 // chr11:17525000-17550000
chr11:9625000-9650000 // chr11:9750000-9775000
chr11:116650000-116675000 // chr11:116950000-116975000
chr11:116650000-116675000 // chr11:116975000-117000000
chr11:69500000-69525000 // chr11:70025000-70050000
chr11:117700000-117725000 // chr11:117925000-117950000
chr11:113750000-113775000 // chr11:114125000-114150000
chr11:11950000-11975000 // chr11:12050000-12075000
chr11:22875000-22900000 // chr11:27175000-27200000
chr11:119350000-119375000 // chr11:119950000-119975000
chr11:22350000-22360000 // chr11:22800000-22810000
chr11:118050000-118075000 // chr11:118350000-118375000
chr11:1900000-1910000 // chr11:2020000-2030000
chr11:107990000-108000000 // chr11:108520000-108530000
chr11:10810000-10820000 // chr11:11040000-11050000
chr11:31400000-31425000 // chr11:31875000-31900000
chr11:66625000-66650000 // chr11:66725000-66750000
chr11:86650000-86675000 // chr11:87000000-87025000
chr11:86650000-86675000 // chr11:87125000-87150000
chr11:124500000-124525000 // chr11:124700000-124725000
chr11:78350000-78375000 // chr11:78775000-78800000
chr11:78350000-78375000 // chr11:78650000-78675000
chr11:19585000-19590000 // chr11:19765000-19770000
chr11:74725000-74750000 // chr11:74925000-74950000
chr11:74725000-74750000 // chr11:74950000-74975000
chr11:94800000-94810000 // chr11:94870000-94880000
chr11:59590000-59600000 // chr11:59680000-59690000
chr11:122090000-122100000 // chr11:122370000-122380000
chr11:15120000-15130000 // chr11:15170000-15180000
chr11:15120000-15130000 // chr11:15230000-15240000
chr11:122080000-122090000 // chr11:122370000-122380000
chr11:112150000-112175000 // chr11:113150000-113175000
chr11:35025000-35050000 // chr11:35150000-35175000
chr11:34000000-34025000 // chr11:34375000-34400000
chr11:61650000-61675000 // chr11:61850000-61875000
chr11:62180000-62190000 // chr11:62330000-62340000
chr11:77925000-77950000 // chr11:78250000-78275000
chr11:77925000-77950000 // chr11:78275000-78300000
chr11:11050000-11060000 // chr11:11800000-11810000
chr11:17600000-17625000 // chr11:18000000-18025000
chr11:17600000-17625000 // chr11:17975000-18000000
chr11:17600000-17625000 // chr11:17725000-17750000
chr11:72175000-72200000 // chr11:72375000-72400000
chr11:72175000-72200000 // chr11:72275000-72300000
chr11:44650000-44675000 // chr11:45100000-45125000
chr11:94350000-94375000 // chr11:94475000-94500000
chr11:94350000-94375000 // chr11:94625000-94650000
chr11:94350000-94375000 // chr11:94600000-94625000
chr11:85750000-85775000 // chr11:85900000-85925000
chr11:119520000-119530000 // chr11:119970000-119980000
chr11:16970000-16980000 // chr11:17080000-17090000
chr11:19090000-19100000 // chr11:19570000-19580000
chr11:35825000-35850000 // chr11:36275000-36300000
chr11:75150000-75160000 // chr11:75240000-75250000
chr11:32325000-32350000 // chr11:32800000-32825000
chr11:12600000-12625000 // chr11:12900000-12925000
chr11:76900000-76925000 // chr11:77250000-77275000
chr11:76900000-76925000 // chr11:77325000-77350000
chr11:76900000-76910000 // chr11:77250000-77260000
chr11:27725000-27750000 // chr11:28675000-28700000
chr11:27725000-27750000 // chr11:28550000-28575000
chr11:27725000-27750000 // chr11:28700000-28725000
chr11:111460000-111470000 // chr11:111640000-111650000
chr11:122775000-122800000 // chr11:122875000-122900000
chr11:130075000-130100000 // chr11:130750000-130775000
chr11:93625000-93650000 // chr11:94225000-94250000
chr11:33380000-33390000 // chr11:33700000-33710000
chr11:12070000-12080000 // chr11:12290000-12300000
chr11:12070000-12080000 // chr11:12300000-12310000
chr11:86150000-86175000 // chr11:86275000-86300000
chr11:86150000-86175000 // chr11:86525000-86550000
chr11:72890000-72900000 // chr11:72950000-72960000
chr11:15650000-15675000 // chr11:16625000-16650000
chr11:93900000-93925000 // chr11:94225000-94250000
chr11:14550000-14575000 // chr11:14900000-14925000
chr11:111450000-111460000 // chr11:111710000-111720000
chr11:1910000-1920000 // chr11:1960000-1970000
chr11:88275000-88300000 // chr11:88600000-88625000
chr11:22890000-22900000 // chr11:26290000-26300000
chr11:10370000-10380000 // chr11:10480000-10490000
chr11:32070000-32080000 // chr11:32180000-32190000
chr11:2325000-2350000 // chr11:2425000-2450000
chr11:46925000-46950000 // chr11:47150000-47175000
chr11:65475000-65500000 // chr11:65575000-65600000
chr11:65475000-65500000 // chr11:65750000-65775000
chr11:89950000-89975000 // chr11:92925000-92950000
chr11:129790000-129800000 // chr11:130000000-130010000
chr11:63600000-63610000 // chr11:63710000-63720000
chr11:63600000-63625000 // chr11:63900000-63925000
chr11:124275000-124300000 // chr11:124450000-124475000
chr11:124275000-124300000 // chr11:124725000-124750000
chr11:84250000-84275000 // chr11:85275000-85300000
chr11:2210000-2220000 // chr11:2440000-2450000
chr11:16800000-16825000 // chr11:17075000-17100000
chr11:2450000-2475000 // chr11:2900000-2925000
chr11:2450000-2455000 // chr11:2550000-2555000
chr11:121520000-121530000 // chr11:122370000-122380000
chr11:95575000-95600000 // chr11:96150000-96175000
chr11:94875000-94900000 // chr11:96150000-96175000
chr11:94875000-94900000 // chr11:95475000-95500000
chr11:62150000-62175000 // chr11:62450000-62475000
chr11:62150000-62175000 // chr11:62625000-62650000
chr11:121190000-121200000 // chr11:121460000-121470000
chr11:13800000-13810000 // chr11:14270000-14280000
chr11:100550000-100575000 // chr11:100700000-100725000
chr11:101725000-101750000 // chr11:101875000-101900000
chr11:113850000-113875000 // chr11:114100000-114125000
chr11:92950000-92975000 // chr11:94225000-94250000
chr11:92950000-92975000 // chr11:93375000-93400000
chr11:113175000-113200000 // chr11:113400000-113425000
chr11:113175000-113200000 // chr11:113575000-113600000
chr11:107975000-108000000 // chr11:108500000-108525000
chr11:4650000-4675000 // chr11:5025000-5050000
chr11:128160000-128170000 // chr11:128500000-128510000
chr11:76500000-76525000 // chr11:76625000-76650000
chr11:18550000-18575000 // chr11:18750000-18775000
chr11:19970000-19980000 // chr11:20140000-20150000
chr11:116740000-116750000 // chr11:116970000-116980000
chr11:85400000-85410000 // chr11:85530000-85540000
chr11:7100000-7125000 // chr11:7700000-7725000
chr11:26300000-26325000 // chr11:27500000-27525000
chr11:26300000-26325000 // chr11:27150000-27175000
chr11:33850000-33875000 // chr11:34475000-34500000
chr11:33850000-33875000 // chr11:34375000-34400000
chr11:33850000-33875000 // chr11:34100000-34125000
chr11:33850000-33875000 // chr11:34900000-34925000
chr11:13790000-13800000 // chr11:13970000-13980000
chr11:119525000-119550000 // chr11:119975000-120000000
chr11:119525000-119550000 // chr11:119875000-119900000
chr11:11040000-11050000 // chr11:11800000-11810000
chr11:117710000-117720000 // chr11:117810000-117820000
chr11:12075000-12100000 // chr11:12250000-12275000
chr11:30350000-30375000 // chr11:30925000-30950000
chr11:107420000-107430000 // chr11:107560000-107570000
chr11:46400000-46425000 // chr11:46550000-46575000
chr11:128040000-128050000 // chr11:128500000-128510000
chr11:44625000-44650000 // chr11:44925000-44950000
chr11:68870000-68880000 // chr11:69480000-69490000
chr11:56875000-56900000 // chr11:57000000-57025000
chr11:117690000-117700000 // chr11:117920000-117930000
chr11:12620000-12630000 // chr11:12910000-12920000
chr11:129225000-129250000 // chr11:129600000-129625000
chr11:76425000-76450000 // chr11:76600000-76625000
chr11:76425000-76450000 // chr11:76625000-76650000
chr11:48350000-48375000 // chr11:50025000-50050000
chr11:128150000-128175000 // chr11:128500000-128525000
chr11:116750000-116775000 // chr11:116950000-116975000
chr11:13975000-14000000 // chr11:14250000-14275000
chr11:13975000-14000000 // chr11:14150000-14175000
chr11:36320000-36330000 // chr11:36490000-36500000
chr11:31410000-31420000 // chr11:31890000-31900000
chr11:62670000-62675000 // chr11:62785000-62790000
chr11:62670000-62680000 // chr11:62780000-62790000
chr11:62670000-62680000 // chr11:62970000-62980000
chr11:94890000-94895000 // chr11:95490000-95495000
chr11:10950000-10960000 // chr11:11040000-11050000
chr11:123270000-123280000 // chr11:123340000-123350000
chr11:57425000-57450000 // chr11:58275000-58300000
chr11:44150000-44175000 // chr11:44550000-44575000
chr11:71725000-71750000 // chr11:72125000-72150000
chr11:71725000-71750000 // chr11:71875000-71900000
chr11:127900000-127925000 // chr11:128700000-128725000
chr11:65125000-65150000 // chr11:65275000-65300000
chr11:73675000-73700000 // chr11:74150000-74175000
chr11:112450000-112475000 // chr11:113150000-113175000
chr11:112450000-112475000 // chr11:112650000-112675000
chr11:128975000-129000000 // chr11:129600000-129625000
chr11:128975000-129000000 // chr11:129175000-129200000
chr11:31650000-31675000 // chr11:32175000-32200000
chr11:133800000-133825000 // chr11:134000000-134025000
chr11:122980000-122990000 // chr11:123110000-123120000
chr11:57100000-57125000 // chr11:57400000-57425000
chr11:60025000-60050000 // chr11:60375000-60400000
chr11:110325000-110350000 // chr11:111300000-111325000
chr11:110325000-110350000 // chr11:111100000-111125000
chr11:102200000-102225000 // chr11:102475000-102500000
chr11:45375000-45400000 // chr11:45775000-45800000
chr11:84040000-84050000 // chr11:84140000-84150000
chr11:84040000-84050000 // chr11:84150000-84160000
chr11:110300000-110325000 // chr11:111300000-111325000
chr11:72550000-72560000 // chr11:72880000-72890000
chr11:76520000-76530000 // chr11:76620000-76630000
chr11:22900000-22925000 // chr11:26275000-26300000
chr11:125300000-125325000 // chr11:125725000-125750000
chr11:123510000-123520000 // chr11:123570000-123580000
chr11:73960000-73970000 // chr11:74160000-74170000
chr11:70825000-70850000 // chr11:71025000-71050000
chr11:70825000-70850000 // chr11:71050000-71075000
chr11:74985000-74990000 // chr11:75095000-75100000
chr11:126575000-126600000 // chr11:126850000-126875000
chr11:68400000-68425000 // chr11:68575000-68600000
chr11:132925000-132950000 // chr11:133675000-133700000
chr11:35630000-35640000 // chr11:36490000-36500000
chr11:35630000-35640000 // chr11:36280000-36290000
chr11:34200000-34225000 // chr11:34350000-34375000
chr11:124280000-124290000 // chr11:124450000-124460000
chr11:34190000-34200000 // chr11:34380000-34390000
chr11:122725000-122750000 // chr11:122900000-122925000
chr11:32975000-33000000 // chr11:33075000-33100000
chr11:72525000-72550000 // chr11:72875000-72900000
chr11:46900000-46910000 // chr11:47180000-47190000
chr11:34940000-34950000 // chr11:35430000-35440000
chr11:34940000-34950000 // chr11:35410000-35420000
chr11:19575000-19600000 // chr11:20150000-20175000
chr11:2050000-2075000 // chr11:2150000-2175000
chr11:1675000-1700000 // chr11:2150000-2175000
chr11:1675000-1700000 // chr11:2025000-2050000
chr11:82600000-82625000 // chr11:83525000-83550000
chr11:82600000-82625000 // chr11:82950000-82975000
chr11:83550000-83575000 // chr11:84250000-84275000
chr11:82425000-82450000 // chr11:82550000-82575000
chr11:9775000-9800000 // chr11:10325000-10350000
chr11:9775000-9800000 // chr11:9975000-10000000
chr11:19925000-19950000 // chr11:20350000-20375000
chr11:120110000-120120000 // chr11:120160000-120170000
chr11:36050000-36075000 // chr11:36275000-36300000
chr11:133900000-133925000 // chr11:134000000-134025000
chr11:14925000-14950000 // chr11:15225000-15250000
chr11:102250000-102275000 // chr11:102350000-102375000
chr11:102675000-102700000 // chr11:102800000-102825000
chr11:74160000-74170000 // chr11:74280000-74290000
chr11:74160000-74170000 // chr11:74270000-74280000
chr11:44310000-44320000 // chr11:44560000-44570000
chr11:56600000-56625000 // chr11:57000000-57025000
chr11:56600000-56610000 // chr11:57010000-57020000
chr11:19950000-19975000 // chr11:20150000-20175000
chr11:19950000-19975000 // chr11:20350000-20375000
chr11:118060000-118070000 // chr11:118160000-118170000
chr11:44300000-44310000 // chr11:44550000-44560000
chr11:60125000-60150000 // chr11:60375000-60400000
chr11:8250000-8275000 // chr11:8575000-8600000
chr11:31250000-31275000 // chr11:31875000-31900000
chr11:31250000-31275000 // chr11:32300000-32325000
chr11:31250000-31275000 // chr11:32200000-32225000
chr11:70300000-70325000 // chr11:70600000-70625000
chr11:73110000-73120000 // chr11:73370000-73380000
chr11:62175000-62200000 // chr11:62300000-62325000
chr11:6025000-6050000 // chr11:6350000-6375000
chr11:113870000-113880000 // chr11:114120000-114130000
chr11:83000000-83025000 // chr11:83525000-83550000
chr11:130310000-130320000 // chr11:130720000-130730000
chr11:63525000-63550000 // chr11:63900000-63925000
chr11:71730000-71740000 // chr11:71800000-71810000
chr11:110070000-110080000 // chr11:110240000-110250000
chr11:65130000-65140000 // chr11:65270000-65280000
chr11:27200000-27225000 // chr11:29350000-29375000
chr11:27200000-27210000 // chr11:27500000-27510000
chr11:44945000-44950000 // chr11:45120000-45125000
chr11:29450000-29475000 // chr11:30325000-30350000
chr11:27720000-27730000 // chr11:29350000-29360000
chr11:60100000-60125000 // chr11:60375000-60400000
chr11:4200000-4225000 // chr11:4500000-4525000
chr11:124825000-124850000 // chr11:124975000-125000000
chr11:124825000-124850000 // chr11:125000000-125025000
chr11:124825000-124850000 // chr11:125200000-125225000
chr11:128025000-128050000 // chr11:128700000-128725000
chr11:128025000-128050000 // chr11:128500000-128525000
chr11:118160000-118170000 // chr11:118360000-118370000
chr11:116600000-116610000 // chr11:116970000-116980000
chr11:11400000-11425000 // chr11:11800000-11825000
chr11:35500000-35525000 // chr11:36275000-36300000
chr11:12425000-12450000 // chr11:12900000-12925000
chr11:19100000-19125000 // chr11:19925000-19950000
chr11:36325000-36350000 // chr11:36475000-36500000
chr11:43900000-43925000 // chr11:44050000-44075000
chr11:43900000-43910000 // chr11:44060000-44070000
chr11:86640000-86650000 // chr11:87000000-87010000
chr11:85550000-85575000 // chr11:85975000-86000000
chr11:120105000-120110000 // chr11:120170000-120175000
chr11:46260000-46270000 // chr11:46330000-46340000
chr11:121525000-121550000 // chr11:122075000-122100000
chr11:121525000-121550000 // chr11:122375000-122400000
chr11:6400000-6425000 // chr11:6675000-6700000
chr11:57225000-57250000 // chr11:57400000-57425000
chr11:19325000-19350000 // chr11:19550000-19575000
chr11:34605000-34610000 // chr11:34910000-34915000
chr11:9630000-9640000 // chr11:9770000-9780000
chr11:73950000-73975000 // chr11:74150000-74175000
chr11:73950000-73975000 // chr11:74275000-74300000
chr11:73950000-73975000 // chr11:74250000-74275000
chr11:44580000-44590000 // chr11:44630000-44640000
chr11:61560000-61570000 // chr11:61870000-61880000
chr11:12350000-12375000 // chr11:12900000-12925000
chr11:117300000-117310000 // chr11:117670000-117680000
chr11:117300000-117325000 // chr11:117650000-117675000
chr11:19580000-19590000 // chr11:19920000-19930000
chr11:19580000-19590000 // chr11:19760000-19770000
chr11:100850000-100875000 // chr11:101700000-101725000
chr11:128750000-128760000 // chr11:128820000-128830000
chr11:128750000-128775000 // chr11:129200000-129225000
chr11:118550000-118575000 // chr11:118800000-118825000
chr11:118550000-118575000 // chr11:118825000-118850000
chr11:3870000-3875000 // chr11:4085000-4090000
chr11:3870000-3880000 // chr11:4090000-4100000
chr11:123450000-123460000 // chr11:123570000-123580000
chr11:94050000-94075000 // chr11:94225000-94250000
chr11:13775000-13800000 // chr11:14150000-14175000
chr11:13775000-13800000 // chr11:14250000-14275000
chr11:13775000-13800000 // chr11:13950000-13975000
chr11:34390000-34400000 // chr11:34910000-34920000
chr11:116375000-116400000 // chr11:116550000-116575000
chr11:116375000-116400000 // chr11:116500000-116525000
chr11:31125000-31150000 // chr11:32175000-32200000
chr11:100450000-100475000 // chr11:100775000-100800000
chr11:103125000-103150000 // chr11:103450000-103475000
chr11:100425000-100450000 // chr11:100725000-100750000
chr11:48375000-48400000 // chr11:50025000-50050000
chr11:107870000-107880000 // chr11:108520000-108530000
chr11:111980000-111990000 // chr11:112040000-112050000
chr11:112090000-112100000 // chr11:112140000-112150000
chr11:112090000-112100000 // chr11:112150000-112160000
chr11:34175000-34200000 // chr11:34500000-34525000
chr11:12975000-13000000 // chr11:13150000-13175000
chr11:12975000-13000000 // chr11:13175000-13200000
chr11:12975000-13000000 // chr11:13350000-13375000
chr11:34380000-34390000 // chr11:34500000-34510000
chr11:34380000-34390000 // chr11:34920000-34930000
chr11:122500000-122525000 // chr11:122900000-122925000
chr11:122500000-122510000 // chr11:122640000-122650000
chr11:109730000-109740000 // chr11:109800000-109810000
chr11:11800000-11825000 // chr11:12050000-12075000
chr11:10425000-10430000 // chr11:10755000-10760000
chr11:10425000-10450000 // chr11:10650000-10675000
chr11:17775000-17800000 // chr11:17975000-18000000
chr11:2060000-2070000 // chr11:2160000-2170000
chr11:44955000-44960000 // chr11:45125000-45130000
chr11:7575000-7600000 // chr11:7675000-7700000
chr11:19075000-19100000 // chr11:19750000-19775000
chr11:19075000-19100000 // chr11:19575000-19600000
chr11:19075000-19100000 // chr11:19775000-19800000
chr11:109800000-109825000 // chr11:110225000-110250000
chr11:27210000-27215000 // chr11:27500000-27505000
chr11:95775000-95800000 // chr11:96050000-96075000
chr11:58950000-58975000 // chr11:59425000-59450000
chr11:73175000-73200000 // chr11:73350000-73375000
chr11:61730000-61740000 // chr11:61820000-61830000
chr11:45400000-45425000 // chr11:45775000-45800000
chr11:121310000-121320000 // chr11:121460000-121470000
chr11:86160000-86170000 // chr11:86520000-86530000
chr11:111470000-111480000 // chr11:111640000-111650000
chr11:1600000-1625000 // chr11:71250000-71275000
chr11:17400000-17410000 // chr11:17520000-17530000
chr11:56880000-56890000 // chr11:57010000-57020000
chr11:20140000-20150000 // chr11:20360000-20370000
chr11:121175000-121200000 // chr11:121450000-121475000
chr11:9175000-9200000 // chr11:9500000-9525000
chr11:9175000-9200000 // chr11:9525000-9550000
chr11:28125000-28150000 // chr11:28675000-28700000
chr11:74625000-74650000 // chr11:74950000-74975000
chr11:10650000-10675000 // chr11:10750000-10775000
chr11:10800000-10825000 // chr11:11800000-11825000
chr11:13980000-13990000 // chr11:14260000-14270000
chr11:44640000-44650000 // chr11:44920000-44930000
chr11:59575000-59600000 // chr11:60000000-60025000
chr11:59575000-59600000 // chr11:59875000-59900000
chr11:123175000-123200000 // chr11:123325000-123350000
chr11:12325000-12350000 // chr11:12900000-12925000
chr11:12325000-12350000 // chr11:13200000-13225000
chr11:15825000-15850000 // chr11:16600000-16625000
chr11:32080000-32090000 // chr11:32170000-32180000
chr11:111150000-111160000 // chr11:111290000-111300000
chr11:111150000-111175000 // chr11:111275000-111300000
chr11:66175000-66200000 // chr11:66425000-66450000
chr11:125790000-125800000 // chr11:126060000-126070000
chr11:61240000-61250000 // chr11:61400000-61410000
chr11:61240000-61250000 // chr11:61390000-61400000
chr11:76625000-76650000 // chr11:76750000-76775000
chr11:47950000-47960000 // chr11:48130000-48140000
chr11:47950000-47960000 // chr11:48120000-48130000
chr11:63240000-63250000 // chr11:63400000-63410000
chr11:86325000-86350000 // chr11:86500000-86525000
chr11:33190000-33200000 // chr11:33340000-33350000
chr11:34600000-34610000 // chr11:34910000-34920000
chr11:66450000-66460000 // chr11:66590000-66600000
chr11:66450000-66475000 // chr11:66575000-66600000
chr11:8020000-8030000 // chr11:8110000-8120000
chr11:63225000-63250000 // chr11:63500000-63525000
chr11:9875000-9900000 // chr11:10325000-10350000
chr11:13230000-13240000 // chr11:13360000-13370000
chr11:44950000-44975000 // chr11:45350000-45375000
chr11:44950000-44975000 // chr11:45325000-45350000
chr11:45130000-45140000 // chr11:45350000-45360000
chr11:45130000-45140000 // chr11:45340000-45350000
chr11:10775000-10800000 // chr11:11800000-11825000
chr11:74990000-75000000 // chr11:75090000-75100000
chr11:84500000-84525000 // chr11:85275000-85300000
chr11:86570000-86580000 // chr11:86630000-86640000
chr11:1725000-1750000 // chr11:1825000-1850000
chr11:76450000-76475000 // chr11:76725000-76750000
chr11:72425000-72450000 // chr11:72875000-72900000
chr11:20150000-20175000 // chr11:20350000-20375000
chr11:120375000-120400000 // chr11:120550000-120575000
chr11:120375000-120400000 // chr11:120800000-120825000
chr11:10525000-10550000 // chr11:10750000-10775000
chr11:101325000-101350000 // chr11:101850000-101875000
chr11:101325000-101350000 // chr11:101700000-101725000
chr11:123940000-123950000 // chr11:124060000-124070000
chr11:74850000-74860000 // chr11:74910000-74920000
chr11:74850000-74875000 // chr11:74950000-74975000
chr11:2200000-2225000 // chr11:2900000-2925000
chr11:31500000-31525000 // chr11:31875000-31900000
chr11:65025000-65050000 // chr11:65275000-65300000
chr11:118250000-118275000 // chr11:118350000-118375000
chr11:86625000-86650000 // chr11:87125000-87150000
chr11:65040000-65050000 // chr11:65090000-65100000
chr11:36075000-36100000 // chr11:36275000-36300000
chr11:10420000-10430000 // chr11:10750000-10760000
chr11:130300000-130310000 // chr11:130730000-130740000
chr17:55935000-55940000 // chr17:56070000-56075000
chr17:59715000-59720000 // chr17:59915000-59920000
chr17:19875000-19900000 // chr17:20200000-20225000
chr17:69750000-69775000 // chr17:70525000-70550000
chr17:74450000-74460000 // chr17:74500000-74510000
chr17:8300000-8325000 // chr17:8650000-8675000
chr17:47930000-47940000 // chr17:48070000-48080000
chr17:72370000-72380000 // chr17:72450000-72460000
chr17:38510000-38520000 // chr17:38680000-38690000
chr17:66775000-66780000 // chr17:67225000-67230000
chr17:2750000-2760000 // chr17:2910000-2920000
chr17:2750000-2775000 // chr17:2900000-2925000
chr17:43650000-43675000 // chr17:62900000-62925000
chr17:47775000-47800000 // chr17:48075000-48100000
chr17:46075000-46100000 // chr17:46675000-46700000
chr17:57405000-57410000 // chr17:57515000-57520000
chr17:61500000-61525000 // chr17:61675000-61700000
chr17:70720000-70730000 // chr17:71360000-71370000
chr17:70720000-70730000 // chr17:71180000-71190000
chr17:75750000-75775000 // chr17:76000000-76025000
chr17:38750000-38775000 // chr17:39800000-39825000
chr17:66770000-66780000 // chr17:66960000-66970000
chr17:66770000-66775000 // chr17:66965000-66970000
chr17:66770000-66775000 // chr17:67235000-67240000
chr17:40725000-40750000 // chr17:40825000-40850000
chr17:70725000-70750000 // chr17:71350000-71375000
chr17:58775000-58800000 // chr17:59450000-59475000
chr17:59710000-59720000 // chr17:59910000-59920000
chr17:59710000-59720000 // chr17:60180000-60190000
chr17:25975000-26000000 // chr17:26075000-26100000
chr17:19250000-19275000 // chr17:19650000-19675000
chr17:1800000-1825000 // chr17:1925000-1950000
chr17:1800000-1825000 // chr17:2125000-2150000
chr17:29750000-29775000 // chr17:29850000-29875000
chr17:29750000-29775000 // chr17:30150000-30175000
chr17:61975000-62000000 // chr17:62075000-62100000
chr17:61975000-62000000 // chr17:62200000-62225000
chr17:40470000-40480000 // chr17:40670000-40680000
chr17:40470000-40480000 // chr17:40550000-40560000
chr17:45025000-45050000 // chr17:45375000-45400000
chr17:7625000-7650000 // chr17:7925000-7950000
chr17:46100000-46110000 // chr17:46150000-46160000
chr17:47645000-47650000 // chr17:47770000-47775000
chr17:45900000-45925000 // chr17:46075000-46100000
chr17:46055000-46060000 // chr17:46095000-46100000
chr17:57390000-57400000 // chr17:57510000-57520000
chr17:62100000-62125000 // chr17:62200000-62225000
chr17:19410000-19420000 // chr17:19670000-19680000
chr17:47390000-47400000 // chr17:47620000-47630000
chr17:47390000-47400000 // chr17:47470000-47480000
chr17:55930000-55940000 // chr17:56070000-56080000
chr17:59075000-59100000 // chr17:59425000-59450000
chr17:1975000-2000000 // chr17:2125000-2150000
chr17:47510000-47520000 // chr17:47620000-47630000
chr17:47625000-47650000 // chr17:47925000-47950000
chr17:47625000-47650000 // chr17:48075000-48100000
chr17:43350000-43360000 // chr17:43460000-43470000
chr17:74110000-74120000 // chr17:74280000-74290000
chr17:46750000-46760000 // chr17:46950000-46960000
chr17:46750000-46775000 // chr17:46850000-46875000
chr17:46760000-46770000 // chr17:47110000-47120000
chr17:48700000-48710000 // chr17:48770000-48780000
chr17:15160000-15170000 // chr17:15400000-15410000
chr17:65370000-65380000 // chr17:65680000-65690000
chr17:65370000-65380000 // chr17:65590000-65600000
chr17:64225000-64250000 // chr17:64550000-64575000
chr17:46420000-46430000 // chr17:46660000-46670000
chr17:40100000-40125000 // chr17:40250000-40275000
chr17:72290000-72300000 // chr17:72450000-72460000
chr17:71650000-71675000 // chr17:72150000-72175000
chr17:27950000-27975000 // chr17:28100000-28125000
chr17:27950000-27975000 // chr17:28400000-28425000
chr17:27950000-27975000 // chr17:28250000-28275000
chr17:1950000-1960000 // chr17:2140000-2150000
chr17:77775000-77800000 // chr17:77950000-77975000
chr17:8675000-8700000 // chr17:9400000-9425000
chr17:4320000-4330000 // chr17:4520000-4530000
chr17:60775000-60800000 // chr17:61025000-61050000
chr17:60775000-60800000 // chr17:61450000-61475000
chr17:56650000-56675000 // chr17:57075000-57100000
chr17:66250000-66275000 // chr17:66375000-66400000
chr17:66250000-66275000 // chr17:66750000-66775000
chr17:66250000-66260000 // chr17:66420000-66430000
chr17:57375000-57400000 // chr17:58100000-58125000
chr17:57375000-57400000 // chr17:58125000-58150000
chr17:48860000-48870000 // chr17:48920000-48930000
chr17:77750000-77775000 // chr17:77950000-77975000
chr17:47950000-47960000 // chr17:48070000-48080000
chr17:32520000-32530000 // chr17:32680000-32690000
chr17:80000000-80010000 // chr17:80050000-80060000
chr17:17790000-17800000 // chr17:17930000-17940000
chr17:48270000-48280000 // chr17:48360000-48370000
chr17:78390000-78400000 // chr17:78950000-78960000
chr17:65375000-65400000 // chr17:65475000-65500000
chr17:56790000-56800000 // chr17:57080000-57090000
chr17:33330000-33340000 // chr17:33430000-33440000
chr17:42280000-42290000 // chr17:42400000-42410000
chr17:48600000-48625000 // chr17:48900000-48925000
chr17:15725000-15750000 // chr17:15875000-15900000
chr17:63225000-63250000 // chr17:64150000-64175000
chr17:39000000-39025000 // chr17:39800000-39825000
chr17:32725000-32750000 // chr17:33425000-33450000
chr17:10775000-10800000 // chr17:11525000-11550000
chr17:29875000-29900000 // chr17:30150000-30175000
chr17:5475000-5500000 // chr17:6175000-6200000
chr17:6750000-6775000 // chr17:6900000-6925000
chr17:6750000-6760000 // chr17:6910000-6920000
chr17:21025000-21050000 // chr17:21400000-21425000
chr17:76850000-76875000 // chr17:76950000-76975000
chr17:9870000-9880000 // chr17:10130000-10140000
chr17:9870000-9880000 // chr17:10120000-10130000
chr17:69075000-69100000 // chr17:70525000-70550000
chr17:74850000-74860000 // chr17:75050000-75060000
chr17:74850000-74875000 // chr17:75050000-75075000
chr17:74850000-74875000 // chr17:75225000-75250000
chr17:60750000-60775000 // chr17:61475000-61500000
chr17:54200000-54225000 // chr17:54550000-54575000
chr17:10525000-10550000 // chr17:10725000-10750000
chr17:69100000-69125000 // chr17:70525000-70550000
chr17:69100000-69125000 // chr17:69450000-69475000
chr17:69100000-69125000 // chr17:70100000-70125000
chr17:58000000-58025000 // chr17:58125000-58150000
chr17:31100000-31125000 // chr17:31225000-31250000
chr17:30790000-30800000 // chr17:31080000-31090000
chr17:65380000-65390000 // chr17:65470000-65480000
chr17:75320000-75330000 // chr17:75490000-75500000
chr17:69230000-69240000 // chr17:69440000-69450000
chr17:28425000-28450000 // chr17:28650000-28675000
chr17:32875000-32900000 // chr17:33200000-33225000
chr17:5490000-5500000 // chr17:6320000-6330000
chr17:37770000-37780000 // chr17:37910000-37920000
chr17:21220000-21230000 // chr17:21350000-21360000
chr17:17775000-17800000 // chr17:17925000-17950000
chr17:70100000-70125000 // chr17:70525000-70550000
chr17:25675000-25700000 // chr17:25900000-25925000
chr17:60780000-60790000 // chr17:61040000-61050000
chr17:54890000-54900000 // chr17:55010000-55020000
chr17:33640000-33650000 // chr17:33860000-33870000
chr17:41760000-41770000 // chr17:41830000-41840000
chr17:78150000-78175000 // chr17:78325000-78350000
chr17:67550000-67575000 // chr17:68600000-68625000
chr17:48620000-48630000 // chr17:48770000-48780000
chr17:71400000-71425000 // chr17:72175000-72200000
chr17:71400000-71425000 // chr17:72150000-72175000
chr17:66950000-66975000 // chr17:67225000-67250000
chr17:6950000-6960000 // chr17:7040000-7050000
chr17:17575000-17600000 // chr17:17750000-17775000
chr17:17575000-17600000 // chr17:17925000-17950000
chr17:25550000-25575000 // chr17:25925000-25950000
chr17:25550000-25575000 // chr17:25650000-25675000
chr17:68750000-68775000 // chr17:70525000-70550000
chr17:68750000-68775000 // chr17:69075000-69100000
chr17:33320000-33330000 // chr17:33450000-33460000
chr17:49160000-49170000 // chr17:49260000-49270000
chr17:49160000-49170000 // chr17:49270000-49280000
chr17:57835000-57840000 // chr17:57920000-57925000
chr17:39890000-39900000 // chr17:39950000-39960000
chr17:12150000-12160000 // chr17:12570000-12580000
chr17:28125000-28150000 // chr17:28325000-28350000
chr17:28125000-28150000 // chr17:28250000-28275000
chr17:41470000-41480000 // chr17:41550000-41560000
chr17:45920000-45925000 // chr17:45965000-45970000
chr17:56780000-56790000 // chr17:57070000-57080000
chr17:32500000-32525000 // chr17:32675000-32700000
chr17:37120000-37130000 // chr17:37300000-37310000
chr17:61050000-61075000 // chr17:61475000-61500000
chr17:29325000-29350000 // chr17:29525000-29550000
chr17:48280000-48290000 // chr17:48370000-48380000
chr17:38455000-38460000 // chr17:38505000-38510000
chr17:59490000-59500000 // chr17:59910000-59920000
chr17:75540000-75550000 // chr17:76000000-76010000
chr17:75540000-75550000 // chr17:76010000-76020000
chr17:47640000-47650000 // chr17:48080000-48090000
chr17:54575000-54600000 // chr17:54775000-54800000
chr17:75080000-75090000 // chr17:75240000-75250000
chr17:69225000-69250000 // chr17:70525000-70550000
chr17:69225000-69250000 // chr17:70100000-70125000
chr17:69225000-69250000 // chr17:69450000-69475000
chr17:38575000-38600000 // chr17:38675000-38700000
chr17:49080000-49090000 // chr17:49220000-49230000
chr17:41400000-41405000 // chr17:41460000-41465000
chr17:27290000-27300000 // chr17:27440000-27450000
chr17:61170000-61180000 // chr17:61480000-61490000
chr17:13475000-13500000 // chr17:14175000-14200000
chr17:13475000-13500000 // chr17:14825000-14850000
chr17:63220000-63230000 // chr17:63980000-63990000
chr17:6940000-6950000 // chr17:7030000-7040000
chr17:28130000-28140000 // chr17:28410000-28420000
chr17:48940000-48945000 // chr17:49025000-49030000
chr17:29340000-29350000 // chr17:29540000-29550000
chr17:65350000-65375000 // chr17:65675000-65700000
chr17:63290000-63300000 // chr17:63550000-63560000
chr17:62000000-62025000 // chr17:62200000-62225000
chr17:8875000-8900000 // chr17:9400000-9425000
chr17:8875000-8900000 // chr17:9425000-9450000
chr17:7250000-7275000 // chr17:7450000-7475000
chr17:53600000-53610000 // chr17:53840000-53850000
chr17:56390000-56400000 // chr17:56520000-56530000
chr17:66900000-66910000 // chr17:67220000-67230000
chr17:27075000-27100000 // chr17:27200000-27225000
chr17:45915000-45920000 // chr17:45970000-45975000
chr17:19260000-19270000 // chr17:19350000-19360000
chr17:71250000-71275000 // chr17:72175000-72200000
chr17:71250000-71255000 // chr17:71365000-71370000
chr17:5500000-5525000 // chr17:6175000-6200000
chr17:13500000-13525000 // chr17:14200000-14225000
chr17:6550000-6575000 // chr17:6900000-6925000
chr17:6550000-6575000 // chr17:6725000-6750000
chr17:43475000-43500000 // chr17:43925000-43950000
chr17:46725000-46750000 // chr17:47100000-47125000
chr17:55200000-55210000 // chr17:56180000-56190000
chr17:55200000-55225000 // chr17:55800000-55825000
chr17:55200000-55225000 // chr17:55900000-55925000
chr17:55200000-55225000 // chr17:56175000-56200000
chr17:62220000-62230000 // chr17:62350000-62360000
chr17:53050000-53075000 // chr17:53575000-53600000
chr17:46890000-46900000 // chr17:46950000-46960000
chr17:46890000-46900000 // chr17:47110000-47120000
chr17:57825000-57830000 // chr17:57920000-57925000
chr17:4110000-4120000 // chr17:4310000-4320000
chr17:41465000-41470000 // chr17:41555000-41560000
chr17:69450000-69475000 // chr17:70100000-70125000
chr17:69450000-69475000 // chr17:70525000-70550000
chr17:27975000-28000000 // chr17:28100000-28125000
chr17:70550000-70560000 // chr17:70710000-70720000
chr17:70550000-70560000 // chr17:71180000-71190000
chr17:70550000-70575000 // chr17:71175000-71200000
chr17:47030000-47035000 // chr17:47105000-47110000
chr17:47030000-47040000 // chr17:47100000-47110000
chr17:74300000-74310000 // chr17:74390000-74400000
chr17:39050000-39075000 // chr17:39675000-39700000
chr17:39050000-39075000 // chr17:39475000-39500000
chr17:40450000-40475000 // chr17:40675000-40700000
chr17:41650000-41660000 // chr17:41750000-41760000
chr17:41650000-41660000 // chr17:41740000-41750000
chr17:43710000-43720000 // chr17:43900000-43910000
chr17:66150000-66175000 // chr17:66425000-66450000
chr17:39700000-39725000 // chr17:39800000-39825000
chr17:39700000-39710000 // chr17:39810000-39820000
chr17:27700000-27725000 // chr17:27875000-27900000
chr17:74100000-74125000 // chr17:74275000-74300000
chr17:79910000-79920000 // chr17:79970000-79980000
chr17:17250000-17275000 // chr17:17525000-17550000
chr17:29760000-29770000 // chr17:29840000-29850000
chr17:70125000-70150000 // chr17:70400000-70425000
chr17:4100000-4110000 // chr17:4310000-4320000
chr17:55925000-55950000 // chr17:56175000-56200000
chr17:41380000-41385000 // chr17:41460000-41465000
chr17:57800000-57825000 // chr17:58125000-58150000
chr17:9850000-9875000 // chr17:10500000-10525000
chr17:79250000-79275000 // chr17:79425000-79450000
chr17:58300000-58325000 // chr17:58500000-58525000
chr17:42850000-42875000 // chr17:42950000-42975000
chr17:42850000-42860000 // chr17:42930000-42940000
chr17:42850000-42860000 // chr17:42960000-42970000
chr17:7810000-7820000 // chr17:7940000-7950000
chr17:38950000-38975000 // chr17:39800000-39825000
chr17:79100000-79125000 // chr17:79425000-79450000
chr17:4800000-4825000 // chr17:4950000-4975000
chr17:33625000-33650000 // chr17:33850000-33875000
chr17:48930000-48940000 // chr17:49020000-49030000
chr17:56395000-56400000 // chr17:56525000-56530000
chr17:53140000-53150000 // chr17:53350000-53360000
chr17:46875000-46900000 // chr17:47100000-47125000
chr17:75760000-75770000 // chr17:76000000-76010000
chr17:80300000-80325000 // chr17:80500000-80525000
chr17:73670000-73680000 // chr17:73740000-73750000
chr17:59070000-59080000 // chr17:59450000-59460000
chr17:3625000-3650000 // chr17:3725000-3750000
chr17:38450000-38460000 // chr17:38510000-38520000
chr17:39060000-39070000 // chr17:39700000-39710000
chr17:19890000-19900000 // chr17:20010000-20020000
chr17:54660000-54670000 // chr17:54790000-54800000
chr17:58200000-58225000 // chr17:58700000-58725000
chr17:58200000-58225000 // chr17:58500000-58525000
chr17:6175000-6200000 // chr17:6300000-6325000
chr17:61150000-61175000 // chr17:61475000-61500000
chr17:30775000-30800000 // chr17:31075000-31100000
chr17:10225000-10250000 // chr17:10500000-10525000
chr17:74290000-74300000 // chr17:74390000-74400000
chr17:48705000-48710000 // chr17:48770000-48775000
chr17:42290000-42300000 // chr17:42400000-42410000
chr17:63275000-63300000 // chr17:63775000-63800000
chr17:63275000-63300000 // chr17:63550000-63575000
chr17:63275000-63300000 // chr17:64150000-64175000
chr17:63275000-63300000 // chr17:63975000-64000000
chr17:33475000-33500000 // chr17:45200000-45225000
chr17:33475000-33500000 // chr17:33850000-33875000
chr17:74560000-74570000 // chr17:74610000-74620000
chr17:56190000-56200000 // chr17:56240000-56250000
chr17:47375000-47400000 // chr17:47625000-47650000
chr17:45425000-45450000 // chr17:45675000-45700000
chr17:68625000-68650000 // chr17:70525000-70550000
chr17:68625000-68650000 // chr17:69075000-69100000
chr17:68625000-68650000 // chr17:70100000-70125000
chr17:4810000-4820000 // chr17:4960000-4970000
chr17:4625000-4650000 // chr17:4775000-4800000
chr17:45300000-45325000 // chr17:45525000-45550000
chr17:45300000-45325000 // chr17:45675000-45700000
chr17:45300000-45310000 // chr17:45390000-45400000
chr17:70975000-71000000 // chr17:71150000-71175000
chr17:47475000-47500000 // chr17:47750000-47775000
chr17:47475000-47500000 // chr17:47775000-47800000
chr17:690000-700000 // chr17:880000-890000
chr17:59050000-59075000 // chr17:59900000-59925000
chr17:46275000-46300000 // chr17:46675000-46700000
chr17:46275000-46300000 // chr17:46650000-46675000
chr17:78400000-78410000 // chr17:78940000-78950000
chr17:59500000-59510000 // chr17:59620000-59630000
chr17:59500000-59510000 // chr17:59910000-59920000
chr17:41770000-41780000 // chr17:41820000-41830000
chr17:43720000-43730000 // chr17:43900000-43910000
chr17:76500000-76525000 // chr17:76700000-76725000
chr17:1775000-1800000 // chr17:2125000-2150000
chr17:17260000-17270000 // chr17:17540000-17550000
chr17:13225000-13250000 // chr17:14825000-14850000
chr17:64710000-64720000 // chr17:64900000-64910000
chr17:38770000-38780000 // chr17:38940000-38950000
chr17:27275000-27300000 // chr17:27425000-27450000
chr17:39475000-39500000 // chr17:39800000-39825000
chr17:64250000-64275000 // chr17:64650000-64675000
chr17:64250000-64275000 // chr17:64550000-64575000
chr17:12075000-12100000 // chr17:12900000-12925000
chr17:57860000-57865000 // chr17:57905000-57910000
chr17:57860000-57865000 // chr17:57900000-57905000
chr17:53070000-53080000 // chr17:53420000-53430000
chr17:58800000-58825000 // chr17:59450000-59475000
chr17:34975000-35000000 // chr17:35575000-35600000
chr17:34975000-35000000 // chr17:35725000-35750000
chr17:34975000-35000000 // chr17:35400000-35425000
chr17:29770000-29780000 // chr17:30160000-30170000
chr17:77180000-77190000 // chr17:77390000-77400000
chr17:66525000-66550000 // chr17:67225000-67250000
chr17:27470000-27480000 // chr17:27540000-27550000
chr17:46400000-46425000 // chr17:46650000-46675000
chr17:10220000-10230000 // chr17:10510000-10520000
chr17:45550000-45575000 // chr17:45675000-45700000
chr17:950000-975000 // chr17:1050000-1075000
chr17:37125000-37150000 // chr17:37300000-37325000
chr17:74000000-74025000 // chr17:74275000-74300000
chr6:6675000-6700000 // chr6:7575000-7600000
chr6:6675000-6700000 // chr6:7375000-7400000
chr6:34125000-34150000 // chr6:34375000-34400000
chr6:34125000-34150000 // chr6:34575000-34600000
chr6:100310000-100320000 // chr6:100540000-100550000
chr6:105225000-105250000 // chr6:105500000-105525000
chr6:109850000-109875000 // chr6:110350000-110375000
chr6:2775000-2800000 // chr6:2925000-2950000
chr6:71900000-71925000 // chr6:72050000-72075000
chr6:43630000-43640000 // chr6:44040000-44050000
chr6:38950000-38975000 // chr6:39275000-39300000
chr6:158625000-158650000 // chr6:159375000-159400000
chr6:158625000-158650000 // chr6:159000000-159025000
chr6:158625000-158650000 // chr6:159100000-159125000
chr6:43725000-43750000 // chr6:44025000-44050000
chr6:167200000-167225000 // chr6:167525000-167550000
chr6:167200000-167225000 // chr6:167550000-167575000
chr6:110025000-110050000 // chr6:110700000-110725000
chr6:159200000-159225000 // chr6:159375000-159400000
chr6:42850000-42875000 // chr6:43100000-43125000
chr6:30875000-30900000 // chr6:31025000-31050000
chr6:30875000-30900000 // chr6:31000000-31025000
chr6:12250000-12275000 // chr6:12600000-12625000
chr6:153050000-153075000 // chr6:153250000-153275000
chr6:47590000-47600000 // chr6:47700000-47710000
chr6:122810000-122815000 // chr6:123150000-123155000
chr6:107625000-107650000 // chr6:107975000-108000000
chr6:25225000-25250000 // chr6:25575000-25600000
chr6:2025000-2030000 // chr6:2270000-2275000
chr6:2025000-2030000 // chr6:2280000-2285000
chr6:130640000-130650000 // chr6:131010000-131020000
chr6:108850000-108875000 // chr6:109150000-109175000
chr6:136925000-136950000 // chr6:137100000-137125000
chr6:144985000-144990000 // chr6:145160000-145165000
chr6:111000000-111025000 // chr6:111250000-111275000
chr6:111000000-111025000 // chr6:111200000-111225000
chr6:40850000-40875000 // chr6:40975000-41000000
chr6:9525000-9550000 // chr6:10425000-10450000
chr6:9525000-9550000 // chr6:10400000-10425000
chr6:112025000-112050000 // chr6:112475000-112500000
chr6:112025000-112050000 // chr6:112300000-112325000
chr6:29700000-29725000 // chr6:29975000-30000000
chr6:129800000-129825000 // chr6:130050000-130075000
chr6:129800000-129825000 // chr6:130325000-130350000
chr6:97500000-97525000 // chr6:97825000-97850000
chr6:47750000-47760000 // chr6:49390000-49400000
chr6:47750000-47775000 // chr6:49800000-49825000
chr6:47750000-47775000 // chr6:48725000-48750000
chr6:47750000-47775000 // chr6:49375000-49400000
chr6:131200000-131210000 // chr6:131430000-131440000
chr6:131200000-131225000 // chr6:131850000-131875000
chr6:56775000-56800000 // chr6:57175000-57200000
chr6:32390000-32400000 // chr6:32660000-32670000
chr6:56220000-56230000 // chr6:56450000-56460000
chr6:125475000-125500000 // chr6:126075000-126100000
chr6:119280000-119290000 // chr6:119430000-119440000
chr6:12275000-12300000 // chr6:12600000-12625000
chr6:133875000-133900000 // chr6:134400000-134425000
chr6:165825000-165850000 // chr6:166250000-166275000
chr6:158650000-158660000 // chr6:159110000-159120000
chr6:49475000-49500000 // chr6:49800000-49825000
chr6:47370000-47380000 // chr6:47730000-47740000
chr6:120050000-120075000 // chr6:121125000-121150000
chr6:161170000-161180000 // chr6:161790000-161800000
chr6:150160000-150170000 // chr6:150240000-150250000
chr6:105525000-105550000 // chr6:105850000-105875000
chr6:131425000-131450000 // chr6:131850000-131875000
chr6:108860000-108870000 // chr6:109390000-109400000
chr6:151975000-152000000 // chr6:152575000-152600000
chr6:160300000-160325000 // chr6:160875000-160900000
chr6:168770000-168780000 // chr6:169280000-169290000
chr6:108300000-108325000 // chr6:108825000-108850000
chr6:49590000-49600000 // chr6:49810000-49820000
chr6:16500000-16525000 // chr6:16750000-16775000
chr6:16500000-16525000 // chr6:16700000-16725000
chr6:1575000-1600000 // chr6:2350000-2375000
chr6:1575000-1600000 // chr6:2750000-2775000
chr6:7275000-7300000 // chr6:7600000-7625000
chr6:7275000-7300000 // chr6:7400000-7425000
chr6:53025000-53050000 // chr6:53300000-53325000
chr6:53025000-53050000 // chr6:53275000-53300000
chr6:19850000-19875000 // chr6:20025000-20050000
chr6:133275000-133300000 // chr6:133850000-133875000
chr6:133275000-133300000 // chr6:133825000-133850000
chr6:150735000-150740000 // chr6:151130000-151135000
chr6:1750000-1775000 // chr6:2025000-2050000
chr6:26340000-26350000 // chr6:26600000-26610000
chr6:138320000-138330000 // chr6:138430000-138440000
chr6:29810000-29820000 // chr6:29970000-29980000
chr6:143900000-143910000 // chr6:144330000-144340000
chr6:147700000-147725000 // chr6:148475000-148500000
chr6:147700000-147725000 // chr6:148775000-148800000
chr6:139130000-139140000 // chr6:139680000-139690000
chr6:32850000-32875000 // chr6:32950000-32975000
chr6:71410000-71420000 // chr6:71590000-71600000
chr6:4300000-4325000 // chr6:4925000-4950000
chr6:4300000-4325000 // chr6:4800000-4825000
chr6:4300000-4325000 // chr6:5375000-5400000
chr6:118875000-118900000 // chr6:119425000-119450000
chr6:42630000-42640000 // chr6:42840000-42850000
chr6:71250000-71275000 // chr6:71575000-71600000
chr6:75100000-75125000 // chr6:75900000-75925000
chr6:100560000-100570000 // chr6:101110000-101120000
chr6:100560000-100570000 // chr6:100920000-100930000
chr6:126325000-126350000 // chr6:127425000-127450000
chr6:2790000-2800000 // chr6:2930000-2940000
chr6:29705000-29710000 // chr6:29795000-29800000
chr6:56200000-56225000 // chr6:56700000-56725000
chr6:56200000-56225000 // chr6:56450000-56475000
chr6:56200000-56225000 // chr6:57175000-57200000
chr6:35265000-35270000 // chr6:35430000-35435000
chr6:73100000-73125000 // chr6:73825000-73850000
chr6:73100000-73125000 // chr6:74025000-74050000
chr6:125625000-125650000 // chr6:126275000-126300000
chr6:130075000-130100000 // chr6:130325000-130350000
chr6:123050000-123075000 // chr6:123150000-123175000
chr6:123050000-123060000 // chr6:123150000-123160000
chr6:144420000-144430000 // chr6:144800000-144810000
chr6:160275000-160300000 // chr6:160875000-160900000
chr6:37975000-38000000 // chr6:38450000-38475000
chr6:125630000-125640000 // chr6:126080000-126090000
chr6:125630000-125640000 // chr6:126290000-126300000
chr6:112500000-112510000 // chr6:112620000-112630000
chr6:112500000-112510000 // chr6:112630000-112640000
chr6:14200000-14225000 // chr6:15450000-15475000
chr6:110030000-110040000 // chr6:110360000-110370000
chr6:110030000-110035000 // chr6:110350000-110355000
chr6:153745000-153750000 // chr6:161205000-161210000
chr6:137575000-137600000 // chr6:137950000-137975000
chr6:159600000-159625000 // chr6:160025000-160050000
chr6:159600000-159625000 // chr6:159875000-159900000
chr6:11650000-11675000 // chr6:12225000-12250000
chr6:29375000-29400000 // chr6:29550000-29575000
chr6:133150000-133175000 // chr6:133850000-133875000
chr6:133150000-133175000 // chr6:133250000-133275000
chr6:31360000-31370000 // chr6:31560000-31570000
chr6:132850000-132875000 // chr6:133075000-133100000
chr6:108430000-108440000 // chr6:108820000-108830000
chr6:108430000-108440000 // chr6:108810000-108820000
chr6:99900000-99925000 // chr6:100175000-100200000
chr6:28450000-28475000 // chr6:28650000-28675000
chr6:148900000-148910000 // chr6:149260000-149270000
chr6:168760000-168770000 // chr6:169280000-169290000
chr6:168300000-168325000 // chr6:168500000-168525000
chr6:142000000-142025000 // chr6:142425000-142450000
chr6:6700000-6725000 // chr6:7225000-7250000
chr6:119290000-119300000 // chr6:119420000-119430000
chr6:76000000-76025000 // chr6:76225000-76250000
chr6:26175000-26200000 // chr6:26575000-26600000
chr6:26175000-26200000 // chr6:27100000-27125000
chr6:118600000-118625000 // chr6:118825000-118850000
chr6:118600000-118625000 // chr6:119075000-119100000
chr6:118600000-118610000 // chr6:118820000-118830000
chr6:130375000-130400000 // chr6:130600000-130625000
chr6:44625000-44650000 // chr6:45375000-45400000
chr6:28800000-28810000 // chr6:28940000-28950000
chr6:83930000-83940000 // chr6:84220000-84230000
chr6:97625000-97650000 // chr6:97825000-97850000
chr6:42875000-42900000 // chr6:43100000-43125000
chr6:37010000-37020000 // chr6:37140000-37150000
chr6:119450000-119475000 // chr6:119650000-119675000
chr6:119450000-119475000 // chr6:120025000-120050000
chr6:100300000-100325000 // chr6:101100000-101125000
chr6:107450000-107475000 // chr6:107975000-108000000
chr6:8130000-8140000 // chr6:8220000-8230000
chr6:8130000-8140000 // chr6:9410000-9420000
chr6:7400000-7425000 // chr6:7550000-7575000
chr6:7400000-7425000 // chr6:7575000-7600000
chr6:84590000-84600000 // chr6:84920000-84930000
chr6:53350000-53375000 // chr6:53800000-53825000
chr6:53350000-53375000 // chr6:53575000-53600000
chr6:72075000-72100000 // chr6:72775000-72800000
chr6:109825000-109850000 // chr6:110350000-110375000
chr6:109825000-109850000 // chr6:110700000-110725000
chr6:109825000-109850000 // chr6:110000000-110025000
chr6:40275000-40300000 // chr6:40775000-40800000
chr6:40275000-40300000 // chr6:40975000-41000000
chr6:40275000-40300000 // chr6:40800000-40825000
chr6:111350000-111375000 // chr6:111525000-111550000
chr6:111350000-111375000 // chr6:111975000-112000000
chr6:40860000-40870000 // chr6:40990000-41000000
chr6:107050000-107075000 // chr6:107300000-107325000
chr6:86050000-86075000 // chr6:86175000-86200000
chr6:83800000-83825000 // chr6:84225000-84250000
chr6:154975000-155000000 // chr6:155475000-155500000
chr6:74380000-74390000 // chr6:74440000-74450000
chr6:5140000-5150000 // chr6:5390000-5400000
chr6:142475000-142500000 // chr6:142700000-142725000
chr6:10025000-10050000 // chr6:10375000-10400000
chr6:100570000-100580000 // chr6:100920000-100930000
chr6:43000000-43025000 // chr6:43100000-43125000
chr6:100550000-100575000 // chr6:101100000-101125000
chr6:47050000-47075000 // chr6:47275000-47300000
chr6:32490000-32500000 // chr6:32550000-32560000
chr6:168550000-168575000 // chr6:168750000-168775000
chr6:88625000-88650000 // chr6:89575000-89600000
chr6:47060000-47070000 // chr6:47270000-47280000
chr6:159125000-159150000 // chr6:159400000-159425000
chr6:74675000-74700000 // chr6:75900000-75925000
chr6:161800000-161825000 // chr6:165325000-165350000
chr6:161800000-161825000 // chr6:161900000-161925000
chr6:82150000-82175000 // chr6:82675000-82700000
chr6:46175000-46200000 // chr6:46375000-46400000
chr6:46175000-46200000 // chr6:46350000-46375000
chr6:20375000-20380000 // chr6:20620000-20625000
chr6:5200000-5225000 // chr6:5375000-5400000
chr6:32950000-32975000 // chr6:33200000-33225000
chr6:122800000-122825000 // chr6:123625000-123650000
chr6:122800000-122825000 // chr6:123150000-123175000
chr6:122800000-122825000 // chr6:123025000-123050000
chr6:36725000-36750000 // chr6:37150000-37175000
chr6:36725000-36750000 // chr6:36975000-37000000
chr6:54725000-54750000 // chr6:55100000-55125000
chr6:148490000-148500000 // chr6:148780000-148790000
chr6:46025000-46050000 // chr6:46350000-46375000
chr6:106775000-106800000 // chr6:107300000-107325000
chr6:106875000-106900000 // chr6:107300000-107325000
chr6:27125000-27150000 // chr6:27750000-27775000
chr6:83300000-83325000 // chr6:83750000-83775000
chr6:83300000-83310000 // chr6:83750000-83760000
chr6:83775000-83800000 // chr6:83900000-83925000
chr6:7700000-7725000 // chr6:8000000-8025000
chr6:28090000-28100000 // chr6:28320000-28330000
chr6:19000000-19025000 // chr6:19825000-19850000
chr6:19000000-19025000 // chr6:19850000-19875000
chr6:127600000-127625000 // chr6:127850000-127875000
chr6:138900000-138925000 // chr6:139075000-139100000
chr6:138900000-138925000 // chr6:139675000-139700000
chr6:37650000-37675000 // chr6:38450000-38475000
chr6:64050000-64075000 // chr6:64475000-64500000
chr6:114300000-114325000 // chr6:116200000-116225000
chr6:36575000-36600000 // chr6:36675000-36700000
chr6:109225000-109250000 // chr6:109375000-109400000
chr6:47375000-47400000 // chr6:47725000-47750000
chr6:47375000-47400000 // chr6:47575000-47600000
chr6:32975000-33000000 // chr6:33200000-33225000
chr6:3280000-3285000 // chr6:3730000-3735000
chr6:153350000-153360000 // chr6:153630000-153640000
chr6:56500000-56525000 // chr6:57175000-57200000
chr6:56500000-56525000 // chr6:56700000-56725000
chr6:56500000-56510000 // chr6:56620000-56630000
chr6:2850000-2860000 // chr6:2920000-2930000
chr6:106890000-106900000 // chr6:107000000-107010000
chr6:106890000-106900000 // chr6:107010000-107020000
chr6:52025000-52050000 // chr6:52125000-52150000
chr6:52025000-52050000 // chr6:52250000-52275000
chr6:115050000-115075000 // chr6:116200000-116225000
chr6:110375000-110400000 // chr6:110700000-110725000
chr6:106780000-106790000 // chr6:107010000-107020000
chr6:82970000-82980000 // chr6:83300000-83310000
chr6:125195000-125200000 // chr6:125430000-125435000
chr6:15675000-15700000 // chr6:16175000-16200000
chr6:33725000-33750000 // chr6:34100000-34125000
chr6:33725000-33750000 // chr6:33975000-34000000
chr6:575000-600000 // chr6:1350000-1375000
chr6:575000-600000 // chr6:1400000-1425000
chr6:54740000-54750000 // chr6:54930000-54940000
chr6:56750000-56775000 // chr6:56900000-56925000
chr6:56750000-56775000 // chr6:57175000-57200000
chr6:56750000-56775000 // chr6:57025000-57050000
chr6:35250000-35275000 // chr6:35700000-35725000
chr6:109500000-109525000 // chr6:109700000-109725000
chr6:31160000-31170000 // chr6:31330000-31340000
chr6:41800000-41825000 // chr6:41975000-42000000
chr6:1590000-1600000 // chr6:2350000-2360000
chr6:36590000-36600000 // chr6:36640000-36650000
chr6:36990000-37000000 // chr6:37170000-37180000
chr6:45375000-45400000 // chr6:45675000-45700000
chr6:133140000-133150000 // chr6:133870000-133880000
chr6:83575000-83600000 // chr6:83750000-83775000
chr6:161150000-161175000 // chr6:161500000-161525000
chr6:166675000-166700000 // chr6:166800000-166825000
chr6:147800000-147825000 // chr6:148475000-148500000
chr6:10950000-10960000 // chr6:11060000-11070000
chr6:149400000-149410000 // chr6:149750000-149760000
chr6:149400000-149410000 // chr6:149740000-149750000
chr6:47600000-47625000 // chr6:47725000-47750000
chr6:151325000-151350000 // chr6:151625000-151650000
chr6:32380000-32390000 // chr6:32750000-32760000
chr6:128050000-128075000 // chr6:129050000-129075000
chr6:28100000-28125000 // chr6:28300000-28325000
chr6:13900000-13910000 // chr6:14060000-14070000
chr6:161160000-161170000 // chr6:161790000-161800000
chr6:46800000-46825000 // chr6:47000000-47025000
chr6:34425000-34450000 // chr6:34550000-34575000
chr6:39325000-39350000 // chr6:40275000-40300000
chr6:39325000-39350000 // chr6:39850000-39875000
chr6:55845000-55850000 // chr6:56155000-56160000
chr6:108275000-108300000 // chr6:108825000-108850000
chr6:123700000-123725000 // chr6:124025000-124050000
chr6:83770000-83780000 // chr6:84220000-84230000
chr6:125175000-125200000 // chr6:126075000-126100000
chr6:125175000-125200000 // chr6:125625000-125650000
chr6:38825000-38850000 // chr6:39250000-39275000
chr6:150150000-150175000 // chr6:150325000-150350000
chr6:150150000-150160000 // chr6:150240000-150250000
chr6:8125000-8150000 // chr6:10425000-10450000
chr6:159110000-159120000 // chr6:159220000-159230000
chr6:159110000-159120000 // chr6:159390000-159400000
chr6:11575000-11600000 // chr6:12600000-12625000
chr6:150400000-150425000 // chr6:151125000-151150000
chr6:150400000-150425000 // chr6:150650000-150675000
chr6:153750000-153755000 // chr6:161205000-161210000
chr6:26325000-26350000 // chr6:26550000-26575000
chr6:26325000-26350000 // chr6:27100000-27125000
chr6:3270000-3280000 // chr6:3730000-3740000
chr6:152000000-152025000 // chr6:152575000-152600000
chr6:152000000-152025000 // chr6:152425000-152450000
chr6:121750000-121760000 // chr6:122350000-122360000
chr6:121750000-121775000 // chr6:122350000-122375000
chr6:121750000-121775000 // chr6:122150000-122175000
chr6:132250000-132275000 // chr6:132800000-132825000
chr6:137410000-137420000 // chr6:137960000-137970000
chr6:135850000-135875000 // chr6:136525000-136550000
chr6:135850000-135875000 // chr6:136200000-136225000
chr6:135850000-135875000 // chr6:136225000-136250000
chr6:3400000-3425000 // chr6:3725000-3750000
chr6:82960000-82970000 // chr6:83760000-83770000
chr6:161570000-161580000 // chr6:161790000-161800000
chr6:132610000-132620000 // chr6:132790000-132800000
chr6:132610000-132620000 // chr6:132800000-132810000
chr6:132000000-132025000 // chr6:132225000-132250000
chr6:53850000-53875000 // chr6:54100000-54125000
chr6:53850000-53860000 // chr6:54130000-54140000
chr6:53850000-53860000 // chr6:55100000-55110000
chr6:54550000-54575000 // chr6:54925000-54950000
chr6:76600000-76625000 // chr6:78150000-78175000
chr6:20275000-20300000 // chr6:20525000-20550000
chr6:159280000-159285000 // chr6:159345000-159350000
chr6:159280000-159285000 // chr6:159340000-159345000
chr6:3740000-3750000 // chr6:3980000-3990000
chr6:3740000-3750000 // chr6:3990000-4000000
chr6:129910000-129920000 // chr6:130040000-130050000
chr6:129910000-129920000 // chr6:130060000-130070000
chr6:151200000-151225000 // chr6:151650000-151675000
chr6:55840000-55850000 // chr6:56150000-56160000
chr6:148875000-148900000 // chr6:149750000-149775000
chr6:148875000-148900000 // chr6:149250000-149275000
chr6:134290000-134300000 // chr6:134380000-134390000
chr6:161525000-161550000 // chr6:161775000-161800000
chr6:1780000-1785000 // chr6:2035000-2040000
chr6:134240000-134250000 // chr6:134410000-134420000
chr6:41750000-41775000 // chr6:42000000-42025000
chr6:29800000-29825000 // chr6:30125000-30150000
chr6:74220000-74230000 // chr6:74320000-74330000
chr6:112030000-112040000 // chr6:112360000-112370000
chr6:134475000-134500000 // chr6:135750000-135775000
chr6:134475000-134500000 // chr6:135200000-135225000
chr6:17150000-17175000 // chr6:17800000-17825000
chr6:17150000-17160000 // chr6:17590000-17600000
chr6:17150000-17160000 // chr6:17580000-17590000
chr6:113100000-113125000 // chr6:114175000-114200000
chr6:110825000-110850000 // chr6:111300000-111325000
chr6:110825000-110850000 // chr6:111525000-111550000
chr6:100315000-100320000 // chr6:100545000-100550000
chr6:110200000-110225000 // chr6:110350000-110375000
chr6:127625000-127650000 // chr6:127850000-127875000
chr6:43730000-43740000 // chr6:44040000-44050000
chr6:43225000-43250000 // chr6:43450000-43475000
chr6:52270000-52280000 // chr6:52530000-52540000
chr6:52270000-52280000 // chr6:52520000-52530000
chr6:32630000-32635000 // chr6:32725000-32730000
chr6:42040000-42050000 // chr6:42130000-42140000
chr6:42040000-42050000 // chr6:42120000-42130000
chr6:36580000-36590000 // chr6:36720000-36730000
chr6:64060000-64070000 // chr6:64280000-64290000
chr6:64060000-64070000 // chr6:64470000-64480000
chr6:44620000-44630000 // chr6:45680000-45690000
chr6:75325000-75350000 // chr6:75900000-75925000
chr6:82975000-83000000 // chr6:83275000-83300000
chr6:144900000-144910000 // chr6:145530000-145540000
chr6:144900000-144925000 // chr6:145950000-145975000
chr6:144900000-144925000 // chr6:145350000-145375000
chr6:53360000-53370000 // chr6:53580000-53590000
chr6:99575000-99600000 // chr6:99675000-99700000
chr6:90140000-90150000 // chr6:90320000-90330000
chr6:90140000-90150000 // chr6:90310000-90320000
chr6:138750000-138775000 // chr6:139075000-139100000
chr6:138750000-138760000 // chr6:138820000-138830000
chr6:35100000-35125000 // chr6:35200000-35225000
chr6:29675000-29700000 // chr6:29975000-30000000
chr6:29675000-29700000 // chr6:29775000-29800000
chr6:39300000-39325000 // chr6:40275000-40300000
chr6:81300000-81325000 // chr6:82150000-82175000
chr6:81300000-81325000 // chr6:82450000-82475000
chr6:13775000-13800000 // chr6:14050000-14075000
chr6:50775000-50800000 // chr6:51875000-51900000
chr6:105530000-105540000 // chr6:105870000-105880000
chr6:45025000-45050000 // chr6:45675000-45700000
chr6:155250000-155275000 // chr6:155475000-155500000
chr6:155250000-155255000 // chr6:155495000-155500000
chr6:136960000-136970000 // chr6:137110000-137120000
chr6:32400000-32410000 // chr6:32660000-32670000
chr6:159100000-159125000 // chr6:159525000-159550000
chr6:49575000-49600000 // chr6:49800000-49825000
chr6:49575000-49600000 // chr6:49975000-50000000
chr6:30640000-30650000 // chr6:30690000-30700000
chr6:138025000-138050000 // chr6:138250000-138275000
chr6:138025000-138050000 // chr6:138175000-138200000
chr6:135450000-135475000 // chr6:135725000-135750000
chr6:105125000-105150000 // chr6:105500000-105525000
chr6:110850000-110875000 // chr6:111300000-111325000
chr6:41330000-41340000 // chr6:41650000-41660000
chr6:41330000-41340000 // chr6:41630000-41640000
chr6:41330000-41340000 // chr6:41550000-41560000
chr6:116600000-116625000 // chr6:116850000-116875000
chr6:24280000-24290000 // chr6:24380000-24390000
chr6:24280000-24290000 // chr6:24390000-24400000
chr6:37500000-37510000 // chr6:37650000-37660000
chr6:73325000-73350000 // chr6:73825000-73850000
chr6:130625000-130650000 // chr6:131000000-131025000
chr6:130625000-130650000 // chr6:131150000-131175000
chr6:160550000-160575000 // chr6:160850000-160875000
chr6:33550000-33560000 // chr6:33670000-33680000
chr6:16750000-16775000 // chr6:16950000-16975000
chr6:20875000-20900000 // chr6:21575000-21600000
chr6:72100000-72125000 // chr6:72775000-72800000
chr6:144550000-144575000 // chr6:144775000-144800000
chr6:30700000-30710000 // chr6:30840000-30850000
chr6:132225000-132250000 // chr6:132525000-132550000
chr6:132225000-132250000 // chr6:132800000-132825000
chr6:90650000-90660000 // chr6:91180000-91190000
chr6:90650000-90675000 // chr6:91175000-91200000
chr6:106175000-106200000 // chr6:106525000-106550000
chr6:106175000-106200000 // chr6:106650000-106675000
chr6:13910000-13920000 // chr6:14040000-14050000
chr6:13910000-13920000 // chr6:14060000-14070000
chr6:53400000-53425000 // chr6:53500000-53525000
chr6:11140000-11150000 // chr6:11490000-11500000
chr6:28650000-28675000 // chr6:29175000-29200000
chr6:132010000-132020000 // chr6:132230000-132240000
chr6:138430000-138440000 // chr6:138830000-138840000
chr6:74450000-74475000 // chr6:75925000-75950000
chr6:74450000-74475000 // chr6:75900000-75925000
chr6:126100000-126125000 // chr6:126275000-126300000
chr6:20550000-20575000 // chr6:21575000-21600000
chr6:20550000-20575000 // chr6:24200000-24225000
chr6:39130000-39135000 // chr6:39270000-39275000
chr6:84575000-84600000 // chr6:84925000-84950000
chr6:20100000-20125000 // chr6:20500000-20525000
chr6:34950000-34975000 // chr6:35175000-35200000
chr6:42225000-42250000 // chr6:42500000-42525000
chr6:123175000-123200000 // chr6:123625000-123650000
chr6:147820000-147830000 // chr6:148490000-148500000
chr6:77400000-77425000 // chr6:78150000-78175000
chr6:44600000-44625000 // chr6:45875000-45900000
chr6:44600000-44625000 // chr6:45675000-45700000
chr6:54575000-54600000 // chr6:54925000-54950000
chr6:155650000-155675000 // chr6:155850000-155875000
chr6:155650000-155660000 // chr6:155850000-155860000
chr6:3275000-3300000 // chr6:3975000-4000000
chr6:26600000-26610000 // chr6:27050000-27060000
chr6:26600000-26625000 // chr6:27050000-27075000
chr6:110000000-110025000 // chr6:110700000-110725000
chr6:137400000-137425000 // chr6:137625000-137650000
chr6:134500000-134525000 // chr6:134950000-134975000
chr6:126300000-126325000 // chr6:127425000-127450000
chr6:44425000-44450000 // chr6:45875000-45900000
chr6:17575000-17600000 // chr6:17800000-17825000
chr6:97070000-97080000 // chr6:97500000-97510000
chr6:161350000-161375000 // chr6:161775000-161800000
chr6:3125000-3150000 // chr6:3225000-3250000
chr6:97345000-97350000 // chr6:97505000-97510000
chr6:84130000-84140000 // chr6:84220000-84230000
chr6:133880000-133890000 // chr6:134230000-134240000
chr6:133880000-133890000 // chr6:134240000-134250000
chr6:150250000-150260000 // chr6:150330000-150340000
chr6:84300000-84325000 // chr6:84925000-84950000
chr6:25250000-25275000 // chr6:25475000-25500000
chr6:37020000-37030000 // chr6:37140000-37150000
chr6:10500000-10525000 // chr6:10775000-10800000
chr6:10500000-10525000 // chr6:10800000-10825000
chr6:85125000-85150000 // chr6:85675000-85700000
chr6:85125000-85150000 // chr6:86025000-86050000
chr6:1600000-1625000 // chr6:2625000-2650000
chr6:117650000-117675000 // chr6:118125000-118150000
chr6:117650000-117675000 // chr6:118150000-118175000
chr6:117650000-117675000 // chr6:117925000-117950000
chr6:5125000-5150000 // chr6:5375000-5400000
chr6:32610000-32615000 // chr6:32715000-32720000
chr6:129900000-129925000 // chr6:130325000-130350000
chr6:52125000-52150000 // chr6:52525000-52550000
chr6:165850000-165875000 // chr6:166250000-166275000
chr6:116330000-116340000 // chr6:116410000-116420000
chr6:35275000-35300000 // chr6:35400000-35425000
chr6:127775000-127800000 // chr6:127950000-127975000
chr6:154990000-155000000 // chr6:155120000-155130000
chr6:31100000-31110000 // chr6:31330000-31340000
chr6:30790000-30800000 // chr6:31050000-31060000
chr6:13325000-13350000 // chr6:13525000-13550000
chr6:13325000-13350000 // chr6:14050000-14075000
chr6:46390000-46400000 // chr6:46590000-46600000
chr6:52275000-52300000 // chr6:52450000-52475000
chr6:30450000-30475000 // chr6:30675000-30700000
chr6:32200000-32225000 // chr6:32675000-32700000
chr6:32200000-32225000 // chr6:32750000-32775000
chr6:151750000-151775000 // chr6:152575000-152600000
chr6:74550000-74575000 // chr6:75900000-75925000
chr6:121725000-121750000 // chr6:122500000-122525000
chr6:123725000-123750000 // chr6:124025000-124050000
chr6:138740000-138750000 // chr6:138830000-138840000
chr6:18320000-18330000 // chr6:18500000-18510000
chr6:166300000-166310000 // chr6:166510000-166520000
chr6:35550000-35560000 // chr6:35700000-35710000
chr6:53000000-53025000 // chr6:53525000-53550000
chr6:138425000-138450000 // chr6:138700000-138725000
chr6:138425000-138450000 // chr6:138725000-138750000
chr6:138425000-138450000 // chr6:139075000-139100000
chr6:36075000-36100000 // chr6:36325000-36350000
chr6:34130000-34140000 // chr6:34570000-34580000
chr6:105925000-105950000 // chr6:106725000-106750000
chr6:118150000-118175000 // chr6:118850000-118875000
chr6:118150000-118175000 // chr6:118825000-118850000
chr6:143875000-143900000 // chr6:144325000-144350000
chr6:89675000-89700000 // chr6:89950000-89975000
chr6:89675000-89700000 // chr6:90050000-90075000
chr6:53825000-53850000 // chr6:55100000-55125000
chr6:139125000-139150000 // chr6:139675000-139700000
chr6:106900000-106925000 // chr6:107300000-107325000
chr6:75625000-75650000 // chr6:75900000-75925000
chr6:152075000-152100000 // chr6:152425000-152450000
chr6:52575000-52600000 // chr6:52900000-52925000
chr6:138330000-138340000 // chr6:138410000-138420000
chr6:97350000-97355000 // chr6:97505000-97510000
chr6:10475000-10500000 // chr6:11050000-11075000
chr6:150730000-150740000 // chr6:151130000-151140000
chr6:159425000-159450000 // chr6:159525000-159550000
chr6:20075000-20100000 // chr6:20525000-20550000
chr6:113625000-113650000 // chr6:114175000-114200000
chr6:134490000-134500000 // chr6:135140000-135150000
chr6:166295000-166300000 // chr6:166515000-166520000
chr6:144430000-144440000 // chr6:144800000-144810000
chr6:117275000-117300000 // chr6:117625000-117650000
chr6:46050000-46075000 // chr6:46375000-46400000
chr6:900000-925000 // chr6:1325000-1350000
chr6:20380000-20385000 // chr6:20620000-20625000
chr6:52150000-52160000 // chr6:52260000-52270000
chr6:49400000-49425000 // chr6:49575000-49600000
chr6:49400000-49425000 // chr6:49800000-49825000
chr6:139675000-139700000 // chr6:140750000-140775000
chr6:139675000-139700000 // chr6:140300000-140325000
chr6:100925000-100950000 // chr6:101100000-101125000
chr6:42625000-42650000 // chr6:42825000-42850000
chr6:24570000-24580000 // chr6:24690000-24700000
chr6:169350000-169375000 // chr6:169725000-169750000
chr6:169350000-169375000 // chr6:169700000-169725000
chr6:46375000-46400000 // chr6:46950000-46975000
chr6:46375000-46400000 // chr6:46725000-46750000
chr6:46375000-46400000 // chr6:46575000-46600000
chr6:143000000-143025000 // chr6:143725000-143750000
chr6:143000000-143025000 // chr6:143350000-143375000
chr6:76625000-76650000 // chr6:77050000-77075000
chr6:15700000-15725000 // chr6:16175000-16200000
chr6:125190000-125200000 // chr6:125430000-125440000
chr2:188700000-188725000 // chr2:189350000-189375000
chr2:70525000-70550000 // chr2:71000000-71025000
chr2:44300000-44325000 // chr2:44500000-44525000
chr2:172425000-172450000 // chr2:172975000-173000000
chr2:65150000-65175000 // chr2:65400000-65425000
chr2:225980000-225990000 // chr2:226520000-226530000
chr2:96650000-96675000 // chr2:96825000-96850000
chr2:42325000-42350000 // chr2:42550000-42575000
chr2:200825000-200850000 // chr2:201550000-201575000
chr2:196525000-196550000 // chr2:196800000-196825000
chr2:196525000-196550000 // chr2:196925000-196950000
chr2:88475000-88500000 // chr2:88750000-88775000
chr2:219125000-219150000 // chr2:219500000-219525000
chr2:202720000-202730000 // chr2:203040000-203050000
chr2:30425000-30450000 // chr2:30925000-30950000
chr2:30425000-30430000 // chr2:30930000-30935000
chr2:65275000-65300000 // chr2:65775000-65800000
chr2:525000-550000 // chr2:625000-650000
chr2:188475000-188500000 // chr2:189350000-189375000
chr2:10260000-10270000 // chr2:10570000-10580000
chr2:114500000-114525000 // chr2:114625000-114650000
chr2:192025000-192050000 // chr2:192375000-192400000
chr2:135220000-135230000 // chr2:135650000-135660000
chr2:241170000-241180000 // chr2:241370000-241380000
chr2:72375000-72400000 // chr2:72950000-72975000
chr2:72375000-72400000 // chr2:72800000-72825000
chr2:218650000-218675000 // chr2:218850000-218875000
chr2:218650000-218660000 // chr2:218750000-218760000
chr2:218650000-218660000 // chr2:218740000-218750000
chr2:43350000-43375000 // chr2:43700000-43725000
chr2:43350000-43360000 // chr2:43450000-43460000
chr2:223550000-223575000 // chr2:223750000-223775000
chr2:223550000-223560000 // chr2:223770000-223780000
chr2:133035000-133040000 // chr2:230045000-230050000
chr2:213625000-213650000 // chr2:214000000-214025000
chr2:46850000-46875000 // chr2:47525000-47550000
chr2:46850000-46875000 // chr2:47100000-47125000
chr2:217550000-217575000 // chr2:218025000-218050000
chr2:217550000-217575000 // chr2:218375000-218400000
chr2:217550000-217575000 // chr2:218575000-218600000
chr2:217550000-217575000 // chr2:218000000-218025000
chr2:226525000-226550000 // chr2:227850000-227875000
chr2:226525000-226550000 // chr2:227950000-227975000
chr2:226525000-226550000 // chr2:226975000-227000000
chr2:37625000-37650000 // chr2:38050000-38075000
chr2:152890000-152900000 // chr2:153490000-153500000
chr2:26450000-26475000 // chr2:26675000-26700000
chr2:198670000-198680000 // chr2:199160000-199170000
chr2:45210000-45220000 // chr2:45720000-45730000
chr2:42725000-42750000 // chr2:42875000-42900000
chr2:166250000-166275000 // chr2:166725000-166750000
chr2:166250000-166260000 // chr2:166730000-166740000
chr2:84700000-84725000 // chr2:84850000-84875000
chr2:84700000-84725000 // chr2:85075000-85100000
chr2:84700000-84725000 // chr2:85100000-85125000
chr2:105730000-105740000 // chr2:105840000-105850000
chr2:33000000-33025000 // chr2:33575000-33600000
chr2:68700000-68725000 // chr2:68925000-68950000
chr2:68700000-68725000 // chr2:69150000-69175000
chr2:72990000-73000000 // chr2:73080000-73090000
chr2:176550000-176575000 // chr2:176925000-176950000
chr2:47200000-47210000 // chr2:47530000-47540000
chr2:210830000-210840000 // chr2:211060000-211070000
chr2:204325000-204350000 // chr2:204675000-204700000
chr2:18675000-18700000 // chr2:20050000-20075000
chr2:65140000-65150000 // chr2:65250000-65260000
chr2:65140000-65150000 // chr2:65260000-65270000
chr2:38540000-38550000 // chr2:38960000-38970000
chr2:213000000-213025000 // chr2:213375000-213400000
chr2:206625000-206650000 // chr2:206725000-206750000
chr2:29175000-29200000 // chr2:30275000-30300000
chr2:29175000-29200000 // chr2:29550000-29575000
chr2:29175000-29200000 // chr2:30325000-30350000
chr2:237250000-237275000 // chr2:237950000-237975000
chr2:237250000-237260000 // chr2:237960000-237970000
chr2:71520000-71530000 // chr2:71730000-71740000
chr2:236500000-236525000 // chr2:236650000-236675000
chr2:88350000-88375000 // chr2:88450000-88475000
chr2:158890000-158900000 // chr2:159600000-159610000
chr2:20875000-20900000 // chr2:21125000-21150000
chr2:182575000-182600000 // chr2:183500000-183525000
chr2:182575000-182600000 // chr2:182925000-182950000
chr2:102625000-102650000 // chr2:103050000-103075000
chr2:102625000-102650000 // chr2:102850000-102875000
chr2:106175000-106200000 // chr2:106675000-106700000
chr2:106175000-106200000 // chr2:106700000-106725000
chr2:58130000-58140000 // chr2:58670000-58680000
chr2:201770000-201780000 // chr2:202020000-202030000
chr2:183050000-183055000 // chr2:183510000-183515000
chr2:183050000-183060000 // chr2:183510000-183520000
chr2:232780000-232790000 // chr2:232990000-233000000
chr2:201750000-201775000 // chr2:201925000-201950000
chr2:201750000-201775000 // chr2:202025000-202050000
chr2:228000000-228010000 // chr2:228090000-228100000
chr2:238050000-238075000 // chr2:238475000-238500000
chr2:238050000-238075000 // chr2:238225000-238250000
chr2:69240000-69250000 // chr2:69530000-69540000
chr2:107250000-107275000 // chr2:108775000-108800000
chr2:217380000-217385000 // chr2:217530000-217535000
chr2:43180000-43190000 // chr2:43460000-43470000
chr2:47675000-47700000 // chr2:47975000-48000000
chr2:70530000-70540000 // chr2:70870000-70880000
chr2:114000000-114025000 // chr2:114125000-114150000
chr2:114000000-114025000 // chr2:114100000-114125000
chr2:114725000-114750000 // chr2:115300000-115325000
chr2:73200000-73225000 // chr2:73375000-73400000
chr2:228325000-228350000 // chr2:228625000-228650000
chr2:85850000-85875000 // chr2:86025000-86050000
chr2:224850000-224860000 // chr2:225150000-225160000
chr2:227675000-227700000 // chr2:227950000-227975000
chr2:227675000-227700000 // chr2:227825000-227850000
chr2:127950000-127975000 // chr2:128225000-128250000
chr2:142900000-142925000 // chr2:143350000-143375000
chr2:75690000-75695000 // chr2:75835000-75840000
chr2:169000000-169025000 // chr2:169175000-169200000
chr2:139160000-139170000 // chr2:139510000-139520000
chr2:171075000-171100000 // chr2:171650000-171675000
chr2:18025000-18050000 // chr2:18550000-18575000
chr2:18025000-18050000 // chr2:18325000-18350000
chr2:18025000-18050000 // chr2:18300000-18325000
chr2:222450000-222475000 // chr2:222825000-222850000
chr2:231675000-231700000 // chr2:231850000-231875000
chr2:40475000-40500000 // chr2:40775000-40800000
chr2:45850000-45875000 // chr2:46150000-46175000
chr2:210275000-210300000 // chr2:210400000-210425000
chr2:183640000-183650000 // chr2:183840000-183850000
chr2:37600000-37625000 // chr2:38500000-38525000
chr2:64810000-64820000 // chr2:65090000-65100000
chr2:74910000-74920000 // chr2:75100000-75110000
chr2:158880000-158890000 // chr2:159600000-159610000
chr2:69780000-69790000 // chr2:69940000-69950000
chr2:228250000-228275000 // chr2:228625000-228650000
chr2:20150000-20175000 // chr2:20275000-20300000
chr2:20150000-20175000 // chr2:20475000-20500000
chr2:20150000-20175000 // chr2:20500000-20525000
chr2:20150000-20160000 // chr2:20290000-20300000
chr2:225225000-225250000 // chr2:225850000-225875000
chr2:131555000-131560000 // chr2:131675000-131680000
chr2:204075000-204100000 // chr2:204300000-204325000
chr2:24630000-24640000 // chr2:25040000-25050000
chr2:20625000-20650000 // chr2:20825000-20850000
chr2:190950000-190975000 // chr2:191650000-191675000
chr2:190950000-190975000 // chr2:191350000-191375000
chr2:190950000-190975000 // chr2:191125000-191150000
chr2:190950000-190975000 // chr2:191375000-191400000
chr2:171250000-171260000 // chr2:171670000-171680000
chr2:171250000-171260000 // chr2:171660000-171670000
chr2:164025000-164050000 // chr2:165275000-165300000
chr2:108950000-108975000 // chr2:109175000-109200000
chr2:85640000-85650000 // chr2:85770000-85780000
chr2:182325000-182350000 // chr2:182550000-182575000
chr2:70310000-70320000 // chr2:70360000-70370000
chr2:149870000-149880000 // chr2:150420000-150430000
chr2:149870000-149880000 // chr2:150410000-150420000
chr2:55950000-55975000 // chr2:56350000-56375000
chr2:190650000-190675000 // chr2:190925000-190950000
chr2:209250000-209275000 // chr2:210175000-210200000
chr2:209250000-209275000 // chr2:210425000-210450000
chr2:134850000-134875000 // chr2:135150000-135175000
chr2:177000000-177005000 // chr2:177500000-177505000
chr2:177000000-177025000 // chr2:177300000-177325000
chr2:177000000-177010000 // chr2:177490000-177500000
chr2:177000000-177010000 // chr2:177320000-177330000
chr2:235025000-235050000 // chr2:235400000-235425000
[truncated: 6,590 more rows]
