# Supplementary material for: A dual role of Cohesin in DNA DSB repair
Source: Nat Commun. 2025 Jan 20;16:843. doi: 10.1038/s41467-025-56086-4 (PMC11747280; doi:10.1038/s41467-025-56086-4)
Supplement: Supplementary file 8 — Source Data File [file 41467_2025_56086_MOESM8_ESM.xlsx]

## Sheet: Figure 1b
WT DSB/NT (<=10kb)	WT DSB/NT (<=250kb)	WT DSB/NT (<=1Mb)	WT DSB/NT (>1Mb)	ATMi DSB/NT (<=10kb)	ATMi DSB/NT (<=250kb)	ATMi DSB/NT (<=1Mb)	ATMi DSB/NT (>1Mb)
1.69777	1.25016	1.00514	1.76601	4.45084	0.855077	1.08027	1.26921
1.55517	1.07004	0.812322	1.99277	1.83882	1.76517	0.757043	1.10816
1.6256	1.24179	1.02179	1.05968	0.978554	1.05368	0.978554	0.718185
2.67924	1.11625	1.07188	0.744549	1.5826	0.978554	1.06711	0.830736
2.1097	2.53825	1.31701	0.910227	0.829156	0.907747	0.824854	1.68138
1.81169	1.31674	1.5112	1.0009	0.792384	1.26468	0.856489	0.848944
1.52967	2.34734	1.04817	1.74512	1.36803	0.922796	0.978554	0.978554
0.841892	0.829943	1.32165	0.874576	1.23272	1.10062	0.699962	1.00772
1.03904	2.92405	1.09107	0.854158	0.825355	1.42675	0.879424	1.10011
1.1782	1.40536	1.45849	0.502925	1.40869	1.3623	0.617464	0.625922
1.69916	1.53841	1.21257	0.383649	1.03933	1.24303	0.932177	0.49198
1.70028	1.51674	1.29029	0.774375	1.25682	0.753311	1.34675	0.345527
1.24369	2.09862	0.587221	0.790712	0.722388	0.890692	0.868372	0.716675
0.966099	1.18977	1.28498	1.02539	1.22264	0.671155	1.04148	0.978554
0.930309	1.66804	1.60691	1.58725	2.06584	1.17574	1.05741	1.51919
1.01519	1.25704	0.945565	1.05692	1.2137	1.64713	0.746669	0.860656
2.25932	1.16067	1.40341	1.05241	0.494121	0.978554	0.507772	0.943002
0.854158	1.32217	1.31358	1.09062	0.900426	1.52557	0.626977	1.02724
0.492486	1.68008	1.12154	1.024	0.921104	0.978554	0.637764	1.46379
0.817853	0.934873	1.06068	0.878749	1.10981	0.824854	1.1683	1.18676
1.11887	1.13512	0.955743	1.02196	1.09936	0.867038	0.653273	1.02293
0.74548	1.1537	1.04817	0.68753	1.49699	0.8858	0.624326	0.591008
1.55517	1.36158	1.36158	1.36158	1.19541	0.978554	0.719905	0.839423
1.43287	1.00846	1.57544	0.892069	1.52557	1.02283	0.933614	1.05354
1.14546	1.25724	1.05692	0.878749	1.58145	0.802238	1.3008	0.978554
1.35043	1.15264	1.23808	1.81293	1.78728	1.17329	0.942356	1.57325
1.67459	1.576	1.64747	1.09107	1.73129	0.832137	0.978554	0.524919
2.87444	1.03423	1.13739	1.62855	1.65676	0.831201	0.995267	1.17043
1.71393	1.09017	1.27485	0.893111	1.19481	1.54466	0.816809	0.945971
1.09196	0.940472	0.978575	1.41582	0.73493	1.036	1.24887	0.978554
0.994751	0.724583	0.920081	1.12968	1.27066	0.853419	0.692427	0.978554
1.44615	0.953785	0.767744	0.992962	0.978554	1.16089	1.13568	0.995111
1.08981	1.07085	0.682487	1.44144	0.870426	1.00102	1.4658	1.35161
1.30829	1.44748	0.991081	0.988543	1.40401	1.32191	0.644005	0.978554
1.5645	1.01662	0.640212	1.49639	0.997536	0.978554	0.845718	1.17233
1.16061	1.48424	1.16738	1.36158	0.893585	0.884159	0.998086	1.30319
1.16845	0.804411	0.963456	0.893682		1.56503	1.62553	1.04581
0.839901	1.23933	1.86587	1.19451		1.19481	1.46513	1.33876
1.11625	0.64871	1.04034	1.29004		0.734255	1.12795	1.01283
1.86587	1.32728	0.944237	1.04761		0.765162	0.679759	0.940946
2.80431	1.19244	2.70635	1.1746		0.942445	0.978554	1.05185
1.24162	1.44385	1.22939	1.46552		0.880207	0.735435	1.65084
1.43701	1.61529	1.70848	1.36158		1.12795	1.15073	0.763487
1.44615	2.25442	1.09417	0.896998		0.823689	1.04667	0.95287
1.68423	0.577423	1.06263	0.91147		0.449606	0.567612	0.331576
1.69916	1.12883	1.24905	2.89575		0.852492	0.803066	1.66768
1.36158	1.42611	1.53072	1.07363		0.830736	0.978554	0.801172
2.17044	0.748649	1.64661	1.07411		1.35348	0.734786	0.884643
0.737955	1.32514	1.63254	1.31183		1.03331	1.46179	1.15734
1.06068	1.47457	1.50465	1.28195		0.978554	0.889863	0.692427
1.47457	1.3307	1.4368	1.03183		1.18581	1.30115	1.06742
0.740111	1.58663	1.22677	1.92421		0.994569	1.31388	1.46379
2.25442	0.0784155	1.5637	2.19308		1.19409	1.05354	2.24843
1.41582	2.68995	1.22004	0.761347		0.891338	1.03131	0.819624
1.5648	0.957149	0.944584	2.32724		1.02736	0.946496	1.60316
0.978526	0.53008	1.18124	1.16066		0.839752	2.37649	1.2007
1.13492	1.77892	1.36158	1.23916		1.06529	0.722388	0.929675
1.46328	0.68753	0.791284	0.818757		0.92732	0.839423	0.718473
1.71328	1.9749	0.93697	1.31121		0.978554	1.26174	1.08715
1.50545	1.28172	0.969923	1.08427		1.35161	1.30204	1.17785
1.48424	1.24835	0.973941	1.2072		1.7064	1.14097	0.778849
1.88816	1.52083	1.12513	0.978526		1.23863	1.43582	1.10369
1.25287	0.68753	1.11036	1.05599		1.12	0.927186	0.734525
1.08544	4.04009	0.78081	1.02224		1.95017	0.881667	0.948069
1.36158	1.68321	1.22365	0.602132		0.577976	0.687894	0.510719
1.11066	1.11447	1.19869	0.975315		0.978554	1.09936	0.770351
0.939747	1.18813	1.23024	1.36158		0.978554	1.06711	0.655954
2.20728	1.67459	1.15312	1.54192		0.897931	0.978554	0.784139
1.16348	1.15836	1.42611	1.04218		0.773083	1.07001	0.800016
1.47981	1.17619	0.800103	1.14459		1.07592	0.839423	0.588692
0.926309	1.36158	1.03545	1.36158		1.4377	1.19995	1.3623
1.51245	1.47946	1.09062	1.18124		1.38515	1.33931	1.23777
2.70398	1.27701	1.21071	1.04977		0.804552	0.679759	1.50144
	1.34595	0.569525	1.17633		1.27139	0.978554	1.0895
	1.52083	1.05353	0.887397		1.17043	1.40869	0.832501
	1.01633	1.3016	0.944237		1.06671	0.851469	1.01605
	0.748649	1.12709	1.81243		1.4658	1.34098	1.49699
	0.573889	1.28685	0.835001		0.495317	1.12852	0.546044
	0.43743	0.975434	1.26085		1.00028	1.62375	1.08715
	2.12867	1.07188	0.782183		1.07246	0.850134	1.18676
	0.820554	1.18717	0.82234		0.40689	0.725167	0.687894
	1.63254	1.13652	2.26329		1.22258	0.699465	1.43219
	1.30264	0.835001	0.520699		0.797675	0.746669	0.978554
	1.14772	0.804207	1.21085		1.24962	0.572515	0.545246
	1.14459	1.02288	0.954462		1.1411	0.847444	1.07608
	1.42203	1.08968	0.921176		1.69582	0.908782	0.952177
	2.18906	1.08339	1.56945		0.783331	1.24422	0.60506
	0.889464	1.36158	0.689194		1.36803	0.856742	0.736935
	0.852577	0.762644	0.55566		0.823228	0.819115	0.612739
	0.808908	1.55471	0.909227		0.863767	1.33332	0.685963
	1.19433	1.52967	0.957149		1.13433	1.10816	1.26921
	1.46552	0.852491	0.948084		0.300348	0.724384	0.787513
	0.971017	1.72957	0.940224		1.00451	0.777677	0.926641
	1.48424	0.943034	1.07363		0.978554	1.34323	1.03768
	1.31773	1.09583	1.10468		1.16089	0.978554	1.11043
	1.56726	1.58663	0.765267		1.73545	0.770351	0.883317
	0.996404	1.64673	1.36158		0.845236	0.808074	0.763487
	1.04594	0.82234	1.24905		0.734677	0.743163	0.655065
	1.36158	1.36158	1.19753		0.58908	0.49332	0.877498
	1.27918	1.22951	1.26501		1.62375	1.07914	1.25616
	0.960459	1.13496	0.796608		1.51408	0.92449	1.01916
	1.54152	1.81169	1.02224		0.956364	0.494121	1.43582
	1.31304	1.09196	0.37582		1.31139	0.458392	0.491491
	1.22576	0.589052	0.644958		1.00643	1.19195	0.864103
	0.782183	1.67749	0.457626		1.05987	0.850134	0.897346
	0.977572	1.25758	1.18475		0.828584	1.36842	1.148
	1.57544	1.3178	1.00514		1.23682	0.764272	0.671155
	2.53825	0.786264	0.90987		1.17329	0.679759	1.21044
	1.24179	1.18646	0.87092		1.05435	0.880065	1.15487
	3.16201	0.98441	0.819117		1.77971	0.978554	1.17348
	2.08534	1.10558	1.44144		0.300348	1.24665	1.26552
	1.34369	0.98441	1.55517		0.883201	0.87744	1.11768
	1.65128	5.75377	1.13837		1.07485	1.60803	0.818135
	1.7597	1.869	0.871259		1.44086	0.71408	1.11409
	1.11477	1.19704	0.758109		0.958209	0.60506	1.08698
	1.11237	0.82234	0.68753		0.700292	1.148	0.784781
	1.01102	0.90888	0.763083		0.574193	1.23132	0.763487
	0.932735	1.00843	1.09035		1.10881	0.616126	1.17348
	1.45849	1.1672	0.90888		0.978554	1.32191	0.9285
	1.869	0.96895	0.932735		1.32556	0.569512	1.00424
	1.26716	0.641801	1.0233		1.5826	0.881185	0.613875
	1.03952	1.47795	0.99752		1.17233	1.01058	0.995997
	1.18608	1.13682	1.20409		0.978554	1.01473	0.988843
	1.09889	1.48304	1.40681		1.39595	1.01106	1.01106
	1.11625	1.36158	1.69777		0.94373	0.823474	1.34098
	1.59735	0.779707	1.40151		1.39203	0.900348	0.863767
	1.36158	1.42319	1.38989		0.80144	1.19195	1.12096
	0.820554	1.22569	1.0009		0.770351	0.460115	0.589724
	1.48424	0.798943	1.55471		1.27735	0.942445	0.770351
	1.1964	1.4368	1.19502		0.635201	0.815631	1.24788
	1.43916	1.04977	0.836518		0.978554	1.41226	0.764147
	0.996404	0.322206	1.06167		1.05293	0.944926	0.662428
	3.99689	1.68423	0.967553		0.721715	0.82697	0.947089
	1.21057	1.10787	1.24369		0.839258	0.839092	0.766745
	1.024	1.32165	1.21621		0.964392	0.691588	1.64021
	2.22023	1.36158	1.36158		1.01466	1.66882	0.694326
	0.779707	0.75405	1.1378		0.956084	1.4074	1.12701
	1.3432	0.896479	0.964261		1.50235	0.857745	0.989536
	0.699942	0.844114	0.930309		1.59189	0.849022	1.15567
	1.10346	0.925486	0.83281		1.58862	1.46562	0.720682
	1.15922	1.19348	1.36158		0.654529	0.631549	2.88793
	1.09196	1.23252	0.704869		1.44884	0.993137	0.726836
	0.393632	1.05446	0.598077		0.848944	1.32556	0.856615
	0.46874	1.81169	0.573889		1.15425	0.7617	0.574193
	0.684176	0.763083	1.19884		0.87102	1.12092	0.861595
	1.12729	1.52947	0.924152		0.848944	0.921328	0.833841
	1.96007	1.55471	1.00934		1.31177	0.784781	0.830156
	1.21374	0.31421	0.740111		0.816138	1.15267	0.73493
	0.646839	1.04669	1.00792		1.73129	1.31934	0.809107
	1.17299	2.70968	0.987194		0.636914	0.637764	0.766132
	1.45516	1.72226	1.11514		1.1345	1.2834	0.535769
	0.890866	0.724583	1.36158		1.32556	0.655065	1.74705
	1.23252	1.5112	0.993584		0.978554	1.17233	1.04088
	0.627117	1.07851	1.16981		1.73129	0.746669	0.839009
	1.23521	0.795198	1.25195		0.818135	0.852919	1.32556
	1.71182	1.37669	1.30251		1.04795	0.694326	1.21879
	1.268	1.33731	0.991081		0.722388	0.87242	1.51622
	1.36158	1.04785	1.0233		2.42232	1.20265	1.25385
	1.36158	1.15291	0.923335		1.74067	0.463525	1.20813
	1.0233	0.782183	0.915159		1.21294	0.874673	1.04336
	1.07909	3.68623	1.23836		0.758928	0.992513	1.0482
	1.00259	1.15066	0.724583		1.06113	0.876087	1.15258
	1.21113	0.68291	0.740111		0.778338	1.00424	1.13225
	1.1833	1.10651	1.14459		1.23423	0.939128	0.978554
	1.81169	0.751917	0.283101		0.978554	0.851055	1.26758
	1.07412	1.25869	1.20241		0.867983	1.3584	0.978554
	1.07033	1.20508	1.16799		1.02004	0.901954	0.822832
	0.798943	0.84826	1.0361		0.735937	1.08102	1.35434
	0.870138	1.00514	0.458875		1.34098	1.09936	0.946522
	1.70028	1.04308	0.457626		1.49699	0.775534	0.955273
	1.52129	2.13411	0.840339		0.897083	1.05943	1.06464
	1.70103	1.09719	2.37016		1.04015	0.825023	1.94829
	1.14253	1.0508	1.29029		1.08406	0.699329	0.736935
	1.76903	1.23221	0.839296		0.935587	1.08406	1.09936
	2.69646	1.36158	1.01196		1.18485	1.02908	1.16116
	1.23891	1.16762	0.828576		0.605498	1.69457	0.978554
	1.98305	0.881586	0.68387		1.07621	2.14698	1.02101
	1.02539	1.01519	1.36158		1.01475	0.848944	1.31202
	1.04423	1.27701	0.887397		1.07544	1.08711	1.01689
	1.33544	1.38501	1.11625		1.02493	0.856994	0.978554
	0.893682	1.21954	1.02288		1.1887	1.09551	1.06605
	1.29367	0.90987	0.823741		0.49198	1.05943	0.853419
	1.08473	1.12637	0.885835		1.10885	0.833121	1.59939
	1.24843	2.12271	0.730383		0.850562	0.783623	0.876087
	1.40681	1.024	1.00934		1.27371	1.01762	0.928026
	1.57544	1.05353	0.883832		0.624326	1.01762	1.00074
	1.19181	1.61174	0.98441		0.978554	1.14074	0.850134
	1.2261	1.14221	0.682786		0.996641	1.42675	0.914104
	1.2072	1.19852	1.36158		1.16146	0.873333	0.812345
	1.48137	1.44144	2.40895		1.66013	1.25218	1.01984
	1.59803	0.951595	0.640212		1.6511	0.816138	0.597793
	1.23836	0.930309	0.684551		0.653144	0.783277	0.948069
	0.894994	1.05654	0.883832		0.978554	1.65084	0.661317
	0.685018	1.45516	1.12096		1.13541	1.07131	0.784139
	0.600448	1.17675	1.49951		1.18214	0.795646	1.15487
	2.37768	1.1106	1.47007		0.969746	0.824854	0.427256
	1.04308	1.1537	1.22004		1.95103	1.2658	1.23068
	1.22677	1.21071	0.835001		1.84357	1.93792	1.19082
	1.04857	1.5112	1.36158		0.93795	2.38908	0.978554
	1.54192	1.36158	1.31312		1.24912	1.55417	1.34323
	1.44615	2.03396	1.13873		1.12461	0.431536	0.945971
	2.18906	1.88326	1.09062		1.18264	1.43636	0.497298
	1.23791	1.96007	0.985452		0.877672	0.349075	1.2885
	1.10708	1.11142	1.23891		0.754457	0.955849	0.463525
	0.955137	0.841123	2.17527		1.30204	1.09936	0.816138
	2.55857	1.0946	0.522691		1.30383	1.12063	1.05653
	1.2261	0.458162	1.40473		1.39244	1.22167	0.978554
	1.39245	0.796608	1.10516		0.608654	1.24893	0.864164
	1.54683	1.14598	0.796608		0.978554	1.13014	1.34957
	1.20641	1.02179	1.55471		1.32556	1.48038	1.05653
	1.09756	1.05353	1.11625		1.18676	0.978554	0.762299
	1.51808	1.19209	1.72957		0.978554	1.27673	1.01916
	1.48137	0.973348	1.54641		1.60316	0.878086	0.969417
	0.908797	1.48498	1.1537		1.26921	0.770351	1.22017
	1.42611	1.0009	0.686416		1.59335	0.380964	0.978554
	2.03396	1.53841	1.45175		1.17297	1.02493	0.795238
	1.68499	1.32165	1.04215		1.07625	1.21205	0.811041
	1.5112	1.78443	2.20206		1.28387	1.13225	0.630314
	1.22405	1.55335	1.36158		1.06477	1.093	0.624326
	1.02224	0.685618	1.46552		1.39644	1.15166	1.5075
	1.16776	0.902975	0.820554		0.908782	1.68333	1.22197
	1.32999	0.659734	1.03349		1.26683	0.839423	0.978554
	1.45814	1.24905	0.600448		1.08102	1.56928	1.07592
	1.50838	1.36158	1.12422		0.4063	0.851055	0.8158
	1.23445	0.910725	1.22677		1.30319	1.02999	1.01958
	2.37432	1.08167	1.18417		1.15487	0.744636	0.913749
	1.09623	1.36158	1.36158		0.989179	1.43636	1.00474
	1.46552	0.754815	1.4902		1.35613	1.39595	0.921328
	1.43498	0.3697	1.36158		1.30204	0.92434	0.680379
	1.49196	1.07188	0.497084		1.74559	1.42699	0.605498
	1.20031	0.74548	1.57544		0.802238	0.978554	1.22264
	1.70716	1.19209	0.92236		1.62023	1.20265	1.62375
	0.49904	1.48424	1.06711		2.18029	0.842328	0.524919
	0.624542	0.799974	1.55839		0.816003	0.869946	0.437916
	1.0129	1.36158	1.2081		0.978554	1.12439	0.577976
	1.36158	0.968472	0.891192		0.958864	1.06464	0.87718
	1.21195	0.956113	0.940472		1.13225	0.735435	1.10601
	1.19209	0.993584	1.92421		0.938694	1.82422	1.09551
	0.648532	0.993074	1.12513		1.08609	0.492747	1.05993
	0.931314	1.21621	1.21587		1.09949	0.818572	0.762299
	0.8389	0.985452	1.26109		0.944926	0.802238	0.978554
	0.684551	0.987261	0.997166		1.05768	1.04223	1.15267
	1.02288	1.21331	1.43305		1.77198	1.83882	0.994569
	1.27721	1.56726	1.28707		0.754457	1.03131	0.783817
	1.60045	0.426143	1.36158		1.54094	1.59837	0.978554
	0.82234	1.45814	0.999296		1.08542	1.20277	1.24303
	1.26207	1.12968	1.04785		1.13588	1.70341	1.21247
	1.17605	0.981855	1.01796		0.917774	0.687894	0.42203
	1.576	1.09062	1.21739		0.82697	0.735937	1.19567
	0.767126	4.6825	1.16263		0.966488	1.12659	1.0707
	1.23252	1.19987	1.11109		0.724384	1.10011	0.694326
	1.58663	1.96007	0.98441		0.978554	0.919676	1.18676
	1.52017	1.09196	1.47411		1.43636	0.574193	1.06671
	1.27141	1.1378	0.719997		0.888114	0.385491	1.77198
	1.94097	1.43287	1.72957		0.798767	1.00074	1.15567
	1.86587	0.463834	0.81016		2.39546	0.351722	0.903855
	1.36158	1.04578	0.937411		1.44086	0.735937	0.735937
	2.12867	0.872063	1.04359		0.839423	0.619921	1.23777
	1.42611	0.948084	1.73124		0.839258	0.747827	0.835071
	1.50694	1.76601	0.773521		0.60506	0.802238	0.736935
	1.36158	1.55569	1.09547		0.553096	1.06671	0.978554
	0.80709	0.996404	0.991361		1.10859	0.823051	1.57614
	0.299354	1.12271	1.0114		1.11768	0.908728	0.848944
	1.67339	1.40271	0.782183		1.22117	0.876833	1.07961
	1.28195	0.91147	0.950226		0.856615	0.671155	0.735435
	0.914549	1.69777	1.01179		0.839092	1.32556	1.02508
	1.4355	0.550042	0.987261		1.00028	0.94899	0.687894
	1.54026	0.759776	0.659734		1.53508	0.361448	0.851055
	1.41003	0.82234	1.21195		1.05571	1.13098	1.34098
	1.32217	0.909227	1.56945		0.870127	1.37898	1.16344
	0.909394	1.36158	0.492486		1.52985	0.671155	0.616126
	1.33031	1.14716	1.54641		0.917521	0.815708	0.623523
	1.06342	1.14459	0.710625		0.893647	0.591008	1.28595
	1.98224	0.964037	1.20641		1.15792	1.03538	0.806374
	2.04067	1.25764	0.965002		1.01305	1.05999	1.00879
	0.640212	1.01898	1.10367		1.02979	0.778338	1.12
	1.96561	0.521098	1.02668		1.70341	1.5075	0.899765
	1.36158	1.09512	1.74512		1.28791	0.719334	0.795817
	1.27655	0.767549	1.1559		0.574193	0.910441	1.18032
	1.36158	0.963456	0.729756		1.33719	0.749652	2.02989
	0.910725	1.72957	1.54192		1.23682	1.05363	0.865262
	1.46976	1.25764	1.01519		0.883317	0.900609	0.885469
	0.740111	1.59735	0.901974		1.25146	1.06626	0.617464
	2.25932	1.11036	0.640212		1.75365	1.24045	0.81189
	0.988078	1.52967	1.09223		0.885579	0.751794	0.95287
	0.710625	0.406085	1.08264		1.06711	1.05354	1.17935
	1.74784	1.3178	1.08958		1.05363	0.716675	0.881667
	1.25764	0.887397	1.36158		1.15487	1.29107	0.891764
	2.25932	1.31701	0.93697		0.784781	0.949365	1.00862
	2.03121	1.08473	0.747333		0.919426	0.934275	1.00942
	1.26501	1.18064	1.36158		1.34741	1.01348	0.919337
	1.219	0.973173	1.09017		0.463525	1.2812	0.921362
	2.03121	1.00792	1.36158		0.917585	0.875818	0.824248
	1.87058	1.19191	1.14842		1.7284	1.3807	1.1683
	1.38876	0.640212	1.36158		0.828296	0.77679	0.897681
	0.988078	1.36158	1.45635		1.0707	0.822298	0.671155
	1.30413	1.04987	1.63281		1.05091	0.631549	0.890396
	1.36158	1.47473	1.2261		1.7575	0.795646	1.10049
	1.49094	0.893682	0.49364		1.25275	0.925801	1.22243
	2.70084	1.22097	1.59786		1.50412	0.986568	1.18631
	1.1308	0.844114	1.00514		1.30258	0.71408	1.77557
	1.27086	0.92236	1.67339		1.05213	1.55776	0.653453
	1.13652	0.966099	1.57544		1.27605	0.83486	0.957304
	2.53825	2.17527	0.896817		1.41226	0.852695	0.564664
	1.72226	2.03396	1.02171		1.09056	1.05257	1.12659
	1.08448	1.2305	1.04446		1.19362	1.16934	0.423346
	1.30802	1.66963	1.21478		0.491711	0.874082	1.00812
	1.39828	0.589052	0.957149		1.04512	1.17297	0.978554
	1.15233	1.40216	1.36158		1.62375	0.822141	0.810417
	1.18686	2.32724	1.2139		1.46609	1.18349	0.608654
	0.993584	0.607241	0.870579		1.01476	0.778338	0.978554
	2.37016	0.912561	1.49409		0.978554	1.32191	1.27735
	2.12867	0.804207	1.21063		0.853259	1.1403	0.978554
	1.49409	1.22677	1.01331		1.10816	0.828172	1.50989
	2.47763	1.5554	1.19348		1.75331	1.14355	0.666664
	1.42932	1.42932	0.955137		1.06937	1.08084	1.06219
	1.32999	1.29384	0.950226		7.03627	0.491018	1.12785
	0.807375	1.23433	1.16193		0.784781	1.1126	1.07443
	1.09889	0.798943	1.16193		0.762613	0.990052	0.933424
	0.457626	1.22677	1.6312		1.30258	0.806374	0.978554
	1.02949	0.78081	1.28614		1.15487	0.666041	1.06724
	1.14865	1.30331	1.13559		1.252	1.2885	1.04667
	1.19594	1.53107	0.82234		1.51919	1.08218	1.04336
	0.685618	0.711801	4.6825		1.27066	1.05943	0.748756
	0.68753	1.25764	1.15291		0.952177	1.17371	0.923501
	1.19244	1.04308	0.910725		0.940254	0.809107	0.719334
	1.36158	1.33267	1.15291		1.04357	1.12204	0.939837
	1.03083	1.1285	1.07188		1.05987	0.931451	0.928436
	1.36158	1.14772	0.573889		1.22017	1.06874	0.829068
	1.43069	1.11142	1.05599		0.816362	1.01466	1.06671
	1.00901	1.20798	1.25764		0.873049	1.25682	1.14131
	1.36158	0.947635	0.859151		0.949365	0.98677	0.831403
	1.18124	1.43708	1.64232		1.16554	1.06358	1.17233
	1.64406	1.14842	0.431308		0.845718	0.735435	0.978554
	1.60385	1.00514	1.16776		0.764011	1.30115	0.726836
	1.06686	1.19348	0.954498		1.14572	1.07099	0.863655
	1.52329	0.514123	1.23802		1.00028	0.76437	0.934275
	1.21113	1.58663	1.05462		1.44934	1.26426	0.933145
	1.51203	1.29412	1.08116		0.917585	0.8871	1.01754
	1.10681	0.973061	1.71801		0.440887	1.26857	0.735132
	1.36158	1.14138	1.19884		1.55417	0.944057	0.471733
	0.884668	1.19753	1.22835		0.687894	2.08115	1.04223
	1.17675	2.02576	1.69777		0.951274	0.9361	0.773621
	1.3178	1.76802	1.17808		0.829156	0.734237	1.05325
	0.98005	1.63209	1.21113		1.46479	0.828296	1.28595
	1.43122	1.03791	1.16734		0.716106	0.769362	0.780616
	1.58663	1.19244	0.975315		1.093	1.03578	0.978554
	1.36158	1.0361	1.0398		0.89383	1.37827	0.941794
	1.22677	1.36158	1.36158		1.39644	0.49332	0.846673
	1.49064	0.877031	1.11109		1.22272	0.735132	1.26921
	1.03363	1.0226	1.07909			0.870922	1.30319
	1.24498	1.12792	1.36158			0.863655	1.02101
	1.22906	1.9852	1.16981			0.889695	0.842832
	0.92236	1.14772	0.80289			0.978554	1.04998
	1.11698	1.23836	1.36158			0.854686	1.28232
	1.05938	1.17442	0.62559			0.397235	0.907039
	1.6312	1.06068	0.724583			0.921908	0.736935
	1.49064	1.36158	1.17939			1.3661	0.735132
	1.05646	0.973664	1.9852			1.04795	0.978554
	0.985452	0.868699	0.753252			1.06328	0.720284
	1.21654	1.07188	0.792519			1.04795	0.835071
	1.31301	1.219	1.13528			2.15837	1.3661
	1.14044	0.887711	1.18646			0.686448	1.05987
	0.991919	1.2261	1.1494			0.564664	1.34399
	0.748255	1.0361	1.21289			1.08668	1.17233
	1.51259	1.36158	1.09196			0.823351	1.93324
	1.02224	2.53825	1.04977			1.18032	1.20351
	1.97124	0.948084	1.24858			0.900426	0.719334
	1.31479	0.64871	1.33204			0.546044	0.903569
	0.941139	1.04817	1.58813			0.520572	1.12269
	1.41819	0.818499	1.05159			0.720555	0.978554
	1.09296	1.36158	1.18475			1.04512	1.02736
	1.15385	1.21863	1.02539			1.55417	1.94964
	1.28805	1.7893	1.36158			1.12461	0.834118
	2.7147	0.565334	1.28999			1.94107	1.31483
	2.64041	1.33544	0.945829			0.754628	0.553096
	1.64406	1.68008	0.589052			1.69141	0.839258
	1.38249	1.55335	1.58663			0.839009	0.786076
	1.14232	0.644958	1.57856			1.05325	1.10287
	1.02539	1.36158	1.21331			0.653453	1.01007
	1.15836	1.03669	1.36158			1.02979	0.971089
	0.912707	1.25287	0.502925			1.10441	1.18349
	1.74512	1.10074	1.10651			0.978554	1.1345
	1.36158	0.968343	1.06182			1.9308	0.767906
	0.682576	1.01796	1.08153			0.736935	1.09936
	0.975315	0.624345	1.12883			1.1345	1.05768
	1.46552	1.6197	1.06758			1.54212	0.870426
	0.985771	0.908558	1.04606			0.89999	1.09023
	1.42611	2.03754	1.0039			1.78136	0.978554
	1.9749	1.36158	1.15785			0.978554	0.998376
	1.0224	2.92405	1.21587			0.773703	1.01431
	0.722715	1.49639	0.981098			0.941061	1.01713
	0.844523	0.868967	1.30242			1.1403	1.10037
	1.51808	1.50087	1.22365			0.917585	0.978554
	1.90082	1.12271	1.0659			1.13098	0.677846
	1.13652	1.17442	0.890036			1.05616	0.93322
	1.07643	1.06266	0.95392			1.40869	0.397235
	1.30719	0.975315	2.32044			1.17361	0.449606
	0.739538	1.95357	1.01662			0.619921	0.177399
	1.31312	1.08965	1.48137			1.13897	0.865073
	1.10484	1.25794	1.1325			0.363756	1.72554
	0.594492	1.94097	0.996054			1.05325	0.837107
	1.24905	0.955137	1.43287			1.0895	0.689277
	1.72226	0.595473	1.40043			1.07186	0.653273
	1.03228	1.21257	1.11625			1.10529	1.10441
	0.991361	1.47411	1.23252			0.997789	0.962779
	1.26681	0.997952	1.22121			1.08612	0.917489
	1.47795	0.957149	1.36158			0.537764	0.784781
	1.21631	0.665882	1.05125			1.18516	1.27735
	1.23802	1.01408	1.69777			0.675908	0.978554
	1.72957	0.49364	1.45175			0.891261	1.04223
	0.68387	1.00934	0.740111			2.15692	1.05996
	1.28805	1.12923	0.621808			1.19409	1.02997
	1.37947	0.735565	1.45814			1.35348	1.10564
	1.93689	1.15291	1.1099			0.734786	1.09936
	1.06233	1.15406	0.634757			1.17348	1.45981
	1.14842	1.05066	1.66804			0.763487	1.1329
	0.964037	0.82234	0.969592			1.02283	1.12795
	1.47795	1.49639	1.33102			1.00731	0.631549
	1.1253	0.945829	1.0233			1.11139	1.7064
	1.32433	0.960206	1.22677			0.589724	1.01754
	1.77733	0.963456	1.86587			0.528644	1.04959
	1.38501	1.13528	0.954462			1.33143	1.18349
	1.17929	0.68753	0.703093			1.02493	0.449606
	1.49064	0.910725	1.07771			0.566136	1.08331
	0.896082	1.06686	1.12165			0.816362	0.862552
	1.0325	0.868699	1.81169			1.13747	0.853958
	1.51203	0.383649	1.23252			0.668604	0.950675
	1.50926	1.1559	1.77733			0.868604	0.859701
	1.6031	0.883832	1.86059			0.978554	0.839009
	0.908323	1.04987	1.52967			1.0223	0.72149
	1.47411	1.16981	0.732383			0.858301	1.17378
	1.78443	0.573527	1.03952			1.12141	1.07164
	0.884668	0.537848	1.48293			0.978554	0.783234
	1.27141	1.07123	0.720392			1.19362	0.875292
	0.988078	1.10074	0.888671			0.619921	1.10601
	1.81045	0.783414	1.19209			0.978554	0.86168
	1.47168	1.26455	1.55471			1.10859	0.89383
	0.769588	0.719997	1.50087			1.17233	1.05668
	0.884668	2.1097	0.88686			1.65676	1.39203
	1.89206	1.32118	1.33965			0.8649	1.12439
	1.36158	0.737955	0.759776			0.616126	1.32291
	3.19633	0.787965	0.589052			0.967812	0.968264
	1.00988	0.978035	0.985105			1.39496	0.949365
	1.42052	1.36158	0.764871			0.361448	1.02979
	1.268	0.978035	0.724583			0.846762	1.31358
	1.2072	0.998022	1.1537			0.738628	1.24303
	0.348834	0.644958	1.06068			1.2542	1.07131
	0.883832	0.91147	1.40271			0.70565	0.978554
	1.0226	0.949735	1.39732			0.770793	1.07246
	1.36158	1.29184	1.09889			0.514784	0.699763
	1.67339	0.57062	1.36158			1.06424	1.22017
	1.63312	0.566496	0.68753			1.08609	0.848944
	0.873363	1.26327	0.791284			0.736935	0.856742
	1.36158	1.0114	1.4483			1.05609	0.61932
	1.39147	1.32924	1.16348			0.899425	1.39496
	1.03405	1.26681	1.36158			0.553096	1.01473
	0.737955	1.13492	0.684176			1.57325	0.525842
	1.81169	1.08036	0.634018			0.671155	1.48199
	1.70103	1.13499	1.09379			2.06584	0.837695
	1.36158	1.53107	1.47491			0.847444	1.08838
	0.519365	1.44641	1.4902			0.370756	0.492316
	1.00677	0.90909	1.14521			1.04357	0.881667
	2.13411	1.24369	1.08596			1.09903	1.5826
	1.55471	1.86587	2.70819			1.24463	0.913533
	1.76601	1.1253	1.4412			0.588692	0.871691
	0.753313	0.835001	1.27701			0.802238	0.865995
	0.929585	0.798943	1.12883			1.73129	1.12225
	0.978035	1.26444	0.925486			0.996313	1.54466
	1.23413	2.17044	0.957149			1.30375	0.8858
	1.36158	1.30508	1.25562			1.22017	1.72554
	1.55471	0.889676	1.17299			1.66768	0.824854
	1.49639	1.17915	1.13918			1.85053	1.22017
	1.71801	0.380261	0.898457			0.727642	0.761499
	1.54192	1.20233	1.46605			1.08218	0.824248
	1.40689	0.91147	1.48424			0.885421	1.22276
	1.51027	0.594492	1.69178			0.56508	0.870127
	0.961702	1.49064	1.42932			1.05543	0.978554
	1.45849	1.66083	1.32676			0.541399	0.856742
	1.02179	1.10346	1.33685			1.01106	1.39496
	1.22787	1.02224	0.480956			1.28245	1.72936
	1.07643	0.644958	1.09928			0.967929	0.823474
	1.12271	1.29524	0.957991			0.734786	0.93128
	1.23252	1.36158	0.994751			0.77584	1.08668
	1.36158	0.98441	1.0344			1.06671	0.770351
	1.37636	1.03893	0.936528			1.31599	0.828238
	1.93073	1.32386	0.921176			1.01754	1.21247
	1.69916	1.04493	1.41746			0.903473	0.577976
	1.55563	1.23521	1.28845			1.28522	0.978554
	1.11625	1.44914	0.600448			1.41934	0.92449
	2.47763	1.3057	1.49639			1.30338	1.15593
	2.87444	1.09035	0.896082			1.2932	0.95287
	0.999697	1.09035	1.18289			0.934275	0.726836
	1.13837	0.845211	1.13559			1.13014	0.736935
	1.29765	1.3344	1.15231			0.490712	0.978554
	1.07643	1.4368	0.981855			0.521286	1.13225
	1.44477	1.1537	0.999697			0.941061	0.978554
	1.06233	0.985105	1.29983			1.10049	0.73178
	1.1232	1.14402	1.17864			1.05561	0.784781
	1.40837	1.30508	0.246836			1.05943	1.07592
	1.69188	1.66348	1.41003			1.42134	1.12795
	3.07888	1.1537	0.748255			0.806878	0.86012
	0.841892	0.78081	0.985771			0.931451	0.990189
	1.72675	0.979828	0.463834			0.946173	1.3087
	1.46779	1.14772	1.15963			1.24303	0.978554
	1.36158	1.22835	1.19451			0.978554	1.07099
	1.19244	2.69646	1.06068			1.27341	1.94635
	1.12723	1.9749	0.966706			1.17202	1.15023
	1.0258	1.62855	1.02224			1.17383	1.28245
	1.06686	1.0233	0.913199			0.70095	1.3131
	1.56531	1.4412	0.640212			1.0504	0.874082
	1.7597	0.565334	1.0233			0.746118	0.687894
	1.13507	1.42476	1.36158			1.14074	1.02932
	1.14716	1.36158	1.18813			1.59335	0.680379
	2.34734	1.11447	0.939747			0.726836	1.17391
	1.46879	1.10787	1.09779			0.806878	0.801038
	2.06889	1.3037	2.03754			0.824316	1.00358
	1.59735	1.26784	1.00421			0.978554	1.15487
	1.36158	1.36158	0.892069			0.780294	1.42525
	1.47946	1.27402	1.18044			0.654171	0.978554
	1.5367	1.36158	0.817784			0.759954	0.978554
	1.33814	0.932882	0.716281			0.92429	1.21853
	1.41582	1.26501	0.609325			1.05095	0.881185
	1.1285	0.945829	1.22677			0.677846	0.738628
	1.68423	0.458162	1.07952			1.10321	1.08542
	0.973941	1.03669	1.47411			0.87102	0.885506
	1.04977	1.36158	1.18864			1.35205	0.978554
	1.27701	1.68008	1.19666			1.17378	0.88691
	1.22587	1.2624	0.84534			1.22243	0.688416
	1.6197	0.98441	1.22787			1.26062	0.965167
	1.24905	1.36158	1.36158			0.943227	1.04162
	1.23433	1.39732	1.36158			0.823474	0.613875
	0.908797	0.932851	1.05742			1.2542	1.3661
	1.48247	1.0932	1.67519			1.02979	1.00643
	1.49064	0.873363	2.00316			0.818953	1.13266
	1.3079	1.68008	1.14772			1.15567	0.653723
	1.51245	1.23252	0.719997			1.15487	1.00675
	2.32044	1.21071	1.27567			1.23327	0.861595
	0.782183	1.33929	1.04308			0.902623	0.848513
	1.10285	1.29029	1.1406			1.26062	1.40015
	1.36158	1.25764	1.36158			0.692427	1.27907
	1.4465	1.07726	0.831093			0.641121	0.463525
	1.91875	1.11979	1.16343			1.45981	1.0482
	1.50694	1.07749	0.841892			0.856994	0.537764
	0.855317	0.962289	1.18646			0.492747	0.978554
	1.12763	0.769588	2.53825			1.02283	0.763487
	0.955137	2.03396	1.11645			1.19481	1.0473
	1.4465	1.16845	0.987261			1.01605	1.03001
	1.00715	1.41105	0.87092			0.870026	1.14074
	1.27839	0.62559	0.84534			1.20265	0.915489
	1.12158	1.42065	0.880698			0.708235	1.19195
	0.933858	1.81045	0.882431			0.949387	0.731498
	1.02539	1.61848	1.31701			1.28542	0.978554
	1.08972	1.57065	1.0226			1.23027	0.856994
	0.686416	0.893606	0.580008			1.04372	1.01002
	1.93187	0.85729	0.686416			0.913749	1.12399
	1.04215	0.68753	0.818305			0.978554	0.675387
	1.27141	1.24905	0.748255			0.735937	0.818135
	1.13837	1.33204	0.306481			0.888031	1.81137
	1.36158	1.024	0.737675			0.858975	0.747399
	0.973664	0.713208	1.42932			1.18956	0.716106
	1.04934	0.820554	0.969217			1.03768	1.30401
	0.966231	1.0129	1.17488			1.16165	0.963522
	1.84317	1.1886	0.739538			0.822609	0.700292
	1.96007	1.284	1.01688			0.978554	0.92449
	0.997166	1.18646	0.83194			0.903855	1.07544
	1.41582	0.804207	1.08084			1.05325	1.23655
	2.57487	1.19753	0.818155			0.92449	0.897681
	1.49094	1.60839	1.58725			0.830438	1.03655
	0.991919	0.780122	1.00514			0.883548	1.06004
	1.18746	0.522691	1.27297			0.783277	0.514784
	0.883832	0.68753	0.724583			0.846952	0.834413
	1.86587	0.718313	1.16799			0.453659	1.08102
	0.946693	0.710625	1.12723			0.883548	1.03933
	1.36158	0.831524	1.30264			0.929869	0.849966
	1.17739	1.32234	1.17273			1.03002	1.39176
	1.27141	2.51221	0.401129			0.897681	1.59335
	1.27931	0.956205	1.2906			0.309977	0.773621
	0.973664	1.32958	1.30376			1.01338	0.568688
	2.03396	0.804207	1.18437			1.17005	1.08145
	1.73771	0.991919	1.96007			1.42846	0.635201
	1.34	1.02184	0.87092			0.868273	0.929687
	1.29997	0.634018	1.2592			1.12461	1.11638
	1.20171	1.25418	1.07643			1.08668	0.89383
	0.84123	2.2618	1.66083			1.17329	0.775112
	1.36158	1.13499	0.49364			0.802382	0.60506
	1.27388	1.10787	0.725327			1.32556	0.947089
	1.0361	1.18135	1.16799			1.15023	1.22017
	2.12867	1.13652	0.993584			1.03002	0.994569
	1.49751	0.948979	1.06117			1.07592	0.844045
	1.46605	1.26895	1.02203			1.11736	0.449606
	0.994751	1.16776	1.219			1.10788	0.561161
	1.1543	0.573889	1.15001			2.03645	0.860061
	1.36158	1.36158	0.654265			0.93795	0.92116
	1.11625	1.22939	1.5112			1.16602	1.10668
	1.09196	0.87092	0.758109			0.747095	1.14097
	1.32044	0.62559	0.590874			1.28595	0.653355
	1.42196	1.19157	1.16776			0.380964	1.05943
	1.12271	1.33382	0.910725			0.397235	0.929748
	1.14949	1.33327	1.0175			1.20265	1.33119
	1.57025	0.862571	0.818757			1.27735	0.328592
	1.07411	1.45814	1.38989			0.783493	0.66204
	1.10516	1.48498	0.963456			1.48689	1.17329
	1.16024	0.62559	0.956863			0.655065	1.02655
	1.42932	1.31916	0.978305			1.10284	1.01689
	1.45696	0.943703	1.37901			1.03715	0.812978
	2.16251	1.219	1.36158			0.978554	0.951027
	1.54192	1.0732	0.999697			0.810417	0.826295
	1.40545	0.957149	0.648532			1.10564	0.978554
	1.33201	1.06111	0.707216			1.08406	0.978554
	1.32386	1.02166	1.08299			0.978554	0.92449
	1.34741	1.04817	0.838699			0.54842	0.92732
	3.45631	1.60691	0.892877			0.80402	0.723832
	0.887397	1.45175	0.981855			1.30204	0.520751
	1.11458	1.36158	1.09107			0.840729	1.58145
	0.912707	1.36158	1.13652			1.00424	0.69223
	1.65231	1.36158	1.23337			0.99933	1.31745
	1.28601	1.03622	1.07851			1.28245	0.883548
	1.579	1.25698	0.9744			1.21247	0.410099
	1.15237	1.36158	1.03083			0.839159	1.05507
	1.09107	1.19168	1.33929			1.02827	1.60184
	1.25711	1.15291	1.06711			1.75621	1.06346
	0.927609	1.05793	1.03904			0.783817	1.62375
	1.59348	1.03545	1.11625			1.33119	0.978554
	1.74554	1.19912	1.09756			1.17233	0.957532
	1.85372	0.62226	2.03563			1.12141	0.978554
	1.39317	0.525827	1.15836			0.574193	1.30115
	6.54854	1.36158	0.637816			1.148	0.627678
	1.20264	0.93676	1.06686			1.33719	0.917585
	1.2662	0.852577	1.18475			0.901675	0.793046
	2.89575	1.18016	1.06233			0.89383	0.537764
	0.981098	1.93337	1.22576			1.03777	0.845201
	2.20206	0.963553	1.30941			0.957778	0.734525
	1.16724	1.1672	0.943275			1.14074	1.23472
	1.14772	1.15908	1.11625			0.92434	1.03286
	1.06342	1.54192	1.10074			1.48296	0.639661
	1.83312	1.18289	0.885423			0.94899	1.30115
	1.00988	1.0725	0.920169			1.26468	0.490632
	1.07593	1.18124	1.64465			1.06724	0.925801
	2.37016	1.51757	0.769588			1.00887	0.908906
	1.32044	0.944296	1.41582			2.26895	0.784139
	4.03134	0.508168	0.32646			0.639661	0.966778
	1.36158	0.8093	1.1193			0.917458	1.1411
	1.33594	2.42948	1.15291			1.23777	1.10062
	1.00203	2.47763	0.994751			1.03262	1.26468
	1.03234	0.68753	1.12006			1.15023	0.916225
	1.36158	1.02288	0.990913			0.655065	0.771962
	1.69986	1.36158	1.08596			1.01614	1.02867
	0.927494	0.5341	1.0233			0.735132	1.30204
	1.21085	0.936465	1.07341			1.10668	1.40118
	0.82234	1.02668	1.04857			1.49679	0.734525
	1.20838	1.09576	1.16724			1.19362	0.888114
	1.26681	1.11514	1.21517			1.14119	0.878446
	2.17044	1.14792	0.910725			1.24045	0.738049
	0.871347	1.3012	0.908797			1.37706	1.04592
	2.17312	0.933858	0.550042			1.02992	0.588692
	0.993584	1.27402	1.56726			1.04936	0.848944
	1.28005	0.573889	1.04817			1.15073	0.978554
	1.51203	1.21478	1.28906			0.934275	0.794269
	1.5648	1.27666	0.915508			0.661317	0.897177
	0.993584	0.881586	1.2483			1.17043	0.839423
	1.00108	1.29997	1.04054			1.20612	0.595584
	1.52083	1.10133	1.36158			1.33119	1.28285
	2.42948	1.1294	0.310843			0.881667	0.847542
	1.869	1.36158	1.1236			0.735937	1.32626
	1.32999	1.0009	1.36158			1.32428	0.978554
	1.18813	1.69916	1.45205			0.978554	1.05987
	0.685618	1.6312	1.15922			1.0782	2.14119
	1.56945	1.74067	1.1378			1.05354	0.783817
	1.8552	0.841892	1.2783			1.76517	1.20612
	1.10433	1.27792	1.18813			0.639747	0.682022
	1.36158	0.938174	0.896998			0.59549	0.809107
	1.26501	0.91147	1.16799			1.07226	0.763487
	1.67749	1.268	1.0129			1.68239	1.00296
	1.33641	0.940472	2.42948			1.12497	0.566136
	1.36158	1.46206	0.53008			1.2056	1.39944
	1.19244	1.26467	0.909227			0.783623	0.625922
	1.46552	1.09572	0.684176			1.79828	1.01605
	1.26467	1.09315	1.08208			1.22946	0.88078
	1.39083	1.29029	0.811075			1.93792	0.954151
	1.39245	0.780122	1.16799			1.16536	1.182
	2.68995	0.959425	1.1253			1.33175	0.856994
	1.30508	1.29029	0.719997			1.08279	1.17348
	1.17633	0.908376	1.00514			1.10788	0.635201
	0.873363	1.25467	1.22587			0.92732	1.0482
	1.02196	1.64232	0.39592			1.46299	1.31599
	1.00923	0.75405	1.17223			1.29044	0.792458
	1.06049	1.30829	1.27763			1.2542	0.783277
	2.04082	0.846893	1.6312			0.94373	0.889756
	0.644958	0.872389	1.21478			1.02166	0.886113
	1.34595	1.45814	1.28063			1.01466	1.10011
	1.0705	1.19191	1.03409			0.770351	1.0706
	0.994576	0.994576	0.957149			0.763487	1.05354
	0.779707	1.21661	1.85224			1.09936	1.06585
	0.908438	1.11625	1.03405			1.78065	1.1439
	1.20641	1.19191	0.896082			1.18429	0.719334
	0.820554	1.10166	0.909602			0.839423	0.978554
	0.626192	1.05511	0.974842			1.036	0.589724
	1.10113	1.3248	1.1359			1.10874	0.919426
	1.08994	1.3837	1.03893			0.775534	0.603149
	1.80299	0.731667	1.70981			1.09551	1.12188
	1.16799	2.44363	0.683398			1.28871	0.948022
	1.32488	0.953513	0.990801			1.82422	1.09253
	1.04183	1.00514	1.21063			0.781299	1.01927
	0.863992	0.56065	0.656379			0.877498	0.963749
	1.70103	1.99857	1.21851			1.03962	0.569512
	1.69777	0.798943	0.684551			0.674655	0.746437
	1.06068	1.12244	0.929331			0.68572	0.978554
	0.957876	1.14966	0.936749			1.02979	1.1411
	1.19912	0.997858	1.12581			1.01754	1.04088
	1.47721	0.489393	1.04183			1.27139	0.904327
	1.10542	1.49481	1.43916			1.22197	1.1182
	1.21053	1.21758	0.889013			0.336879	1.22787
	1.41704	1.00222	1.29273			0.881185	1.00424
	2.07445	1.06263	1.05511			1.08609	1.25682
	1.4974	1.60802	1.20508			1.42675	0.878318
	1.05353	1.0114	0.908558			0.978554	0.594807
	1.26207	0.798943	1.05159			0.574193	1.42675
	1.37947	1.40037	0.729756			1.04835	1.20612
	1.14993	1.36158	0.912707			0.870426	0.978554
	0.800103	1.20186	0.973664			0.731933	0.777677
	0.68291	1.39435	1.17065			0.687894	0.793921
	0.613458	1.02694	0.973111			1.18289	0.8858
	1.89553	1.36158	0.981855			0.978554	0.978554
	1.90082	1.42611	1.10166			0.712883	0.671155
	0.998274	1.21296	0.910725			0.978554	0.619921
	0.945829	1.36158	1.63209			0.634884	1.36867
	2.54556	1.27701	0.958894			0.512576	0.423346
	0.883832	1.36158	1.36158			0.829156	1.13938
	1.66798	0.957331	0.892069			1.10057	1.02682
	1.88846	0.895922	1.02504			1.34098	1.26921
	1.49639	1.59348	1.01519			1.54466	1.40057
	1.1962	1.27675	0.531808			0.738983	0.873833
	0.963456	1.24201	1.22229			1.21394	0.92424
	0.804207	0.961585	1.01729			1.19362	0.978554
	0.918416	2.51221	1.11514			0.986075	1.68382
	1.41582	1.2139	1.2031			1.09671	0.944926
	1.13496	1.03952	0.999095			1.70341	0.922796
	1.31479	0.734364	0.835001			1.54094	0.613119
	1.65973	0.520699	1.05984			0.921104	1.1319
	1.36158	1.20233	1.27527			0.86168	0.92449
	0.82234	1.0526	1.11514			0.653573	1.58145
	1.47612	0.573889	0.918416			0.7617	1.15374
	1.36158	0.548696	0.772151			1.12881	0.753599
	0.99052	1.27422	0.943703			0.816003	0.993358
	1.66083	1.12177	0.748255			1.77557	1.00025
	0.983112	1.09884	0.940674			1.22197	0.471733
	1.29246	0.836707	0.91147			1.29019	0.995691
	1.31312	0.882824	1.18475			0.852695	0.816362
	1.25309	1.22677	1.08987			1.07625	0.667902
	1.19244	0.947785	1.58725			1.34339	0.825893
	1.29246	0.82234	1.06233			1.01466	1.19036
	1.25562	0.975315	1.26501			1.42675	0.863655
	0.993584	0.359551	1.2305			1.70073	1.14583
	1.75706	0.685618	1.024			1.20746	0.978554
	1.15836	1.94097	0.762644			1.27066	1.02804
	1.42611	0.887397	0.896998			1.46513	0.569512
	2.37016	0.991361	1.23891			0.941904	1.09103
	1.36158	0.985452	2.16251			0.818717	0.851939
	1.07643	0.864889	1.19244			1.24859	1.08138
	0.683398	1.2644	0.91147			1.06818	0.683398
	1.12271	0.790857	0.990913			0.653915	1.19362
	0.831093	0.985452	1.48498			1.03262	0.839159
	1.36158	0.448195	0.662278			1.42675	0.995706
	1.15251	1.1308	0.616436			1.09551	0.852919
		1.08371	0.565334			0.942676	0.588692
		1.89553	1.11808			0.937823	0.849229
		1.5648	1.46415			1.36803	0.589724
		3.59367	0.84123			1.07246	0.978554
		1.09155	0.852577			0.978554	0.833851
		1.9026	1.21039			1.05325	0.840729
		0.779085	1.268			1.66127	0.941061
		1.77733	0.969906			0.838878	1.01886
		0.999697	0.849037			0.734786	0.882805
		1.219	0.748255			1.1403	0.92434
		1.18646	1.06233			1.02583	1.17877
		1.49639	0.925486			0.964392	0.884292
		1.43131	1.18163			0.816809	0.845718
		1.69777	0.952181			0.724637	0.883641
		1.25309	1.04759			0.589724	0.734322
		1.29029	0.819657			0.903569	1.14074
		0.924319	0.875616			1.81334	0.788806
		1.54272	1.05984			0.978554	1.05609
		1.88127	1.024			0.306265	1.15567
		0.725737	1.08635			0.58908	0.857745
		0.944237	0.995956			0.978554	0.682022
		1.36158	1.12898			0.58908	1.02861
		1.82816	1.28195			0.881667	0.449606
		1.36158	1.11625			0.892464	0.85896
		1.14563	1.42626			0.736935	1.30204
		0.164586	0.458875			1.01754	1.82579
		1.27111	1.42319			0.885579	1.00025
		1.43287	1.2072			1.06735	0.92449
		2.03121	0.521098			1.23178	0.655954
		0.220989	0.831093			0.792605	1.74196
		1.1537	0.88788			1.3661	0.825471
		1.39245	1.36158			1.12141	0.816809
		1.04292	0.772151			1.03138	1.09334
		1.34898	1.6312			1.08243	1.05561
		1.26217	1.58725			0.978554	0.625922
		1.29142	0.839901			0.86265	2.70541
		0.380261	0.985452			1.1414	1.22167
		1.67519	3.49739			1.24864	0.655065
		1.03405	1.13873			1.17329	0.907515
		0.802858	1.63312			0.832501	1.09681
		2.14573	0.760498			0.851469	0.594227
		0.961702	1.13837			0.978554	0.832501
		1.83109	1.17442			3.36527	0.463525
		0.780122	1.36158			0.940204	0.847302
		1.57856	1.36158			2.08024	1.12598
		1.21195	1.21851			0.824451	0.791569
		0.991919	1.18124			0.994074	1.00904
		1.16154	1.07831			0.934175	1.04886
		1.60802	0.566155			2.32167	0.743163
		1.0009	1.2139			1.85053	0.8304
		0.839901	1.38876			0.881411	0.738319
		1.34269	1.56945			0.530361	0.27329
		1.36158	0.863992			0.978554	0.655954
		0.526894	1.0946			1.23655	0.76961
		0.985452	0.920581			0.754457	0.877968
		1.18298	1.19348			1.30319	0.836184
		0.62226	1.1537			0.716106	0.937524
		1.00461	1.1741			0.665138	0.540395
		1.81243	1.06529			1.10057	0.921403
		0.935451	1.15028			0.873049	1.11409
		0.817784	0.724583			0.414989	1.1403
		1.36158	1.16734			1.09522	1.03673
		1.36158	1.10787			1.62553	0.684252
		1.5112	1.36158			0.919426	0.862825
		0.933858	0.602928			1.13044	1.77971
		1.09017	0.927955			1.43219	0.71408
		1.31634	0.892069			1.21247	1.11801
		0.957149	1.24235			1.17297	0.870426
		1.36158	0.938974			1.21594	1.06711
		0.918789	0.656379			1.78728	0.867606
		1.36158	1.19884			1.05943	0.374508
		1.24201	1.77733			0.990189	0.809107
		1.07188	1.30612			1.88077	0.917449
		0.993584	1.52967			1.24698	1.24303
		0.948979	0.819117			1.30204	1.02092
		0.956205	1.58663			1.12795	1.26921
		0.786264	0.841892			0.807734	0.978554
		0.710625	1.29029			1.29856	1.05354
		1.15922	2.1097			1.08609	1.84357
		1.10346	0.663333			1.01227	1.93792
		1.05159	2.63557			1.18676	1.04262
		2.25932	1.17203			0.978554	1.34098
		1.19348	1.59433			1.08254	0.621691
		0.843704	0.798943			0.798009	0.978554
		1.17808	1.55113			0.978554	0.944926
		0.177597	0.975315			1.46299	1.00424
		1.88816	1.36158			0.717055	1.08838
		0.577423	1.36158			1.2056	0.995691
		2.03396	1.73124			0.948945	0.330505
		1.04648	0.890036			1.17371	0.883548
		0.346737	1.36158			0.804974	0.810417
		1.36158	1.15836			1.06464	1.04223
		1.10081	1.66083			0.876087	0.919958
		0.991361	0.909394			1.07295	0.978554
		0.55272	0.53008			0.978554	0.685963
		0.737675	1.01843			0.978554	2.12979
		1.5648	1.22004			0.978554	0.714437
		1.09107	0.985771			1.44453	0.736935
		0.973941	2.70084			1.01218	1.20265
		1.42932	1.57065			0.691588	0.725915
		1.0224	1.36158			0.951409	0.80433
		0.995956	1.27111			0.903569	1.01652
		0.78081	1.00259			0.921104	0.806878
		1.25724	1.3103			0.806878	1.07627
		1.10346	0.5341			0.58908	0.431536
		1.36158	0.765267			0.80874	0.839159
		1.79285	1.08371			1.03952	0.462015
		1.11514	0.944237			1.56982	0.729241
		1.12271	1.14268			0.689682	0.978554
		1.28195	1.15922			0.876833	1.30417
		1.09035	1.72226			0.92732	0.959571
		0.854158	2.7119			0.84302	0.471733
		1.04648	1.31312			1.21771	1.01754
		1.17223	1.09107			1.94107	0.978554
		1.27237	0.811075			0.978554	0.639747
		1.81045	0.985452			1.2415	0.978554
		0.782183	0.690761			1.18157	1.05653
		1.0009	1.81169			0.520751	0.816809
		1.93689	1.26895			0.88691	0.530361
		1.36158	1.02149			0.7619	1.13225
		0.882431	1.09062			0.770793	0.763487
		1.2261	2.40895			0.978554	1.06219
		1.93689	1.06686			0.978554	1.43636
		1.05561	1.36158			0.736935	0.910441
		1.42611	1.12581			1.06277	0.950675
		1.23891	1.05692			0.336879	0.978554
		0.836977	0.569525			0.828152	1.251
		0.975315	0.64871			0.763487	1.39496
		2.12102	1.23574			1.19195	0.848944
		1.48293	1.20233			0.940254	0.875818
		1.31134	0.921715			1.45981	1.64273
		1.72094	1.6312			0.561161	0.682022
		1.24843	0.842502			0.978554	0.654529
		1.69916	0.63123			1.62732	0.58908
		0.933858	1.36158			1.00461	1.19362
		1.06686	1.36158			1.09245	0.834118
		1.76601	1.38249			1.00533	0.380964
		1.19835	0.915159			0.86586	0.925706
		1.54272	1.07335			0.927186	1.03959
		1.48424	1.18209			1.70341	0.957778
		2.32724	0.966099			1.01002	1.62023
		1.66331	0.995703			0.884349	1.0349
		1.25724	1.20508			0.87102	0.913533
		1.45849	1.00514			0.839423	0.946044
		0.686416	1.12581			1.16319	1.03384
		1.22587	0.804411			1.15073	0.960125
		1.48424	1.09889			0.80144	0.92449
		1.90082	0.609325			0.806878	0.930935
		1.33267	0.831093			0.929748	0.845417
		1.50453	1.21113				0.678614
		1.18163	1.75706				0.789765
		1.12581	1.51808				1.12399
		1.22229	1.05968				1.10816
		1.20233	0.737955				2.02989
		1.66083	1.24504				1.0482
		0.819117	1.0175				1.10816
		0.62559	0.69195				1.08406
		1.81045	1.49064				1.24887
		1.1886	0.737955				0.822194
		1.56726	0.87092				1.62553
		1.36158	0.99432				1.06731
		1.16981	1.32386				0.926178
		1.36158	0.945829				1.12461
		1.284	1.36158				1.40869
		1.25858	1.54508				0.978554
		1.05613	0.811075				0.517455
		1.36158	1.64673				0.978554
		1.19348	1.24369				1.13014
		0.800103	1.41593				0.490632
		1.04493	1.28635				1.13225
		1.69986	1.15243				0.906202
		0.947635	0.762644				1.43636
		1.0224	1.88816				0.791752
		0.746176	0.3697				1.46299
		0.380261	1.28195				1.09334
		1.20508	1.23056				0.753599
		0.873363	1.15836				1.21044
		0.943703	1.01633				1.65634
		1.55554	0.85226				1.23409
		0.62559	1.39249				1.94107
		1.24858	1.04631				0.854267
		1.01133	1.01077				0.812697
		1.17675	0.947545				1.38459
		1.33814	0.989054				0.809514
		0.762644	1.07643				0.903569
		1.23433	1.20508				0.773621
		1.04857	0.961898				0.89383
		1.44641	0.96419				1.12872
		1.14716	0.547346				1.16734
		1.13652	1.04567				0.546044
		1.29997	1.00582				0.512576
		1.52083	0.944237				1.57325
		1.29604	1.81329				1.4658
		1.07322	0.685018				0.941061
		1.36158	0.957149				0.804974
		1.32165	0.852577				1.42675
		1.59235	1.88816				0.908757
		1.24823	0.684176				0.966778
		0.908725	1.29705				1.13897
		1.36158	1.01331				1.07131
		0.701783	0.908797				0.829156
		0.714748	1.69916				1.06671
		1.4368	0.991081				1.00788
		1.219	1.03452				0.92434
		0.661088	1.22677				0.754457
		1.12271	0.731667				0.978554
		0.71775	1.19244				1.87534
		1.16845	1.30645				0.503784
		1.16453	0.970613				1.18349
		0.910227	1.25562				1.40217
		1.03952	1.0797				1.05668
		1.1854	0.812322				1.08668
		0.841123	0.956433				0.632828
		0.890866	1.23891				0.634195
		0.985771	1.14459				0.92449
		1.06233	1.14268				1.30258
		1.88127	1.21195				1.95138
		0.988078	1.12653				1.00028
		1.27675	0.704869				1.22197
		1.27101	0.986512				0.963046
		0.968343	0.751917				0.783331
		1.23211	2.96344				1.11184
		2.32724	1.19466				0.907747
		0.946693	0.870579				1.04158
		1.36158	0.682333				0.953048
		0.800103	1.50694				1.01871
		0.991361	1.28766				1.08102
		1.16425	0.634018				1.27849
		1.0361	1.07909				1.1892
		1.31389	1.36158				0.828238
		1.24835	0.987261				0.881023
		1.09035	1.31479				0.683398
		1.29997	1.1458				1.07153
		1.45205	1.16024				0.528644
		1.36158	1.0642				1.44232
		0.763083	1.02213				0.917774
		1.14138	1.91208				0.881667
		0.654265	1.03405				1.46631
		1.07643	0.82234				1.73545
		1.04857	1.62855				0.832501
		1.23358	0.858222				1.07131
		0.836211	0.841892				0.966635
		0.826011	1.44914				1.02504
		0.812766	1.30733				0.816809
		0.84534	1.0009				1.13388
		1.36158	0.686416				0.867214
		0.748255	1.36158				1.26921
		1.24835	1.08691				0.560666
		1.36158	1.28195				1.16089
		2.32044	1.55308				0.938936
		0.686416	1.36158				1.0152
		0.283101	1.03452				0.991246
		0.661088	1.26109				1.04902
		0.611102	1.24905				0.874673
		0.616436	0.53008				0.864164
		0.771818	1.0009				1.33119
		1.36158	1.66248				0.939567
		1.23413	1.28635				1.01002
		1.38073	0.87092				1.08609
		0.724583	0.616436				1.25607
		1.51808	1.42611				0.789765
		1.32584	0.85226				0.89706
		1.05984	2.62397				0.881185
		0.930909	0.835001				3.08916
		1.15025	0.62559				0.824316
		0.78081	1.1236				0.897121
		1.11944	1.03349				0.845417
		1.19348	1.27096				0.908906
		1.21085	1.25437				1.03168
		1.52329	0.955137				0.530361
		0.863845	0.640212				0.613119
		0.909394	1.27701				1.25715
		1.15291	0.719997				1.07944
		1.10975	0.908323				1.31483
		0.899047	0.600448				0.963046
		0.9744	1.54272				0.960466
		0.787494	0.949603				0.825893
		0.762576	1.23507				1.35805
		0.774375	0.748255				1.05768
		1.81355	1.25764				1.01218
		0.5341	0.413215				1.07544
		0.823101	1.40536				1.55417
		1.10024	1.09196				0.978554
		0.811075	1.11434				0.679759
		1.1359	0.283101				0.663906
		2.51221	1.122				1.29044
		0.634018	1.41582				0.524919
		1.36158	0.996404				1.1403
		1.55335	1.268				0.892464
		0.573889	0.796608				0.846952
		1.15851	0.932735				1.20746
		1.40157	1.00222				1.22629
		1.00259	1.04308				1.68701
		0.975706	0.954308				0.966183
		0.965671	1.11424				1.44797
		0.839234	1.31507				0.978554
		1.39317	1.25794				0.754457
		0.711801	0.68753				1.30258
		1.32995	2.08914				1.24887
		1.28818	0.961954				1.30294
		2.17312	1.08981				1.24303
		0.954462	0.480956				1.02724
		0.710625	0.900027				1.39595
		1.39245	0.759776				0.856539
		1.0009	0.919188				0.784139
		1.23891	1.0069				0.437916
		0.82234	1.33544				0.625922
		1.37858	0.759776				1.12515
		1.24582	2.40895				0.675387
		1.13837	0.704869				0.750604
		0.943275	1.3964				1.02992
		1.19168	1.16845				0.735132
		1.1293	0.904201				0.524919
		1.11782	0.918549				0.492316
		1.15264	1.06505				1.08102
		1.36158	0.721777				0.848254
		1.27792	1.12226				0.309977
		0.871259	1.17808				1.56438
		1.74512	0.900027				1.05257
		0.716442	1.08679				1.18313
		1.58757	1.02203				0.361448
		1.22211	0.995703				2.17373
		0.656379	0.976874				0.735132
		0.744549	0.944296				1.10441
		1.16114	1.09035				1.46299
		1.47946	1.44914				1.09278
		1.06777	1.09791				1.26921
		1.21113	0.981855				1.23682
		0.965002	0.85729				0.939567
		0.62226	0.62226				1.42846
		1.08371	0.892069				0.77679
		1.36158	0.786264				0.775534
		1.06342	0.831093				0.798767
		0.841892	0.90987				0.892464
		1.41823	1.20233				1.37913
		1.57544	0.485709				0.878769
		1.32762	0.900027				0.960778
		0.979033	1.07643				1.09555
		0.983887	1.41593				1.07166
		1.09062	1.15945				0.591008
		1.70028	0.95131				1.50144
		1.21113	1.22121				1.08113
		0.989209	1.06686				1.03715
		1.03893	1.1854				0.783817
		1.11036	1.16799				0.831126
		1.11109	1.62855				0.49198
		0.446465	1.36158				0.707714
		1.00222	1.36158				1.12017
		1.26501	0.720392				1.33542
		0.873433	1.17675				0.92449
		1.18064	1.49094				0.118287
		0.689194	1.53072				0.915624
		1.36158	1.81376				0.878446
		0.92236	1.27839				0.839752
		1.12792	1.22121				0.919554
		1.20477	0.908797				0.702606
		1.04215	1.26467				0.996313
		1.07568	0.827626				0.906707
		1.69916	0.991361				0.951397
		0.910725	0.963456				1.50608
		1.24412	0.950178				0.812697
		1.12203	1.12006				0.850186
		1.36158	1.32165				0.783331
		1.12165	0.459871				0.809514
		1.53456	1.31773				0.781065
		1.56726	1.04215				0.867481
		1.76937	0.976952				0.783623
		0.955137	1.26501				0.884159
		0.87092	0.595322				1.03919
		1.36158	1.74922				0.70565
		1.01809	0.753313				0.560368
		1.11142	0.841892				0.978554
		0.997166	1.13503				1.05354
		0.789286	1.81169				0.427256
		1.18124	1.10651				0.89383
		0.804207	1.54874				1.21044
		1.52083	1.032				1.20746
		2.53825	1.2969				1.093
		0.819657	1.00582				1.18127
		1.51266	0.805832				0.978554
		1.36158	0.689194				1.11528
		0.933175	1.11782				1.00497
		0.53008	0.819657				0.923268
		0.933858	2.12867				0.810417
		1.27086	0.828671				0.512576
		1.74512	0.406085				1.03282
		1.29029	0.978526				1.02493
		1.00071	1.19244				2.32167
		1.42319	1.6312				1.22017
		1.60691	0.53008				1.12795
		1.45018	1.19244				0.951447
		1.15028	0.621143				1.15567
		1.05968	1.28195				1.1645
		1.12271	1.52432				1.28245
		0.683398	0.719997				1.52019
		0.915159	1.6197				1.05827
		1.0233	1.14858				0.944926
		0.782183	1.14916				0.932066
		1.54641	0.75534				1.01338
		1.88816	1.36158				0.769237
		0.839901	1.20233				0.860299
		1.05956	0.831093				0.806878
		1.46552	1.09583				0.825033
		0.684551	1.44385				0.739882
		1.23983	0.818499				1.15073
		1.29832	0.980844				0.460115
		1.40536	0.915525				1.13613
		1.01401	1.7597				0.806374
		1.18124	1.08729				0.923268
		0.96419	1.22559				0.839752
		1.36158	1.19244				0.766745
		3.02204	0.925068				1.0482
		1.24825	0.818951				0.978554
		1.34975	0.969106				0.530361
		2.87444	1.36158				0.848297
		1.66083	1.23817				1.38291
		2.12867	1.22906				0.891261
		0.85729	1.10957				1.41571
		1.06233	1.31916				0.741687
		1.55517	0.406085				0.885579
		1.04446	0.80709				0.885579
		1.41808	0.393632				0.911985
		1.32036	1.06342				1.70341
		1.09417	1.10885				0.653203
		1.09847	1.17633				1.22197
		1.03452	1.02224				2.08115
		2.13685	0.890036				0.806206
		0.764871	1.42932				0.692427
		1.25971	0.685618				0.553096
		1.25698	1.5112				1.46479
		1.0089	0.787733				0.687894
		0.973348	1.09035				0.455662
		1.61848	1.07952				0.735435
		1.19704	1.61529				0.682918
		1.33327	1.31634				0.921328
		1.19884	1.20233				0.744636
		1.16215	1.69916				1.18349
		1.04977	0.945829				1.30319
		1.56945	1.1537				0.990329
		1.66248	0.921176				1.00909
		0.963135	1.17675				0.707714
		1.22939	1.20186				0.881667
		0.878535	0.779233				0.864103
		0.903795	0.780122				0.936192
		0.318223	1.16061				0.776327
		1.06609	1.23794				0.771609
		0.548696	0.62226				0.867038
		1.024	1.16215				0.952494
		1.24905	1.3993				0.802238
		0.685018	1.23891				1.093
		1.31312	1.09512				0.923357
		1.20171	1.14772				1.07629
		1.10074	1.28614				1.34323
		1.18767	0.909602				1.02682
		1.42932	0.955137				0.828561
		0.910227	1.09196				0.761579
		1.29384	1.36158				0.941061
		1.36158	0.3697				1.12637
		1.07188	1.36158				0.907126
		2.31707	1.14232				0.968204
		1.33472	1.41012				1.2834
		1.02288	0.873363				0.921328
		1.55471	0.979232				1.06711
		1.16164	1.18616				0.932177
		1.36158	1.36158				0.930935
		1.24858	1.67339				0.63799
		1.36158	1.18746				1.06731
		1.00374	1.0226				1.07001
		0.64871	0.87092				0.766745
		1.56945	1.024				1.12461
		1.22677	1.54192				0.978554
		0.841892	1.19244				1.40869
		1.25764	1.1106				0.678614
		1.36158	1.06263				0.978554
		1.06686	1.11782				1.18127
		1.13652	0.991081				1.28245
		1.15406	1.11625				0.946044
		0.926743	0.758666				0.806878
		1.06306	0.955137				1.62553
		1.31479	1.19884				1.57614
		1.18475	1.01852				0.455662
		1.50838	1.1014				0.846673
		1.2139	1.42932				0.889997
		1.21195	1.25858				1.15073
		1.07016	1.02203				1.09813
		1.81169	1.0705				0.665138
		1.55335	1.0009				0.942445
		1.36158	1.09379				0.900802
		1.1014	1.40543				0.712883
		1.19244	0.841892				0.887344
		1.14459	1.11216				1.11409
		1.16762	1.45849				0.625922
		1.05029	2.14927				1.1892
		1.99277	1.14716				0.667902
		0.684176	0.936749				0.39531
		2.83356	1.27111				0.901014
		1.36158	0.722715				1.093
		1.12968	1.00169				1.70341
		1.69916	1.01408				0.6944
		0.890036	0.983887				1.05354
		1.71801	1.16549				2.06584
		0.994823	0.78081				0.897121
		1.18475	1.05968				1.78065
		1.11439	1.06946				1.26174
		0.927955	1.16776				1.06328
		0.985452	0.88339				1.09007
		0.871259	1.26455				1.07131
		1.68911	1.1239				1.62912
		1.07363	0.957149				1.03431
		1.83933	0.878749				1.04088
		1.27931	1.08651				1.15473
		1.17174	0.957549				0.84183
		1.5112	1.0377				1.86815
		0.948979	1.2984				0.856994
		0.894023	1.02475				1.40401
		0.910725	1.024				0.832501
		0.985452	1.07909				1.0471
		0.963456	0.976952				1.9517
		0.91147	1.44641				1.17233
		1.0652	0.550042				1.24267
		1.29384	1.04977				1.33719
		1.27244	1.0725				0.92434
		1.48883	1.24905				0.897346
		1.21195	0.640212				0.978554
		1.28614	1.04977				0.784781
		1.09655	0.558834				1.0895
		2.34734	1.15025				0.589724
		1.39732	0.985452				0.775534
		1.30247	0.640493				0.884007
		1.24179	0.925486				1.04833
		0.991919	1.7413				1.05653
		0.954124	1.14268				1.10068
		2.42948	1.24905				1.18287
		2.08534	1.12968				1.05325
		1.23891	1.36158				1.05325
		1.36158	1.22162				0.878446
		1.24905	0.779707				0.775534
		1.5289	1.0171				0.537764
		1.36158	0.53008				1.46379
		1.02881	1.76601				1.30258
		1.36158	1.09107				0.735435
		1.3178	1.18064				0.963522
		1.00108	1.13652				1.09575
		0.828576	1.12177				1.07866
		1.21257	1.07188				0.823228
		1.61431	0.990801				1.33119
		1.25971	1.48424				1.05077
		1.14044	1.67339				0.735132
		0.764871	0.901141				1.09551
		1.43287	2.37016				0.893536
		1.67191	1.10314				0.791569
		4.03134	0.853105				1.12461
		1.3016	0.458875				0.7861
		1.1014	0.938728				1.3446
		1.27093	1.08264				0.606657
		1.36158	1.05599				0.719334
		1.71801	1.96007				0.7861
		1.22677	1.51203				0.93128
		1.14459	1.06012				0.679759
		1.93689	1.12968				0.95411
		0.973941	1.06623				1.36162
		1.08994	1.24179				0.978554
		2.25932	1.4253				0.877794
		1.15543	1.2969				0.932755
		0.938728	1.21621				0.816003
		0.851695	1.07188				0.519408
		1.27661	0.565334				0.806121
		1.47481	0.819657				1.00126
		1.14332	1.39392				0.964981
		0.883832	0.613458				1.0314
		1.10285	1.10074				1.07131
		1.10681	1.024				1.23892
		1.12271	1.11625				1.02976
		1.12165	1.58663				1.15267
		0.859151	0.996404				0.634884
		0.975315	1.10074				1.30396
		1.21195	1.11782				0.880942
		1.19348	1.5112				0.978554
		1.36158	2.21702				1.04795
		1.27212	1.49094				1.04445
		1.74876	1.1537				0.939837
		1.28164	1.18124				0.755097
		0.999296	1.219				0.751511
		1.41808	0.975315				0.838893
		1.09035	0.835001				0.735937
		1.16738	0.651751				1.05976
		1.36158	1.23836				1.14441
		1.13485	1.15866				1.00904
		1.1741	1.25133				0.913749
		0.979232	1.13559				0.679759
		1.19244	2.42948				1.14476
		0.886215	1.28222				0.49332
		1.00514	1.31124				0.848944
		1.09035	1.16746				1.20265
		1.63322	0.920169				0.667902
		1.09062	1.36158				1.15213
		1.808	0.627117				1.08668
		1.36158	1.05968				0.826131
		1.81045	0.956863				0.908906
		1.1537	3.14726				1.09551
		0.993584	0.938728				1.04148
		0.91147	1.10346				1.22117
		1.0358	1.02608				1.26426
		0.975315	0.768514				0.719334
		1.18064	1.05599				0.935446
		1.31634	1.6312				1.36886
		1.2269	0.842502				0.900374
		0.748255	1.1746				0.829156
		0.929331	1.05159				1.26921
		1.18124	1.04857				0.784139
		1.0226	1.29193				1.23863
		0.890036	0.871259				0.897681
		0.910725	1.36158				0.863655
		1.71734	0.993584				0.839752
		1.20233	1.55471				0.830512
		0.823101	1.19181				0.890396
		1.51697	1.66963				1.05325
		0.910227	0.874385				0.805219
		1.01843	1.156				2.18664
		1.49639	1.32279				0.929675
		1.2984	1.72957				1.10037
		0.854158	1.04857				0.437916
		0.49904	1.13151				0.917774
		1.024	1.131				0.953495
		0.707216	0.943703				0.978554
		0.890036	1.18349				0.978554
		0.955137	1.11808				1.08668
		0.820554	0.799137				0.725791
		1.18064	1.08106				1.04998
		1.3802	0.978575				0.745059
		0.785684	1.16322				1.29422
		1.44615	1.81045				1.00909
		1.81329	1.88326				0.769362
		1.5112	1.09928				0.908906
		0.758666	0.750396				1.04795
		1.21704	1.77646				0.806878
		1.20233	0.869442				1.27066
		0.744549	0.737955				1.44342
		0.923772	0.55272				1.08609
		1.33544	1.11142				0.716106
		1.36158	0.96521				1.22117
		1.25764	1.72957				0.978554
		1.15785	0.5341				1.46379
		2.03396	1.4368				0.978554
		2.48685	1.36158				0.866076
		0.95131	1.36158				0.9285
		1.22121	1.63312				1.62375
		1.5112	0.682576				1.95198
		1.13133	0.985771				1.30396
		1.12244	1.10083				0.679759
		2.70635	1.48424				0.589724
		1.04857	0.62559				1.08102
		1.46816	1.04235				1.18676
		0.977202	1.09107				0.870426
		0.708423	1.00421				0.561161
		1.24843	1.49196				0.934275
		1.26273	0.998974				0.847302
		0.90888	0.740111				0.991759
		3.23041	1.73771				1.10037
		0.589052	2.20903				1.55417
		1.27485	1.15559				1.06003
		4.56529	1.31134				0.797675
		0.798395	1.23091				1.05827
		1.36158	1.07085				0.929748
		0.798943	1.43287				1.55417
		0.614578	1.38352				0.93795
		1.14459	0.956863				1.02195
		1.00792	0.836341				1.06166
		0.613458	1.34811				2.2619
		1.45215	0.985847				0.917774
		0.994576	0.804207				0.793046
		1.67459	1.28635				0.911575
		1.5554	1.2261				0.960794
		1.27141	0.984061				0.978554
		1.41191	1.19191				0.784781
		1.10815	0.685618				0.806374
		0.612944	0.949603				1.10072
		0.873363	1.0526				0.858591
		0.5341	0.930309				1.09103
		1.0266	1.55471				0.903473
		1.66083	1.27666				0.544846
		0.62226	1.09196				1.41906
		1.36158	1.18209				1.33119
		1.16061	1.70028				1.25616
		1.36158	1.58663				1.22258
		1.90082	1.36158				1.77557
		1.20163	1.11477				0.77584
		1.47411	0.833055				1.01265
		0.932735	1.09035				1.39674
		0.774957	1.22565				1.24303
		2.87444	1.0224				1.05354
		1.24328	1.44385				1.02365
		1.69777	1.42319				0.986839
		1.69777	1.36158				1.15374
		0.921176	0.956433				1.09491
		1.08036	0.740111				0.949387
		1.29883	0.908725				0.591174
		1.11625	1.73771				0.730426
		1.09107	1.2452				0.868449
		1.00503	1.11434				0.846179
		1.47481	1.48081				1.19362
		0.957149	0.996404				0.978554
		1.36158	1.19191				1.16707
		1.30413	1.06342				0.856539
		1.7687	1.0705				1.1683
		1.19519	1.40766				0.742758
		1.03816	1.0502				0.754457
		0.68753	0.508618				0.494121
		1.29361	1.11477				1.00424
		0.370391	0.730383				0.786076
		1.25704	0.894994				1.94829
		0.954462	2.25932				1.19481
		1.17675	1.07643				1.73545
		1.29384	1.08616				0.770351
		1.27485	0.732383				0.718185
		0.879991	1.13219				1.00643
		1.2483	1.06505				0.773083
		1.36158	1.10569				0.916225
		1.56255	1.07383				0.807449
		1.36158	1.31887				1.06671
		1.61279	0.975923				0.802238
		1.52083	1.112				0.998504
		1.63254	0.660033				0.784139
		1.4368	0.763083				1.28676
		1.1746	0.640212				1.15258
		0.941491	0.492486				0.887344
		1.39736	1.72957				1.22218
		1.19152	0.957149				0.978554
		0.9744	1.17299				1.22218
		1.28635	0.685018				1.11179
		1.46552	0.838565				0.834118
		1.36158	1.07643				1.26029
		0.849895	1.11036				1.11785
		1.14905	0.946693				0.568688
		1.70028	0.231638				1.13626
		1.02184	0.68387				0.687688
		1.94304	2.47763				0.939837
		1.36158	0.770783				1.18181
		1.36158	1.38187				0.849966
		0.984315	0.927609				0.635201
		1.16776	1.49706				0.437916
		2.48685	1.17675				0.58908
		1.44928	1.11625				1.01473
		1.16453	1.06012				0.704193
		0.573889	0.735565				0.562148
		1.06263	1.29029				0.889729
		1.27141	1.04977				0.889729
		1.15291	1.0233				1.06711
		1.49064	1.36158				1.11736
		0.708423	1.08994				1.05993
		0.53008	1.44311				0.591008
		1.2261	1.53841				0.867983
		1.15836	1.34414				1.07592
		1.5648	0.714748				0.978554
		2.17044	1.02539				1.21099
		0.962289	1.40216				1.00812
		1.52967	1.23891				0.815763
		0.981855	1.36158				0.822609
		0.97348	1.39736				0.994836
		1.48513	0.940472				1.08303
		1.53775	1.36158				0.94899
		1.58797	1.23206				0.978554
		1.09196	1.11477				1.39496
		0.765267	1.36158				0.801769
		1.03083	1.07909				0.531911
		1.21704	1.36158				0.870067
		1.36158	0.894994				1.41106
		0.992962	1.24369				1.28522
		1.13499	0.842712				0.978554
		1.33267	0.788059				1.08138
		1.02288	1.38187				1.01605
		0.751917	0.589052				0.978554
		1.00792	0.981855				1.14522
		1.11625	1.18124				0.862336
		2.35786	1.25309				1.12757
		1.29043	0.565334				0.958209
		1.54192	0.925486				0.569877
		1.25437	0.786264				0.860299
		1.02685	0.612944				1.36738
		0.929331	0.685018				0.978554
		4.29832	1.24369				1.62375
		1.09196	1.15768				1.43965
		1.1363	1.24179				1.01567
		1.25764	1.22576				0.779587
		0.923772	0.707216				0.990329
		1.18209	0.846893				1.20943
		1.46552	0.841892				0.920479
		1.87782	1.02288				0.950353
		0.839901	0.68387				0.988784
		0.877031	1.36158				0.863067
		1.42319	1.11782				0.978554
		0.920169	0.595322				0.775026
		1.36158	1.29384				0.87102
		1.0009	1.17864				0.784139
		1.4848	1.36158				0.770351
		0.949395	1.19209				0.625922
		0.589052	1.44615				1.07544
		0.87092	1.20055				0.897233
		2.17044	0.827626				1.03933
		1.01246	1.06233				0.966024
		0.896082	1.84317				0.92732
		1.01562	0.683398				1.12299
		0.737955	1.77733				1.00566
		1.08994	1.01408				1.05976
		1.47168	0.763083				1.11139
		0.719997	0.9744				1.13897
		1.03691	0.84534				0.899558
		1.69916	0.894868				1.03689
		0.90909	0.820554				0.822609
		0.757774	0.522691				0.881185
		1.36158	1.43701				1.11139
		2.06678	0.937411				0.914439
		1.63209	1.0705				1.01466
		1.17808	0.969923				0.491151
		1.36158	1.36158				1.54212
		1.13652	1.36158				0.60506
		1.18349	0.716281				1.03933
		1.55471	0.702125				0.993358
		1.36158	1.43701				0.68572
		0.686416	0.839901				1.29107
		1.36158	0.758666				1.06328
		0.85226	1.05654				1.05373
		1.29127	1.15644				0.653144
		2.40895	1.22097				0.495317
		1.26776	0.822126				0.934803
		1.45814	0.841739				0.802238
		0.90909	0.80709				1.03952
		1.36158	1.23445				1.18429
		1.55471	1.2654				0.944926
		1.23507	1.24369				1.28245
		1.0233	0.878827				1.11818
		0.819657	1.15001				1.33332
		1.49064	1.21053				1.4178
		1.22706	1.328				0.978554
		1.06686	1.06012				1.15267
		1.31994	1.36158				0.948069
		1.27701	1.32273				1.10564
		1.46206	1.11427				0.939977
		0.56065	1.7597				0.673233
		1.02224	1.15251				1.03689
		1.27141	1.6031				0.631549
		1.24082	0.985452				0.978554
		1.13512	0.762644				0.654529
		1.13559	1.17864				0.783623
		1.19753	0.867955				0.806878
		1.49706	0.766632				0.94373
		1.54641	1.13652				2.21897
		0.737955	3.23041				0.978554
		1.46816	2.69646				0.492316
		1.12177	1.27675				1.148
		1.1782	0.627574				1.22278
		1.30928	0.910725				0.978554
		1.27402	0.820554				1.00296
		0.818155	1.11036				1.01473
		1.24843	1.31634				0.743163
		1.30612	2.03121				0.530361
		1.52967	1.024				0.783817
		1.04308	1.49064				1.06711
		1.13119	1.93689				1.61145
		0.78081	1.04308				1.27888
		0.878749	1.29705				0.809107
		0.714748	1.67822				0.832501
		1.36158	0.818499				0.922207
		0.731667	1.25764				1.0349
		0.938174	0.909602				0.816138
		2.3429	0.933858				1.03933
		0.871321	1.17506				0.875683
		1.47007	1.43498				0.804123
		1.00988	1.06233				0.87102
		1.07593	1.06012				1.32467
		1.19244	1.02731				0.903569
		1.58479	1.20186				0.903855
		0.772151	1.30875				0.910441
		0.878749	1.0572				0.87102
		1.40927	0.994863				1.25682
		1.22559	1.32715				0.746669
		2.12867	1.36158				0.891053
		1.26895	1.10708				0.848944
		1.22587	1.09833				0.607538
		1.07643	1.19519				1.00566
		1.15264	0.600448				0.856615
		1.21621	0.793225				0.769362
		0.751917	1.36158				1.01167
		1.37971	0.78081				1.65084
		1.78443	1.07305				1.39496
		1.00222	1.29384				1.4887
		1.17619	1.20186				0.588247
		1.2452	0.844523				1.24962
		1.08987	1.03893				0.641121
		1.20186	1.9749				0.617464
		1.7893	1.23433				0.799185
		1.49292	2.02576				1.12598
		1.04183	0.901141				1.11329
		0.62559	1.76601				0.93203
		3.02204	1.11036				0.61932
		1.76601	1.27763				1.11139
		0.64871	1.10285				0.832364
		1.76802	0.748735				0.939056
		0.981331	1.22727				1.35981
		0.654265	1.04578				0.907587
		1.07643	1.25724				0.913389
		1.0226	0.934873				1.16465
		1.10468	2.03396				0.894092
		1.68008	0.62559				1.01466
		0.854158	0.600448				2.62562
		1.62426	1.36158				0.880838
		1.03893	0.393632				1.02793
		1.36158	0.968343				1.43636
		1.53985	1.23817				1.2415
		1.26467	1.10468				1.47759
		0.881962	0.943435				1.19481
		2.12271	0.727584				0.863767
		2.70398	0.959637				1.18516
		0.322206	1.43571				0.801172
		0.492486	1.47168				1.00299
		1.40151	1.12661				1.22117
		1.03791	1.27297				1.55417
		1.13559	0.892069				2.12979
		1.36158	1.12371				1.31388
		0.609325	1.12581				0.688416
		1.47411	0.910725				0.848944
		1.19475	0.929331				0.784139
		0.41791	0.966099				0.798009
		0.814582	1.11625				1.1411
		0.982743	1.2444				0.497298
		1.0226	1.00792				1.05943
		1.3344	0.577423				1.11768
		0.787965	1.16981				1.94332
		0.846893	1.2139				0.864103
		1.25287	1.74784				0.746669
		1.63322	2.03754				1.1411
		1.7597	1.05654				0.7834
		1.29384	1.08208				0.679759
		1.0171	1.1537				1.22218
		1.18646	0.842502				1.02979
		2.09757	1.32924				1.39985
		0.651751	1.0226				0.609288
		1.55471	1.22939				1.30115
		1.4542	0.550042				1.19521
		0.912707	1.05159				0.914491
		1.55182	1.00071				0.835071
		0.943435	0.977872				0.893132
		1.14949	1.25418				1.0223
		0.82682	0.598077				0.81702
		1.03068	1.26681				0.990925
		1.04308	1.10841				1.32191
		1.03545	1.05248				0.856615
		1.13528	0.78081				1.01009
		0.891168	1.16799				1.03834
		1.42611	1.14772				0.735435
		0.854158	1.36158				0.71216
		1.48498	0.865586				1.10564
		0.919188	1.20467				0.839423
		0.969923	0.935573				0.939056
		0.814122	0.967553				0.978554
		1.024	1.58663				1.23682
		1.04631	0.919302				1.17124
		1.43188	0.923772				0.607538
		1.22677	1.18746				0.802238
		1.34458	1.22906				1.00904
		1.26942	0.773521				2.17191
		1.40681	0.90888				0.694915
		0.602132	0.967955				1.55987
		1.13973	1.25537				0.7619
		1.0508	1.11335				1.09921
		0.973664	1.04359				1.11801
		0.934873	1.18608				0.672157
		1.93542	1.14546				1.12335
		1.27388	0.912707				0.934907
		0.737675	0.863992				1.35348
		1.41286	0.780122				1.09007
		0.759776	1.03983				1.09936
		2.03396	1.03269				0.71408
		1.41073	1.36158				0.856994
		1.5735	1.13652				1.05213
		1.71488	1.23119				0.653915
		1.0233	1.25959				0.860797
		1.36158	2.2618				1.56982
		0.96895	0.938728				1.11043
		1.34269	1.19168				0.847078
		0.843499	0.977619				0.913461
		1.36158	1.88127				0.798009
		1.54272	1.74784				1.13839
		0.934873	1.02224				1.32144
		0.858084	0.846893				1.02299
		1.43305	1.16845				0.893647
		1.1274	1.25711				1.42846
		1.4368	1.30496				0.889656
		1.0039	1.28318				1.06328
		1.40681	0.602928				0.848944
		1.0361	1.16061				0.579144
		2.03674	0.842502				0.856742
		1.56945	0.887397				0.890396
		0.833992	1.44615				1.06277
		1.96007	1.09196				1.06328
		1.05654	0.589052				0.466222
		1.01633	0.925486				1.52985
		1.0642	1.73771				0.893647
		1.00203	1.31301				0.978554
		0.43485	1.18437				1.25616
		0.996404	1.12615				1.01841
		1.1359	1.43287				0.720284
		1.09583	0.92808				0.754457
		1.30508	0.573889				0.92116
		0.890156	0.808908				1.25748
		1.56255	0.886149				0.572515
		0.589052	1.24458				1.1007
		1.31627	1.11477				0.784139
		1.08938	1.47972				0.875728
		1.11674	0.632753				0.988529
		0.877031	1.1308				1.03705
		1.0233	1.12898				1.05574
		1.02608	1.18064				0.55177
		0.595322	1.19704				1.02396
		1.18064	1.16776				1.50166
		1.34066	1.20559				0.823051
		1.36158	1.29384				0.8858
		1.20186	1.30376				0.932177
		1.22939	1.25484				1.02979
		0.839901	1.18135				1.00025
		0.908607	1.56945				0.737077
		1.36158	1.06798				0.878318
		1.49706	0.978575				0.943227
		1.03669	1.64673				0.947089
		1.14949	0.612944				0.816809
		1.32044	1.58663				1.02396
		0.909394	0.683398				0.947089
		0.880355	1.15237				0.753311
		0.933858	2.25442				1.33569
		1.17299	0.820554				1.04357
		1.16746	0.987194				0.628176
		3.14726	1.03029				0.477061
		0.730383	1.52083				1.28387
		1.33544	0.68753				1.11731
		0.796608	1.77754				0.833121
		0.883832	0.8389				1.10468
		1.02154	1.1253				0.73447
		0.859151	1.08473				0.87102
		0.899047	1.48498				1.07608
		1.20559	1.0226				1.29197
		2.03396	1.27388				0.947021
		1.06466	1.76601				1.13613
		1.29997	0.979828				0.773083
		2.70819	1.66248				0.574193
		1.32273	1.81355				1.05887
		0.91147	0.927609				1.12515
		1.47411	1.03029				1.46379
		1.10254	0.867955				0.735435
		1.19244	0.883832				1.01344
		3.68623	1.23891				0.9361
		0.624542	1.07643				0.754457
		0.621143	0.782183				1.39496
		1.22229	1.10346				0.734677
		1.61608	1.37924				0.743163
		1.21195	1.01335				1.11736
		1.86587	1.58479				1.2038
		0.939747	2.06342				1.01924
		1.36158	0.978526				1.0349
		1.06075	0.744083				0.691588
		1.21195	1.20233				0.870227
		1.404	1.46552				0.835071
		1.46816	0.456374				0.686448
		1.808	1.36158				1.46479
		1.03893	1.57025				1.07544
		1.3344	1.00792				0.70095
		2.48996	1.20508				0.94373
		1.36158	0.983887				1.41106
		1.11066	1.18475				1.09491
		1.00768	1.17633				1.04223
		0.995703	1.13652				1.04435
		1.2901	1.09756				0.876087
		1.10794	1.16574				0.964392
		1.41808	1.30264				1.30204
		1.15669	2.2618				0.870227
		2.24002	0.763083				1.17787
		1.12254	1.05968				0.926
		1.52083	0.842502				1.03768
		1.01562	1.03791				1.10591
		0.763083	1.032				0.788081
		1.36158	1.58663				1.05227
		1.24905	1.17633				0.824248
		1.9026	1.53135				0.588433
		1.32273	1.25437				1.33332
		1.30264	0.880698				1.0482
		0.945829	0.686416				0.88246
		0.84534	1.45814				0.491711
		0.32646	2.10672				1.14476
		0.577423	1.29705				0.940198
		1.50415	0.896082				1.06098
		1.23467	1.02631				1.12795
		0.811738	1.1559				0.978554
		0.763083	0.785684				0.978554
		1.45814	1.02171				0.824854
		1.5112	0.923772				0.575026
		1.29741	1.18475				1.22117
		0.779707	0.515878				1.241
		0.825373	1.47411				1.21661
		0.847775	1.23802				1.78065
		1.16845	1.36158				0.654529
		0.811773	0.968305				0.794455
		0.978526	1.08036				1.04998
		1.96007	1.36158				1.26468
		1.81329	1.17808				1.3661
		0.624542	1.0361				1.09813
		1.04034	0.825524				0.903425
		3.35413	0.55566				0.9361
		1.36158	0.886215				1.12326
		1.32386	0.776464				0.919426
		0.883832	0.964261				0.93795
		0.959751	1.84441				1.35674
		1.93689	1.19717				2.04431
		0.50211	0.921715				0.978554
		0.996404	1.93689				1.08668
		1.00705	1.0642				1.70942
		1.36158	1.03034				0.783623
		0.492486	0.844114				0.907126
		0.993584	0.968472				0.742045
		1.00582	1.27701				0.921328
		1.36158	0.950894				0.449606
		0.418657	0.748649				0.773621
		1.07851	0.798943				0.978554
		1.04669	1.23295				0.607538
		1.84979	0.85612				0.864326
		1.869	1.30413				0.903473
		0.598077	0.913985				1.45981
		1.72226	1.46552				0.877672
		1.21257	1.66963				0.953527
		1.31773	0.897781				0.667902
		0.800407	1.21085				1.26468
		1.22958	1.10787				0.829156
		1.93519	0.992223				0.92434
		1.02949	1.51543				0.887737
		1.51203	0.975315				1.27849
		1.61529	0.954462				0.724384
		2.20206	0.841892				1.01605
		0.748255	1.20477				0.937837
		1.93187	2.25932				0.809107
		0.916312	1.15291				0.756659
		1.02539	0.95131				0.897681
		1.11439	2.08294				1.38515
		0.959637	1.0233				1.023
		1.21195	1.42932				0.978554
		1.23252	2.20206				1.62553
		0.993584	1.12386				0.763487
		1.7597	2.42948				1.21723
		2.53825	1.21841				1.06464
		1.93073	0.91147				1.08711
		1.18135	1.04682				0.7861
		1.5112	0.763083				0.816809
		1.49064	1.09062				0.956364
		1.28818	0.685618				1.44221
		1.08208	1.36158				1.05561
		0.68387	0.931244				0.771191
		0.883832	1.06466				0.978554
		1.29367	0.88686				1.39496
			1.84979				1.12461
			1.42932				1.21044
			0.967553				0.811279
			0.84123				0.99194
			1.39392				1.33332
			1.36158				1.27419
			0.908976				0.932755
			0.819657				1.04148
			1.00988				1.02092
			0.930309				1.28245
			1.06012				0.735937
			0.950894				1.13839
			0.948979				1.2885
			1.48424				0.841052
			1.36158				1.29856
			1.20641				1.68382
			0.945829				1.08406
			1.09576				0.510719
			1.27111				0.824451
			1.24858				0.826131
			1.17633				0.636914
			1.44615				0.717151
			0.308424				0.901675
			0.817587				1.18676
			1.60802				1.08597
			1.13528				0.763013
			1.05984				1.39203
			1.02539				0.871691
			2.00316				1.10385
			1.24905				0.978554
			1.00047				0.95287
			1.4586				0.796214
			1.04493				0.819624
			0.930016				0.726836
			1.77733				0.735937
			1.12723				0.978554
			0.908976				0.706102
			0.783414				0.923501
			1.14098				0.888483
			1.0642				0.829156
			0.964865				1.46562
			1.10074				1.00236
			1.13758				1.01466
			1.14905				0.978554
			2.08914				0.628639
			1.24905				1.12598
			1.45205				0.770351
			0.975315				1.27114
			1.81169				1.20265
			1.4542				0.790731
			0.812322				1.08609
			1.09004				0.903569
			1.23221				0.77584
			1.30508				1.30258
			0.964037				0.856994
			1.58178				1.80619
			0.883832				2.42826
			0.56065				0.95008
			1.05112				1.3623
			1.36158				1.06087
			1.13559				0.897681
			0.985372				0.83261
			1.2697				0.978554
			1.16496				0.978554
			1.27701				0.909153
			0.880529				0.87102
			1.9035				0.8301
			0.644958				1.07001
			1.36158				0.714918
			0.613458				1.60233
			1.11514				0.686448
			1.25724				0.600977
			0.823741				0.646136
			1.05956				0.699631
			1.28635				1.28703
			1.26784				0.84302
			2.15782				1.12461
			0.910725				0.798009
			1.23337				1.33278
[truncated: 27,997 more rows]

## Sheet: Figure 1br2
WT <=10kb	WT <=250kb	WT <=1000kb	WT > 1000kb	ATMi <=10kb	ATMi <=250kb	ATMi <=1000kb	ATMi > 1000kb
0.674878	0.872628	1.19158	0.674878	0.710344	1.21557	1.77247	1.05969
1.13354	1.26007	1.1607	0.896149	0.505978	1.37417	0.734407	1.1132
1.70311	0.863081	0.872628	2.2018	1.25617	0.838826	1.11654	1.00571
0.600715	1.01484	0.785514	1.64864	0.321325	0.505978	1.64194	1.15925
0.342971	1.90589	1.59776	0.951811	1.17614	1.47465	1.41319	1.06042
2.07143	1.29571	2.05247	1.22806	1.87102	1.04338	1.85606	1.40904
1.24758	0.943068	1.28888	1.18997	1.68304	1.04201	1.0184	1.09787
0.797671	1.51418	1.50843	1.03349	1.0469	1.01552	1.82204	1.19622
1.19376	2.36525	0.673963	0.797671	0.849155	0.962854	0.709382	1.0469
1.22883	2.08441	1.25223	2.30187	1.35786	1.15895	2.13011	0.943244
1.29006	2.95289	0.854565	0.674878	0.943244	1.71639	1.05267	1.05969
1.19158	1.78761	1.21909	2.21834	0.943244	1.46437	1.28315	1.56176
1.54202	2.1015	1.08682	1.22544	1.19817	2.7988	0.80945	1.16606
1.08092	0.896149	1.17561	0.653947	0.86529	1.0914	1.04129	0.688313
0.896149	1.28578	0.643713	0.811206	0.483125	1.77065	0.943244	0.585616
0.734681	1.34199	1.00803	0.787129	1.49809	1.0143	0.966795	0.553094
1.44933	0.99684	1.66604	1.15174	1.17122	1.119	1.65635	1.24589
0.970211	0.937734	1.32466	1.13835	0.772263	1.74101	2.02565	1.28315
1.02237	1.13835	1.08246	0.769931	1.46151	1.19054	0.943244	1.6075
1.22055	1.23819	1.18997	1.22806	2.76888	1.07455	1.64483	1.05969
1.77044	1.31842	1.28319	0.403421	2.18028	1.87799	1.27773	0.521863
1.01484	1.77473	2.59957	0.544718	3.93402	1.51927	1.08725	1.68304
0.720434	0.807422	1.59527	1.42852	0.719195	1.68401	1.25617	1.03663
1.05859	1.04725	0.759333	1.22458	0.758294	1.31314	1.34078	0.943244
1.05859	1.09419	1.15098	1.58549	1.72494	0.943244	1.04747	0.943244
1.04427	1.78343	1.1365	1.24273	1.64194	1.12675	0.881861	0.839018
1.97941	1.70714	1.39126	1.25106	0.686773	1.51649	1.20381	0.756463
3.78695	0.850832	0.973906	1.6307	1.24654	1.59698	1.00741	1.2525
1.11939	0.663383	0.995171	1.10901	0.943244	1.41273	1.55574	1.05527
1.20263	2.1207	0.855508	0.896149	1.09915	0.931319	0.943244	0.799237
0.747616	1.33869	1.82721	1.11926	1.09958	0.820744	0.646159	1.06066
1.77761	0.896149	0.769036	0.857271	1.63342	0.650311	0.825827	0.800018
3.7376	1.88093	0.613897	0.428962	0.943244	1.29259	2.16033	0.76443
1.53474	0.964951	1.45392	0.73395	0.826071	1.21178	0.91912	1.11397
1.24758	0.896149	2.34155	1.46129	0.91083	0.632284	1.36813	0.603336
1.73784	0.896149	0.987827	0.896149	1.05969	1.25102	0.83959	1.30803
0.814927	1.47262	0.896149	1.03297	1.08403	0.874769	1.41291	1.37526
1.21312	0.820043	0.797671	1.12319	1.07609	1.71639	2.22419	0.872957
1.35454	0.815415	1.7514	0.846501	1.25558	1.49485	1.20895	0.890986
1.55187	0.990316	2.00251	0.987129	0.735937	0.923217	1.41348	1.27841
0.896149	1.0736	1.52724	1.11976	0.799237	1.45311	1.51389	0.88893
2.12616	1.25283	1.29035	0.797671	0.849853	1.27363	0.750253	1.0469
2.47759	1.13354	1.4383	1.18997	1.6075	1.31681	1.2063	0.479353
1.23012	1.59901	1.10242	0.524303	0.713184	1.27174	2.60779	0.590995
0.896149	0.815415	1.25318	0.74924	1.08688	1.31804	1.29259	0.170093
0.674878	0.846638	1.24758	0.720434	1.31681	1.31314	1.23066	0.943244
1.90589	0.661555	1.11742	0.896149	0.437289	0.77329	0.884657	1.15925
2.14245	0.955497	1.14439	1.54495	1.28894	0.891131	1.12394	1.02861
0.797671	1.45719	0.951811	1.12486	2.39439	0.498783	0.849389	1.22775
1.37501	0.648594	1.37684	1.77968	0.72984	1.31804	1.49809	1.47465
1.33979	1.36029	0.896149	0.956802	1.02386	1.28894	1.13142	1.10284
1.9874	2.30187	1.4233	1.1924	0.837112	1.00571	1.21721	1.09915
2.03211	0.250276	1.18667	0.641922	0.76443	0.943244	0.943244	0.742554
3.08188	0.677576	1.37955	1.20824	1.08688	1.1132	0.858267	1.08403
0.827479	3.88331	0.872628	0.451778	0.83959	0.909676	0.722602	0.943244
0.943068	2.20759	1.13835	1.03524	1.07704	1.55762	0.943244	0.8805
1.97941	0.726263	0.529305	1.23769	1.06066	0.79509	1.46437	1.01172
1.13945	0.60233	0.705479	1.20824	2.76888	1.08403	1.0269	0.473968
0.896149	1.52724	1.53979	1.18064	0.772134	1.77247	1.33301	1.28546
0.94566	0.574821	0.816668	1.31491	0.995501	1.3305	1.01209	1.06078
1.22974	1.64685	1.04427	0.809704	1.50359	1.3418	1.36813	0.852256
0.502237	1.19289	1.28862	0.926945	0.962854	1.08725	1.01014	0.489449
1.21393	0.718694	0.976883	2.04017	1.38582	1.06759	0.69849	1.21083
1.08207	0.896149	1.15038	0.753337	1.08019	1.14393	1.26698	0.642608
2.63063	1.53398	0.949811	1.22806	0.943244	1.09787	0.943244	0.710344
1.30257	1.37684	1.17576	2.20759		0.321325	1.08449	2.55366
1.11957	1.64685	1.29741	0.674878		2.3236	1.46151	0.477444
1.6947	1.29741	1.01544	1.98901		1.10945	0.553474	3.24384
1.39919	2.57027	2.66875	0.998818		0.810392	1.87799	0.881493
1.34291	1.26407	0.822087	0.617842		0.391639	1.33301	0.533138
1.04253	1.02237	2.51083	1.02237		1.86799	1.22481	1.07609
1.35808	1.16978	0.673963	0.544718		1.45311	0.943244	2.05294
	1.09867	1.07449	0.417291		1.5533	1.19817	0.799237
	1.08682	1.04427	1.20824		1.02779	1.0729	1.22481
	1.05641	0.573213	1.77473		0.553474	1.23273	2.05294
	1.09311	0.896149	1.38055		1.12394	1.0143	0.943244
	1.55187	1.10242	0.73893		0.76443	0.968668	0.943244
	1.17249	1.04804	0.807422		1.6075	0.943244	0.943244
	1.2748	1.04108	1.27368		1.27062	1.00304	1.06873
	1.29006	1.6307	0.581711		9.51819	0.713184	0.4468
	1.26407	0.981362	0.896149		0.943244	1.0469	1.07609
	0.673963	1.55187	0.74924		0.631428	0.675657	1.71639
	1.58549	0.797671	0.673227		2.3236	1.71639	0.708606
	2.28455	0.641922	3.09979		1.2525	1.02335	3.2627
	1.32381	1.48379	0.827741		0.334699	0.789558	1.37526
	12.3017	0.877123	0.680581		1.03663	2.40461	0.813588
	0.768583	0.950904	2.12616		1.17614	0.896316	1.68304
	0.896149	1.52724	0.60233		0.888083	1.0212	0.788614
	1.01635	1.0299	0.717811		0.83959	1.31314	0.520896
	0.822087	0.970211	1.56271		1.28315	1.29015	1.25506
	1.34274	1.4233	1.32289		1.15925	2.10774	1.39241
	1.37093	1.19434	1.22458		3.51573	0.852721	0.992628
	1.10577	1.44933	0.721801		0.891131	0.796092	0.625159
	0.93507	1.10256	0.727064		1.48892	1.56176	0.841546
	0.699193	0.91013	0.981092		1.2998	0.809133	1.03265
	1.12805	1.48379	1.11907		1.16676	1.68304	0.755533
	2.64473	0.896149	1.11742		1.33221	0.603336	0.943244
	2.11604	1.07186	1.47431		1.02759	1.03738	1.24752
	1.2611	0.815415	1.15895		0.787336	0.99699	0.915583
	1.77968	1.25389	1.77968		1.09993	1.4102	0.943244
	1.61653	0.896149	1.33979		1.31804	2.97769	0.849853
	0.720434	1.60597	1.58023		0.722602	3.51573	1.51927
	0.851565	1.95044	1.6307		0.922761	0.943244	2.18028
	1.40102	3.34019	0.759333		1.15641	1.15384	0.65523
	0.854565	0.995354	1.29006		1.29259	0.755533	1.2542
	0.786996	0.959332	2.41077		0.814911	1.47465	1.74035
	1.30119	0.985318	1.6706		1.28146	1.36015	1.52549
	0.896149	1.14859	1.13354		1.40283	1.27421	0.880777
	1.14	1.29224	0.718106		1.11422	0.669343	0.505978
	1.4674	0.73893	1.03297		1.16872	1.32737	1.01525
	1.0209	0.635924	0.702178		1.20895	1.2525	0.657412
	1.00445	1.2611	1.11742		1.01172	0.826071	1.52549
	1.14607	1.33688	0.643713		1.03663	0.50196	1.07609
	1.90589	0.673503	1.43028		0.849853	0.713184	1.44298
	1.09132	1.00096	1.07449		1.03265	1.46437	0.567823
	0.734681	0.677576	0.40376		1.52549	0.943244	0.424978
	0.822087	1.53979	1.3333		1.70487	0.868298	1.86348
	1.05258	0.833372	0.964558		1.07761	1.08051	1.44727
	1.36781	1.07924	1.11907		0.688313	1.04766	0.943244
	0.944072	1.15698	2.1879		0.849853	0.534913	2.13292
	1.42852	0.896149	1.3333		0.943244	0.928528	0.943244
	0.896149	0.818561	0.803763		1.37962	1.26331	0.813588
	1.10851	1.30158	0.925971		0.88893	1.19817	0.645047
	1.33869	1.16446	1.1437		0.913859	0.578453	0.943244
	1.73107	1.05762	1.98901		2.16033	0.888083	1.1733
	1.48337	0.896149	1.71083		1.2525	1.0878	2.34642
	1.05762	1.10577	1.0989		0.943244	0.553474	1.58345
	2.58197	1.1365	0.896149		1.01905	0.511224	0.47552
	1.49075	0.673963	1.77761		1.23236	0.943244	2.95344
	1.53398	0.690924	0.653256		1.61221	1.84157	0.943244
	0.896149	2.07143	0.896149		0.713184	1.78376	0.773799
	0.616975	2.17636	0.85031		1.38887	1.12819	0.726129
	0.82178	1.6947	1.03691		1.36813	0.560377	0.498783
	2.15833	1.95044	0.827741		1.01525	1.28146	1.01525
	1.18064	0.995354	0.762396		0.876347	1.47052	0.802461
	1.02933	1.14607	0.896149		0.894539	0.960362	0.767484
	1.07502	2.23202	1.36445		1.23955	1.35335	1.05527
	1.00096	1.28649	1.09239		0.943244	0.612281	0.920294
	1.02237	1.67541	0.748025		1.75531	4.29024	1.09915
	1.34052	1.05337	1.20141		1.30464	0.411839	1.17274
	3.20879	1.47431	0.600715		1.28339	0.43922	1.0469
	1.48379	1.1924	1.09419		1.52549	1.17014	0.578453
	1.55996	1.10407	1.17446		0.9946	1.08725	0.884657
	1.08135	1.11472	3.34019		0.943244	0.783863	5.23071
	0.999155	0.896149	1.34052		0.675023	0.849853	0.943244
	1.34105	1.21288	0.834417		1.36015	1.06283	0.986561
	1.55187	1.25106	0.859646		1.44298	1.34462	1.15456
	1.43713	1.2748	0.599083		1.23126	1.18321	0.370002
	1.13835	0.91335	0.653947		1.52439	0.83959	0.858267
	0.827741	2.28455	1.4674		1.10559	0.83959	1.09356
	3.18045	0.718106	0.769036		1.17711	5.43488	0.876347
	0.896149	1.0736	1.23819		2.34064	1.15555	0.799237
	1.48379	0.369003	0.797671		1.49809	1.01952	0.632284
	1.32604	0.800475	1.4233		0.839018	0.734407	1.49809
	3.68743	1.86601	1.41056		1.3418	1.43969	1.45619
	0.617842	0.97602	0.918497		1.45311	0.943244	0.755065
	0.896149	0.801017	0.970518		0.943244	0.964158	1.02152
	1.21393	1.57365	0.896149		2.7988	0.83959	0.943244
	1.46685	1.48963	1.05879		1.26738	0.85509	1.08019
	1.03691	0.517495	0.544718		0.943244	0.603336	1.12819
	2.26863	0.212066	1.52724		0.876347	0.324723	2.40461
	1.25223	1.2041	2.17636		1.71639	1.09787	5.88404
	0.999155	1.92227	1.1924		1.24963	3.18906	1.09915
	1.0453	0.854852	0.938621		1.16389	0.575746	0.809133
	1.22806	0.984877	2.05247		0.876347	2.05294	1.85606
	1.14011	1.10918	0.914036		0.974581	1.19933	0.905589
	1.21909	1.4046	0.73893		0.217672	0.787336	0.832923
	0.853678	0.983835	0.938621		0.0934746	1.23955	0.853837
	1.09419	1.78245	0.480716		1.68304	0.990327	0.630911
	1.84571	1.09311	1.15038		0.274277	0.505978	1.34462
	0.896149	4.73679	1.3878		0.81696	0.632284	1.17847
	1.02356	1.32838	0.599902		1.0469	0.943244	0.943244
	1.14859	1.1377	0.554108		1.30372	0.651519	0.727234
	1.45989	0.896149	0.694119		1.19817	0.943244	0.730596
	0.564242	1.42021	1.17532		0.657412	1.67911	1.26647
	0.772967	0.7745	0.673963		0.891131	0.79509	1.0212
	1.61975	0.796798	0.797671		1.17852	1.31074	1.15055
	0.600715	0.502237	0.984877		0.603336	1.55179	0.849853
	1.24143	0.896149	0.951811		0.663072	0.826794	0.415965
	0.844609	0.896149	2.03211		1.17788	0.631428	1.20895
	1.78343	0.896149	0.531202		1.20381	0.839018	0.388394
	1.11981	1.18997	1.78636		0.995357	12.0907	1.56791
	0.849876	3.45658	0.979678		1.35786	0.667441	0.893004
	1.00678	1.52033	1.44933		1.50359	0.943244	1.64194
	1.07186	1.48702	1.00053		2.53746	0.755844	1.00602
	0.896149	0.924964	0.452511		1.34462	1.3305	0.756463
	2.36525	0.896149	1.17446		0.998404	1.12819	1.00183
	1.33279	2.66632	0.84923		1.01014	0.63995	0.696321
	1.3154	1.11037	1.17083		1.2685	1.31314	1.01552
	0.387696	1.08682	3.00474		1.06042	1.52549	2.23789
	0.955694	0.629966	0.896149		0.960679	3.18906	1.86799
	0.600715	0.578366	0.544718		1.33832	0.893859	1.49809
	0.33101	0.814927	0.500061		1.86348	1.31314	0.474227
	1.07186	0.978973	1.2166		0.943244	1.05598	1.07118
	0.514809	0.784595	0.713262		1.10658	1.16872	1.15713
	0.840774	0.623084	0.717811		0.739078	1.21985	0.943244
	1.48702	1.19396	1.10456		0.505978	0.943244	1.06859
	1.20057	0.832593	1.02237		3.16264	1.19817	0.943244
	1.62276	1.00782	2.42616		1.15925	0.805973	1.40336
	1.01253	1.15818	1.26646		0.832923	1.14465	1.80074
	1.39126	1.19289	1.23116		1.27174	0.87124	1.29586
	1.0384	0.712189	1.44933		1.19017	0.553474	1.52549
	0.815415	1.07186	1.55996		1.08799	1.01552	1.52549
	0.541239	0.752074	1.52724		0.50196	0.809133	1.07609
	1.25283	0.720434	1.03297		1.30326	1.40336	1.01525
	1.24273	1.78123	1.6307		0.677541	1.87612	0.943244
	0.648594	2.6031	0.95774		2.60779	1.70804	1.00807
	1.48702	0.989987	0.747411		1.0914	0.943244	1.06066
	1.51724	2.30187	1.59901		0.77329	0.203445	1.68304
	2.28455	0.753337	2.6031		1.69284	2.29073	1.84157
	0.896149	1.03896	0.517495		1.01014	0.920839	1.07609
	1.3154	1.02755	0.896149		0.943244	0.578453	0.858267
	1.1924	0.896149	1.33869		1.06066	2.55366	1.40904
	1.58285	0.896149	0.896149		1.75839	0.998566	0.943244
	1.09311	1.25014	1.11472		1.01298	0.87124	0.943244
	1.11715	0.991824	1.02237		1.00571	1.02386	1.07609
	1.62965	0.759333	0.995171		1.47465	0.745706	0.891131
	2.6031	1.41458	0.896149		1.25617	1.14741	1.31314
	1.63881	1.06783	1.11472		1.40713	0.758294	1.86348
	1.72239	1.15098	0.896149		1.17788	0.65523	1.15055
	0.999155	0.896149	0.502237		1.04065	0.569682	0.83959
	1.84239	1.78245	1.22055		0.858267	0.551856	1.62613
	1.11149	2.02643	0.232335		1.56176	0.479353	1.29259
	1.59993	1.10137	1.30226		1.07591	1.07775	1.54168
	1.55187	0.720434	1.76339		1.33301	1.48892	2.16033
	1.52724	4.73679	0.896149		0.943244	0.772521	1.05799
	0.973738	1.02387	0.896149		1.13147	0.962854	0.758294
	1.76339	0.797127	1.26443		1.08917	0.756463	0.721738
	1.27041	0.459003	0.369003		1.02861	1.0454	0.943244
	1.11419	0.974989	1.03691		1.78794	0.858267	0.597552
	1.55996	0.607069	1.58549		1.47465	1.17614	2.29073
	1.27885	2.52551	1.19289		0.632284	1.64194	1.44298
	0.633349	2.31579	0.952071		1.60456	0.99699	0.854953
	1.55565	1.03349	1.27368		2.4646	0.905664	1.08965
	1.60832	1.25223	1.02027		1.99129	0.826794	0.864858
	2.82902	2.26863	0.882169		0.632284	0.433382	0.707801
	2.1275	1.21393	1.1924		2.09354	1.119	0.86529
	1.05337	1.98901	1.95044		2.09354	1.8732	1.49809
	0.940734	1.29681	0.896149		0.858267	2.79274	0.828494
	0.989987	1.77968	1.27519		1.51927	1.2525	1.28521
	0.919069	0.869075	0.964558		1.46151	1.10531	1.30326
	0.73893	1.41945	0.989987		0.799237	1.1733	1.43709
	0.759333	0.476898	0.95774		2.7399	0.573344	0.586691
	1.90589	1.77473	0.944941		4.89878	1.08094	0.9946
	1.4233	0.643713	0.573213		1.17614	2.27176	0.603336
	1.45917	1.25223	0.843589		0.72043	1.68304	0.694294
	1.46129	0.943068	0.916942		0.817687	1.24522	0.614969
	1.77473	1.48379	1.14		0.406802	0.828494	1.24269
	1.34352	0.769931	1.02027		1.37526	1.10658	0.734215
	1.89187	1.16771	0.840685		1.23739	1.1733	0.901544
	0.832593	0.936699	0.875357		0.8805	1.14979	0.790049
	1.03691	1.11939	0.951811		1.00183	1.0469	1.41194
	1.25765	1.00326	1.11742		1.27773	1.40904	1.17614
	1.61975	1.45276	0.506519		1.47522	1.02152	0.533138
	0.970211	0.867334	1.18997		0.734407	0.553474	0.943244
	2.03211	0.827321	1.29982		1.10658	0.319611	1.79301
	1.37501	1.18817	1.24273		0.786689	0.424978	1.46437
	1.1843	0.985636	0.717515		1.20586	1.09787	1.06859
	1.1004	1.33223	1.38658		2.02565	0.904105	1.13095
	0.896149	1.03375	0.827741		0.754804	0.910205	1.23126
	0.938621	1.56547	0.819028		5.23071	0.943244	0.943244
	1.33869	1.77473	0.47388		0.593894	1.0729	0.548168
	1.10851	1.78423	0.919069		1.08218	0.43922	0.894996
	1.37093	1.40102	0.517495		1.40904	0.974581	0.54469
	0.959706	1.04533	1.01253		2.09354	0.505978	0.657412
	0.734681	0.959706	0.820333		1.47842	0.928528	0.783642
	1.0077	0.552797	1.34175		0.675023	1.39241	0.630566
	1.44933	0.896149	0.690924		0.722602	0.779439	1.23126
	0.978973	0.896149	1.59901		0.146136	1.3877	0.758294
	1.60832	0.987944	1.90589		1.3418	1.0688	1.6075
	2.91564	1.18997	0.896149		1.24752	0.916371	0.810392
	0.896149	0.653947	0.94566		1.05969	6.9457	0.891131
	0.60233	0.40376	1.11833		0.849853	0.77078	0.86529
	1.29741	0.686524	1.16366		0.788614	0.943244	1.31866
	0.942422	0.80698	0.695383		1.5877	1.19569	1.0393
	0.896149	0.699193	0.967353		0.913859	0.91083	1.09313
	0.916019	1.18997	1.03384		0.72984	1.19081	0.882857
	2.03211	1.03574	1.76339		1.32737	1.07158	1.85606
	0.690138	1.09311	1.15098		1.13064	0.915943	0.540912
	1.08124	1.21909	1.24273		1.09958	0.682679	1.36015
	0.998274	0.643713	2.07143		1.20895	0.710344	2.18028
	1.08939	1.11907	0.896149		1.29622	0.943244	1.28894
	0.769931	0.970211	1.46385		0.607171	0.360994	1.62613
	1.51724	0.52584	1.77761		1.03265	2.08343	0.943244
	1.23994	1.11968	1.2416		1.01552	0.887921	1.09296
	0.600715	1.2041	1.22128		0.943244	0.985073	0.879077
	0.377716	0.571751	1.42449		1.30087	0.943244	1.07158
	1.15038	0.896149	1.97941		0.991319	1.31804	1.0469
	2.37332	1.12413	0.985318		0.756463	1.24752	1.64716
	1.7	0.981092	0.879273		0.735937	2.65823	0.730081
	1.23081	0.734681	0.517495		1.35786	1.4102	0.810392
	1.42852	1.11833	0.896149		0.874992	1.05166	0.786905
	2.51216	1.17561	0.896149		1.30778	1.13064	0.943244
	1.53896	1.12892	1.40581		0.861578	2.30287	1.6585
	1.71083	1.2715	1.38055		1.19991	1.67911	0.688313
	0.544718	0.787853	1.2611		1.38382	1.1733	1.62613
	1.29355	1.0989	0.824743		1.2525	1.09787	0.642608
	1.16083	0.951811	0.748025		1.4102	0.810392	0.397566
	1.30165	0.896149	4.73679		0.788614	0.857753	4.53655
	1.56492	1.41458	1.36334		0.873632	0.966194	0.89854
	1.65346	0.453606	1.2748		1.2525	0.612281	1.20895
	1.29006	1.0452	1.18997		0.52634	1.09915	1.2525
	1.82206	1.57743	0.480716		1.20381	0.787336	0.630911
	3.78695	0.896149	1.08011		1.11955	0.707967	0.943244
	2.00251	1.12486	0.972743		0.826071	1.10531	0.728259
	0.994627	0.853678	1.31943		1.28315	0.857882	1.21056
	1.77044	1.05561	1.19289		1.23126	0.638151	1.25558
	0.896149	1.42021	1.2748		1.09915	0.684821	1.07609
	1.86496	1.21909	2.22706		1.24388	1.03265	1.22342
	1.71705	0.502237	0.982594		1.07609	0.603336	0.912914
	1.29006	1.19289	0.91967		2.78372	1.09915	0.868972
	0.485699	1.54852	0.924067		0.849233	0.904024	0.943244
	1.32289	0.896149	1.65409		2.16033	1.43324	1.22481
	4.94327	0.748025	1.17287		0.896316	0.844475	1.10008
	2.00251	1.65346	1.07186		1.17711	0.857753	0.758294
	1.27248	2.41077	1.03297		0.722602	0.900563	1.01525
	0.881238	0.673963	1.78423		1.09993	1.35335	1.62306
	1.15098	1.03691	1.93302		0.980823	0.943244	1.48892
	1.44342	0.391276	1.03691		3.24384	1.17711	1.04201
	1.08246	1.08682	0.564242		1.25558	0.943244	0.477444
	0.896149	1.55996	0.827479		2.55366	1.08051	0.979383
	0.784826	1.16771	1.24273		2.1389	1.66033	1.04747
	0.641922	0.428962	1.95044		1.09192	0.943244	1.49809
	1.57652	0.785514	1.65346		1.42351	1.07455	1.20895
	1.29297	1.09132	0.896149		1.15665	0.89854	0.581848
	1.28409	1.90589	2.20759		0.888083	0.775407	1.40336
	1.7514	1.24758	2.15833		0.775407	0.926125	2.27176
	1.35358	1.12892	0.970621		1.02168	1.3418	1.02163
	2.07143	1.03297	3.88331		1.05969	0.203445	2.7399
	0.985665	1.40102	2.37332		0.943244	0.534913	2.70535
	4.96955	0.995171	1.11742		1.14727	0.943244	2.22419
	0.674878	0.807422	1.05762		1.75839	0.943244	1.02822
	1.54149	1.55187	1.0178		0.943244	1.77705	0.857882
	1.00678	0.705479	1.14859		1.28098	0.28951	1.07609
	2.64473	1.00445	0.490652		0.974581	0.943244	0.687159
	1.91306	0.976883	0.843512		1.47465	0.80945	0.777033
	1.15098	1.00747	1.22365		1.07609	1.39919	1.03725
	0.948556	1.44933	0.875357		0.808815	1.36813	1.05267
	1.2748	0.734681	1.01238		1.25592	0.884657	1.04112
	1.90589	1.34251	1.78343		0.605029	1.40904	1.50359
	2.91971	1.09728	0.758808		0.798685	0.943244	0.690266
	1.00678	0.717811	1.04501		1.15925	1.0878	0.504526
	1.16233	0.938621	1.33688		0.658276	1.15494	2.02565
	1.77761	1.25964	1.10456		1.01708	0.896316	0.755222
	2.23202	1.20642	1.29006		0.897344	0.76443	0.943244
	1.51033	1.1784	1.44803		1.04338	1.0021	1.57945
	0.896149	0.990233	1.24758		0.943244	0.84719	1.68304
	1.74769	1.51724	1.06134		1.38051	0.819458	1.03018
	0.955497	1.77044	1.07058		0.661678	0.968001	1.28749
	1.24273	2.15833	0.938722		1.15227	0.849853	1.16729
	1.52724	1.07186	0.94566		1.6299	1.1733	0.891131
	1.15698	1.21563	2.91971		1.17614	1.6075	1.24752
	1.17287	1.09936	0.896149		0.645899	1.68304	0.794701
	0.768735	1.04468	1.14123		0.943244	1.09457	0.932028
	1.1365	1.3422	0.643713		0.677541	0.707967	0.54469
	1.33688	0.541239	3.02984		1.31804	0.786905	1.39241
	1.44828	1.20824	1.33688		1.21083	1.37005	1.71639
	1.05145	1.1924	1.43265		0.553474	0.569682	1.38245
	0.718694	1.36781	1.48702		0.943244	1.17788	1.0469
	1.29006	0.690924	1.19387		1.10872	0.787336	1.22528
	1.78245	1.19345	0.921681		0.777762	1.28292	1.1851
	0.922087	0.769931	1.00747		1.31314	0.727234	1.29476
	1.25692	1.40102	1.78423		1.35786	0.853837	2.04794
	1.40048	0.699193	1.02148		1.37526	1.15055	1.1317
	1.44481	1.00789	1.47245		1.03423	0.943244	1.0039
	1.18155	1.33688	2.20759		0.661678	0.808769	1.86348
	0.74924	1.13354	2.12616		1.31314	1.74035	2.60779
	0.984877	0.896149	1.05762		0.787336	2.09354	1.87799
	1.33688	1.11926	1.51418		2.02565	1.52549	0.726406
	1.19376	1.95044	1.15158		1.13135	1.79301	0.69679
	2.07143	0.705479	1.27885		0.828494	0.91083	1.11108
	0.648594	1.13835	1.4046		2.09354	0.790049	0.943244
	1.68833	0.951811	1.07186		0.912519	1.87799	1.68304
	1.48242	1.77968	0.607069		1.86799	1.07761	2.76888
	0.896149	0.718106	1.00601		1.46151	1.18627	0.976282
	1.29982	0.988536	0.748025		1.20895	1.10921	0.553474
	0.948556	1.38854	1.0736		1.3146	0.943244	1.03663
	1.21506	0.832593	0.822087		0.722602	1.04782	0.709382
	0.896149	1.22055	0.896149		1.35662	0.884657	0.578453
	1.44933	0.718694	1.12763		1.27421	0.918487	0.699601
	1.10137	1.36781	1.46129		1.2934	1.1733	1.36813
	1.47768	1.09311	4.73679		1.13135	1.40904	4.08739
	1.55996	1.15818	1.18476		0.87124	0.943244	1.03438
	1.02933	1.38055	0.976282		0.591724	1.10531	0.971358
	1.14826	1.37093	1.24606		1.14867	1.6075	1.25016
	1.28319	1.27839	1.03691		0.9946	0.809133	0.844475
	2.03211	2.27484	1.07487		1.1733	0.957959	1.13135
	0.896149	1.52724	1.30817		1.03663	0.735937	1.16008
	0.832291	0.78664	0.794024		1.04494	0.693378	0.674513
	1.29224	1.02237	1.50609		1.41152	1.00463	1.23955
	0.78904	2.20759	0.851453		1.47052	1.06264	1.43721
	0.930484	1.6706	1.50609		1.03423	1.33832	1.28894
	1.44342	1.46129	0.896149		1.02163	0.755844	0.962672
	1.16689	0.834558	0.963656		2.33491	0.77329	1.0143
	1.24689	0.750603	0.86302		1.43178	0.982382	1.06529
	0.983366	1.13835	0.797127		1.56032	0.477444	0.995357
	1.63818	1.33018	1.78761		0.675657	1.41252	1.3877
	1.84239	1.08375	2.42616		0.846748	0.825827	1.1733
	1.43028	1.21151	0.970621		1.48534	0.858267	0.786472
	0.80698	0.896149	0.867334		1.48892	1.11397	0.943244
	1.51675	0.816668	1.23137		0.726406	0.922783	0.872677
	1.72019	1.00747	1.36549		1.14664	0.861578	1.15937
	0.896149	1.29601	0.539473		0.755132	0.980563	0.708606
	0.660733	2.20759	1.06739		0.657412	1.81777	0.923217
	1.00678	0.896149	1.00678		0.736694	2.45709	1.05969
	0.769931	1.07498	0.529305		0.593894	0.686773	0.612281
	1.43028	1.32729	0.574821		1.40713	0.74755	0.454711
	1.91306	1.40102	0.796853		0.913859	0.882487	0.8126
	0.377716	1.27839	0.970518		1.49485	0.896316	1.06066
	1.6706	0.882169	0.74924		0.696321	0.676791	1.71639
	1.77044	2.17636	1.07186		1.15055	1.06386	0.943244
	1.02264	0.362021	1.34052		1.6086	2.09354	1.17711
	0.720434	1.05166	1.04022		1.01381	0.888083	1.09489
	0.896149	1.21125	0.673963		1.05019	1.38051	1.25506
	1.40102	0.896149	1.43927		0.735937	1.00183	1.35157
	1.46065	0.718106	1.10137		1.01014	1.17788	0.65523
	0.791336	1.41226	1.06604		0.943244	1.29476	1.03265
	1.03896	1.78343	0.931477		1.31681	1.119	0.930849
	1.15818	0.976883	1.42756		1.17614	1.56516	1.50258
	1.66547	1.47575	0.541239		6.78237	0.382901	0.476291
	0.998274	1.48379	0.896149		3.98597	0.976282	2.76888
	0.417291	1.199	1.59901		1.07228	0.735762	2.05294
	0.450858	0.879273	1.26299		0.415965	1.17759	0.50196
	1.33528	1.13472	1.51686		0.792626	0.77329	1.59657
	0.961205	0.955694	0.860821		1.75839	1.0878	0.868875
	1.55187	0.984877	1.15488		0.710344	0.713184	0.868972
	0.541239	1.06604	0.40376		0.943244	0.760343	0.83959
	0.896149	1.18234	1.65346		1.31866	1.12206	2.00605
	1.21393	1.93302	0.578366		0.908438	0.826794	0.742554
	1.95372	0.970621	0.705479		0.688313	0.593894	1.01014
	1.06904	0.699193	2.86331		1.16606	1.95129	2.3236
	1.34298	1.03497	0.967556		0.756463	0.943244	0.980823
	1.77761	1.15818	0.993345		1.20895	1.2913	1.06601
	1.75302	0.922429	0.771395		1.09787	0.880777	1.11832
	1.92909	0.896149	1.48963		1.64483	1.99129	1.13064
	1.34105	0.250276	0.896149		1.07609	1.25679	0.8126
	1.26299	0.933334	2.57027		0.767484	0.888083	1.46151
	0.614636	1.78123	1.52724		0.553474	1.09915	1.8732
	0.994627	0.717811	1.31074		1.37005	1.24752	1.17822
	1.30518	0.747411	0.972743		1.15895	0.849389	0.728259
	1.00789	0.734681	1.10456		0.88625	1.24448	1.19394
	0.855508	1.3422	1.13835		0.893859	1.19817	0.77329
	0.896149	0.857271	0.452511		0.870964	1.25506	0.382901
	1.21393	1.16771	1.00782		1.10531	0.799237	1.00201
	1.14251	1.0557	0.411744		0.888083	0.749692	1.02822
	1.60597	1.37093	0.421368		2.33491	0.841546	0.818311
	2.34155	1.89187	0.994627		1.54531	2.10774	0.528631
	2.07143	0.760779	2.86331		0.810392	1.45311	3.4739
	1.77473	1.0077	1.19345		1.32413	1.36813	1.25617
	1.44933	1.06932	0.981092		2.65823	1.6086	1.12206
	0.785514	0.851565	1.13835		0.83959	0.54469	1.1132
	0.755393	0.828643	6.87048		1.39572	0.825502	2.29073
	2.66875	1.17118	0.600715		0.943244	0.923634	0.321325
	1.95372	3.08188	1.05762		4.37322	0.63995	1.19817
	0.896149	1.00096	0.871994		4.64224	0.943244	0.739849
	0.699193	1.43028	0.69363		0.80945	1.87869	0.978771
	1.36168	1.45276	1.3333		0.735937	1.22551	1.40336
	9.85764	1.07449	1.13835		1.10872	0.688313	1.02822
	1.48864	0.951811	1.22806		2.00605	1.04766	1.75839
	1.25283	1.73107	1.07478		1.25635	0.796842	1.13127
	0.984877	2.07788	0.981294		3.07315	0.698245	0.898434
	0.598849	0.896149	1.11419		1.10012	1.38401	1.03504
	1.05133	1.10018	0.669107		1.41097	0.943244	0.915129
	1.04306	1.07811	0.855508		1.32737	1.16831	0.750745
	1.78824	1.73107	2.07143		1.15925	1.75839	1.56176
	1.33869	1.21909	1.02326		0.943244	0.846002	0.80945
	1.07449	1.06783	1.16233		1.03265	1.82204	1.69037
	0.948709	0.896149	1.84571		1.48468	0.424978	1.38051
	1.11742	0.772029	0.69774		1.21905	0.877167	0.490765
	0.490652	1.10851	1.33688		1.20895	0.766936	1.71639
	0.785514	1.11742	0.781552		1.45945	1.19311	1.01562
	6.017	1.6706	0.985318		0.991491	0.849853	1.36559
	2.63063	1.51182	1.54852		1.4102	1.02172	1.2685
	1.12907	0.502237	0.995171		1.746	1.18677	1.62071
	2.28455	0.896149	0.94566		1.64194	1.05969	1.36015
	1.78343	1.04489	0.769931		0.914747	1.12819	1.20895
	2.08114	0.377716	1.34329		1.96297	1.56176	1.27661
	1.43116	1.2599	2.12616		1.8798	0.755533	2.23789
	0.275056	0.372626	1.73465		1.2913	1.23126	1.21905
	0.815415	0.662709	1.08124		1.19422	0.905664	1.18677
	0.951811	0.963193	0.421368		0.802461	0.943244	0.630911
	1.22806	1.23819	0.928041		0.60876	0.663072	0.876109
	1.95044	1.00096	1.02755		0.722602	1.77247	1.27518
	0.923223	1.11274	1.46385		1.1733	1.66882	1.32737
	0.843743	0.867272	0.71743		1.40336	1.0212	0.701386
	0.896149	0.733705	1.57943		1.38743	0.985924	1.63477
	1.21812	1.13576	1.21393		0.988053	0.593894	0.742554
	1.33869	1.22806	0.93055		1.75839	1.07455	0.88893
	0.453606	0.875828	0.880175		0.826071	0.54469	0.92643
	3.20879	1.09311	0.718694		1.20895	0.844475	0.756463
	1.78784	1.77473	2.6031		0.992628	0.406802	2.29073
	0.929217	1.78546	1.31158		1.78376	1.05267	0.943244
	0.976883	1.34105	0.896149		0.708086	1.04747	1.13114
	1.13136	0.663383	1.10577		0.799237	0.734215	1.21905
	1.25106	1.28699	0.878949		1.24654	1.16676	1.30533
	1.52724	1.29741	1.52724		2.0346	0.810392	1.20895
	0.74924	0.554108	1.15038		1.19817	0.943244	0.876347
	1.56271	1.32459	1.3422		0.477444	0.901072	1.24201
	1.2748	0.193287	0.937734		1.68304	0.278988	0.833819
	1.23012	0.363783	0.896149		1.22481	0.826071	0.573344
	1.1924	2.07788	1.10577		1.41097	3.37742	0.832923
	1.82879	1.38854	0.564242		2.16033	0.360994	0.477444
	1.13835	1.41458	0.96482		1.07735	0.943244	0.979383
	1.51885	0.896149	1.4233		1.29476	0.899776	1.31314
	1.52033	1.00678	1.08313		0.943244	0.772521	1.12599
	0.896149	1.43675	0.925971		0.780303	0.943244	0.864771
	1.30817	0.643713	0.748025		1.05969	0.981665	0.943244
	1.04306	0.614636	0.83907		1.03554	0.629483	0.763006
	1.21393	0.768735	0.479336		1.56516	1.75839	0.441852
	1.65346	1.37437	0.985541		1.49935	1.35786	1.06086
	1.70502	0.846638	0.807422		1.19933	0.814911	0.943244
	4.59925	0.772029	1.14859		0.477444	1.3137	1.07609
	1.97941	0.853678	0.843743		1.03423	0.723885	1.32937
	1.42524	0.769931	1.28888		0.74755	1.16676	0.605029
	1.95044	0.600715	1.78706		0.916371	0.897344	1.38453
	7.4136	1.04306	0.945797		1.82204	0.870964	0.734215
	5.46475	0.769931	1.58549		0.943244	0.968668	1.66882
	1.15038	1.28578	1.08382		0.677541	1.0469	0.79509
	0.896149	2.91971	1.04427		1.00592	0.630134	1.33301
	1.40409	0.342971	0.925922		1.49809	0.767484	1.00592
	1.65346	1.33688	1.54852		1.13064	1.17614	1.2685
	1.4911	0.882383	1.05762		0.864966	0.943244	1.1132
	2.05247	1.3422	1.0736		1.01525	1.0184	0.476291
	1.13835	1.07186	0.896149		0.763006	0.735937	0.43922
	1.63677	1.04216	1.03152		1.24388	0.713184	1.19971
	1.3422	0.765732	1.04306		1.12206	1.24269	0.788614
	1.3066	1.78123	0.73893		1.02884	1.84157	0.917785
	0.517495	1.78245	0.750434		1.03974	1.15055	0.76796
	1.32086	1.07904	1.40102		2.53088	0.832491	0.810392
	1.49178	1.27519	0.945797		1.07609	0.7416	1.15227
	1.21059	0.836604	1.10137		1.48892	1.17614	1.01525
	1.14859	1.19345	1.65346		0.802461	1.56516	1.07609
	1.29741	1.20141	0.598054		1.02822	4.08739	0.570653
	1.3087	1.17083	1.13982		1.11397	1.72494	0.686773
	1.16233	1.11354	1.13074		0.727234	0.777762	0.893859
	2.10373	1.68397	0.896149		1.06042	0.909676	0.742554
	1.78123	0.896149	0.33101		1.78376	0.699601	0.433382
	1.19396	0.784826	1.39497		0.943244	1.66882	1.37775
	2.51083	2.44505	1.33688		1.34462	1.68304	1.71639
	1.78594	0.769931	1.37925		1.17614	1.62613	0.943244
	1.32604	1.00326	0.699193		0.959204	1.1784	1.15055
	3.44077	1.29006	1.38854		1.17614	1.47465	1.0469
	1.73107	1.98901	1.09012		0.590995	1.37377	0.902411
	2.6632	0.977433	0.411744		1.59127	1.0212	0.348405
	1.41226	1.74962	1.06604		0.677541	0.397566	1.03265
	2.6707	1.38854	0.653947		0.357378	0.540912	0.77329
	1.34298	0.843538	0.896149		1.11654	1.87102	1.00024
	1.10137	0.917435	2.10716		0.943244	0.849155	1.36813
	1.09785	0.785514	2.34155		1.01286	2.65823	1.85606
	1.04427	2.17636	2.36525		0.849233	1.40904	1.40713
	1.21909	1.33869	0.830353		1.10658	0.810392	0.707779
	1.00678	1.74962	0.832593		1.2565	1.17614	0.876347
	1.77473	1.38854	0.74352		1.33301	1.27773	0.736694
	1.38658	1.48379	1.23819		0.424978	0.240205	0.65523
	2.00708	1.0736	0.943068		1.36785	1.02822	0.548168
	2.63063	0.851565	1.18523		0.943244	0.253065	2.4646
	1.49075	0.564242	1.13354		1.49809	1.23236	1.19311
	1.56409	1.10109	0.514809		0.990327	0.667441	0.474967
	2.17636	1.14859	0.492478		1.71639	0.993684	0.603336
	1.12763	1.0989	0.896149		0.319611	1.23955	0.47552
	4.31005	1.11742	0.661555		1.32611	1.13773	0.646937
	1.40473	1.45917	1.05304		0.586691	1.07609	0.904387
	2.66875	0.827741	1.03262		1.09787	1.48647	1.039
	1.56674	1.98239	1.78761		0.551314	1.10008	1.7334
	1.62604	0.896149	0.853577		0.838826	0.819458	0.853624
	1.00678	0.997753	0.819742		1.28146	1.03265	1.06962
	0.896149	0.726263	0.871631		0.792926	0.943244	0.865823
	1.04489	1.05337	1.27839		0.114018	1.47465	1.25617
	0.921681	0.928041	0.896149		1.67824	0.943244	0.756463
	1.06313	0.863081	2.86331		0.633983	0.970945	2.78372
	1.92227	1.19158	1.28409		2.4646	0.849853	1.39241
	0.391276	1.77473	0.229592		0.664795	1.30087	1.33301
	1.4916	1.54495	1.13354		1.51491	2.05294	1.13064
	0.896149	1.06992	0.869869		0.367217	1.19017	0.915583
	1.07419	1.77968	1.15038		0.980823	1.51389	1.67911
	1.0077	1.34236	0.737187		0.657412	0.91912	0.713184
	0.964558	1.04427	0.485699		0.853837	0.633983	0.799237
	1.04836	0.673963	0.934501		1.2063	1.17614	0.86251
	0.896149	0.896149	0.679557		1.05166	1.47465	0.914747
	1.10851	2.80598	1.32604		0.667441	0.651519	1.01286
	1.15637	0.918497	2.86331		1.16209	0.114018	0.943244
	0.964907	1.71083	0.363783		1.04766	0.974581	0.476291
	2.40452	1.55996	0.978973		1.13002	2.42284	1.23964
	0.769931	1.02237	1.90589		1.3678	0.853624	1.6075
	1.56271	1.22806	0.453606		1.04788	1.26991	0.593894
	0.985318	1.02326	0.984877		0.984077	0.992628	0.476291
	1.13835	0.562181	1.46816		1.04785	0.548168	2.01359
	1.13945	1.86496	0.815415		1.47465	1.63342	0.943244
	1.16978	0.896149	0.30851		1.20895	1.05527	0.943244
	1.67541	1.44551	1.05791		1.06818	0.876109	0.954594
	1.44933	0.791336	1.08207		1.55179	0.52634	1.0998
	2.42616	1.08784	1.37501		1.45945	1.6075	1.30326
	0.896149	1.97528	0.782533		1.09192	0.688313	0.853553
	1.19289	0.988536	2.20759		2.19051	0.79509	1.86348
	0.451252	1.0299	0.492478		1.28292	1.17614	0.178452
	1.51724	1.61975	1.70349		1.03663	1.21905	1.45311
	0.513905	1.02918	1.96088		0.74755	0.969409	2.06393
	1.2599	0.641922	0.896149		1.51927	1.40336	1.37526
	1.42852	0.544718	1.6307		1.13894	1.31248	1.40713
	1.04427	0.401039	0.773389		1.10658	0.982464	0.832491
	1.02326	1.18177	1.28578		1.12121	1.24752	1.119
	1.22806	1.54897	1.1641		0.715269	0.943244	1.19394
	1.04778	1.26646	1.19158		4.53655	0.97174	1.2542
	1.6706	1.44959	1.00782		1.28098	1.07609	0.649398
	0.970518	1.34144	1.1049		0.943244	0.929977	1.0688
	1.85387	0.896149	0.703429		1.19817	1.15055	0.740396
	0.896149	1.27885	0.229592		0.734215	1.10872	0.787336
	0.673503	0.931224	1.23012		1.40904	0.773172	0.826071
	1.24896	1.30465	0.726263		1.29396	0.923613	0.675023
	0.896149	2.07143	1.19363		1.28315	1.11397	1.56946
	1.22683	1.06604	1.46816		1.02491	0.994858	1.07704
	0.925922	1.67541	1.47262		0.809133	1.09017	1.38453
	1.63324	0.985318	1.30817		0.630319	1.0634	0.834825
	1.3591	0.947751	0.514809		1.22565	1.15891	0.876347
	1.93302	1.6706	2.6533		3.16264	0.914975	1.49809
	0.797671	0.769931	1.24758		1.45311	0.943244	1.86799
	1.32838	1.31842	1.2065		0.424978	1.73528	0.861578
	1.07449	1.44959	0.860446		1.12819	0.642608	0.792926
	1.90989	0.660939	0.822087		1.17014	1.86348	1.33301
	0.806683	1.36334	0.868232		0.833819	1.03078	0.708167
	1.92452	1.02237	1.27606		1.06749	0.877167	1.08438
	0.822087	2.15833	0.911573		1.05969	0.664795	0.683486
	1.06149	0.769931	1.18523		0.77329	0.980823	0.887921
	1.08092	1.05406	0.720434		0.926125	1.56176	1.12819
	0.60233	0.541239	0.811206		1.53808	1.85606	0.540912
	1.06992	1.36334	1.33869		1.09787	0.518359	0.826794
	0.929217	1.95044	2.63063		0.642008	1.62306	3.07315
	1.03896	1.31842	1.38854		1.0184	1.40713	1.2542
	0.931852	1.34263	0.84923		1.24752	1.31314	0.79509
	0.994627	1.05659	0.52584		0.863138	0.943244	1.33301
	1.55565	1.18997	0.607069		1.56176	0.842765	2.16033
	1.33688	1.11742	0.598335		1.1733	1.11397	0.80076
	2.05247	1.14859	0.599411		1.19394	0.839018	1.19311
	0.896149	1.35808	1.27075		1.62306	1.11955	0.973573
	1.74962	0.699193	1.95044		2.15732	0.943244	1.86799
	0.896149	0.836604	0.762396		1.31314	0.756463	0.567823
	0.967556	2.12616	0.982152		1.09356	1.72278	1.06998
	0.740972	1.15158	1.17446		1.50359	0.677541	1.35335
	0.981092	1.55565	1.11172		1.85606	1.25558	0.975658
	1.21748	1.08382	0.896149		2.97769	0.786472	0.858267
	1.58285	1.08382	0.584057		2.25504	0.790049	1.08403
	1.26299	1.55187	0.45542		0.772521	0.818311	0.633983
	1.08328	0.938722	2.41077		0.943244	1.10937	2.93601
	1.09456	0.800475	0.853678		1.8732	1.19817	0.943244
	1.33979	0.797127	1.08432		0.998404	0.758294	0.769944
	1.35212	1.77968	0.690138		0.943244	0.735937	1.2685
	0.910351	0.734681	1.78636		1.56516	0.47552	1.75531
	1.36168	1.03691	1.09785		0.943244	6.9457	1.03423
	1.12805	1.33869	0.302017		1.08247	1.23236	0.578453
	0.643713	0.896149	0.999805		0.878416	0.943244	0.982917
	1.14859	0.896149	1.56271		0.943244	1.13418	1.25506
	1.72702	1.3333	0.867288		1.40904	0.667441	0.988811
	2.05247	1.66154	1.31491		0.319611	1.35335	1.38401
	1.38658	0.877518	1.19158		0.844475	1.59657	0.632284
	1.11587	2.34155	0.814927		0.748426	0.498783	0.658276
	2.08114	1.96088	0.734681		1.15665	0.864966	0.603336
	1.39263	1.27519	1.1437		0.295214	1.86348	1.20381
	1.16233	1.02237	0.931852		1.30326	1.0914	0.567449
	1.28263	1.0474	0.878612		1.25635	0.992628	1.054
	0.814927	1.09311	0.809704		0.54469	0.955321	0.730938
	3.88331	1.10784	0.999155		2.16033	1.3418	1.12394
	1.15644	1.68397	1.21016		0.47552	1.2063	0.917819
	1.19158	1.09327	1.24695		1.68304	1.35062	1.07751
	0.851565	0.769931	0.797671		2.29073	1.03265	1.56516
	0.810146	3.49787	1.21506		1.31804	1.1017	1.31248
	1.00096	0.814927	2.52551		2.60779	1.42181	6.08821
	1.14826	0.661555	1.17446		1.31314	1.31681	0.884657
	1.06783	0.718694	1.17083		0.943244	0.858267	1.01552
	1.46129	1.15038	1.32933		1.21721	0.699151	1.22821
	1.02027	0.67262	0.799399		1.09787	0.943244	0.803221
	1.07016	1.02237	0.896149		0.657412	0.772521	1.22528
	1.02356	0.45542	1.24273		0.772521	1.1132	0.734792
	0.73893	0.866815	3.18045		0.943244	1.31314	2.05294
	0.699193	0.880455	1.09485		0.990288	1.11832	1.06873
	1.43116	1.23081	1.52724		1.40713	0.840531	1.07609
	1.44933	0.705479	2.05247		0.850617	0.792626	2.16033
	1.24689	0.622516	1.37955		1.93922	1.3418	0.630134
	1.21909	0.973738	1.58549		1.59698	1.00201	0.943244
	1.01253	1.48379	0.508206		1.119	0.924416	0.779911
	1.36334	1.06604	0.768735		0.655084	1.01525	0.540912
	0.768735	1.10851	1.38055		1.64628	0.911907	1.1132
	1.21812	1.6307	0.896149		0.943244	2.14738	1.21905
	1.95044	1.12667	4.73679		0.86529	1.00201	3.18906
	1.86496	0.896149	1.04306		1.40283	2.05294	1.09787
	0.797671	1.3878	0.896149		1.03377	1.66033	0.849389
	0.544718	1.02933	1.2748		0.795035	0.943244	0.411839
	1.2041	0.663383	1.50002		1.19933	1.0914	1.04494
	1.06249	0.492478	1.15167		1.17808	0.862069	0.981665
	0.965008	3.08188	1.16233		0.411839	0.8363	1.03663
	0.342971	0.764749	0.762396		0.573344	1.56688	1.50637
	1.29982	2.42616	1.01429		2.02565	1.0212	1.08535
	0.928677	3.02561	1.30896		1.0602	0.983611	1.06998
	1.86496	1.03563	0.718694		0.788614	1.08817	0.28951
	1.6307	1.09936	0.896149		1.28315	1.56516	1.64194
	0.806713	1.20517	0.896149		1.4102	1.09787	0.880777
	1.07466	1.11037	0.995171		1.31044	1.12248	0.943244
	2.34155	1.66767	1.51182		1.37692	1.32923	1.30326
	0.858096	0.882169	0.94015		1.05969	0.984077	1.08218
	2.51216	1.01933	1.65346		0.758656	1.44298	1.6075
	2.20759	1.12959	1.54202		1.2525	1.21714	1.1132
	1.4916	1.22806	0.752074		0.858267	1.03738	0.882585
	1.54202	0.843743	0.84923		1.04129	1.31314	0.646937
	1.0736	0.871291	0.91967		0.696321	0.798685	0.695673
	0.896149	1.064	1.19363		1.38582	1.28984	1.0998
	0.896149	0.855599	1.0736		0.590995	1.80074	0.382901
	1.33979	0.957445	1.05561		1.09579	0.690266	1.11108
	0.896149	1.09157	1.92452		0.688313	1.15055	1.40713
	2.47759	0.877123	0.896149		0.943244	1.41356	0.687159
	1.90506	0.885365	1.40228		0.783032	0.943244	1.13127
	1.3422	0.958817	0.64132		0.943244	1.17711	1.39028
	0.369003	0.391276	0.896149		0.882585	0.853553	0.817896
	2.28455	0.964558	0.967556		1.49119	1.24388	0.454711
	1.62984	0.78904	1.12892		1.47465	1.14664	0.984077
	1.01537	1.98901	1.03222		1.02822	0.908438	1.06601
	0.994627	1.18724	1.13354		3.98597	1.25661	1.38051
	0.720434	0.880455	0.734681		0.60876	0.943244	1.87799
	1.19376	0.664672	0.41305		0.710344	0.900466	0.739849
	1.51206	1.14607	0.650629		1.41097	1.09787	0.481774
	1.55996	1.33688	0.513905		1.23126	0.632284	0.853837
	1.89187	3.78695	0.674878			0.755844	1.17614
	0.451778	1.29982	0.73893			1.31314	0.832923
	0.84923	1.70349	1.1164			0.76443	1.04467
	0.803604	0.896149	1.68586			1.07609	1.05166
	1.58549	0.544718	1.11833			1.13064	0.86529
	0.896149	0.839341	1.51418			1.31681	1.16008
	1.10137	0.860351	0.492478			0.593084	0.858267
	1.30518	0.896149	1.29006			1.01993	0.943244
	1.77968	0.94566	0.598425			1.25558	0.974581
	1.76339	1.25908	0.600715			0.217672	0.321325
	0.970211	1.02381	0.896149			0.5672	0.708606
	0.544718	0.896149	0.832253			0.864966	0.976871
	1.74962	0.822087	0.824743			1.14465	0.943244
	1.01484	0.769931	0.989987			1.12819	0.696321
	2.6533	1.72702	0.933334			1.40713	0.982382
	1.4233	0.896149	1.03387			0.638972	0.850058
	1.34105	1.0209	0.734681			1.00441	1.1132
	1.34236	0.599411	0.672511			1.46151	0.825548
	2.65907	0.983835	0.69774			0.441852	0.804019
	0.973738	0.728471	0.653947			1.05969	0.77329
	1.0989	1.07186	0.896149			0.505978	0.739078
	1.17033	0.502237	0.982152			0.849853	0.707885
	1.00789	0.822087	1.55996			0.646937	1.29259
	0.896149	3.34019	1.14			1.3418	1.11435
	0.94015	1.06783	0.896149			1.039	1.05969
	1.45276	2.05247	0.655803			0.810392	0.617987
	2.31579	1.29649	0.40376			0.767484	0.424978
	1.84239	0.802312	0.691253			0.858267	0.72758
	0.78664	1.40102	6.017			0.997066	1.84157
	1.67541	1.00747	0.824743			0.975658	0.830505
	1.27749	1.21909	1.21748			1.19817	1.05598
	1.36781	1.24273	0.74924			0.528631	1.71639
	0.988536	1.00096	1.04306			1.33463	1.56176
	1.60832	1.22173	1.51724			0.943244	1.03663
	1.41118	0.906095	0.963656			1.0778	0.978771
	3.02984	1.37501	0.60233			0.253065	0.788614
	1.44933	0.976883	0.830013			1.28315	0.664795
	1.91306	1.26407	0.740972			1.46151	0.820744
	1.22513	1.04306	0.74924			0.424978	1.56176
	1.41118	1.02697	1.4233			1.20895	1.49809
	1.93302	1.23478	1.18997			0.583227	1.71639
	1.39517	0.843743	1.29982			1.18588	0.858267
	1.36056	1.00747	0.974989			0.918965	0.887921
	1.27835	1.40048	1.01524			0.922761	0.786559
	0.7745	0.708474	1.29982			0.975861	0.77329
	1.45392	1.19363	1.04427			0.93228	1.0212
	0.769931	1.55187	0.896149			0.943244	0.943244
	2.12616	0.755393	0.666955			0.943244	0.846748
	1.04306	1.13074	1.08567			1.06818	1.11422
	1.05302	1.02237	1.24273			1.21513	0.839018
	1.04306	0.769931	1.34175			0.693378	0.995357
	1.78423	0.68193	1.1532			2.29073	0.952573
	1.33979	1.25342	1.08682			1.75531	0.943244
	1.39764	0.981092	0.991052			0.943244	0.871894
	1.58285	0.880302	0.794024			0.943244	0.808878
	1.22806	1.29216	1.07186			0.677541	0.758294
	0.966298	1.96088	3.88331			1.77247	2.29073
	1.92452	1.21909	1.11742			0.959478	1.29259
	0.896149	0.796761	1.07493			0.745706	0.872677
	1.43645	0.896149	0.954817			1.31681	0.974119
	0.755393	0.936699	0.850252			1.47842	1.07609
	1.60571	1.05762	0.896149			1.20923	1.2542
	0.412749	2.30187	0.980394			0.943244	0.677229
	0.968614	1.47833	1.48963			0.922783	1.06818
	1.70349	0.993734	0.896149			0.943244	0.710344
	0.74924	1.20023	0.911573			0.779911	0.910774
	1.35279	2.03211	1.24369			0.86529	1.15227
	2.12616	1.31491	0.789718			1.07751	0.920839
	1.31158	0.788826	0.948556			1.17788	0.557121
	1.45917	0.827741	0.280474			1.23126	0.943244
	0.896149	1.19387	1.02371			1.37005	0.976811
	1.41458	1.02326	0.517495			1.5686	0.54469
	1.6307	1.31491	1.14859			1.05969	1.3418
	1.55996	1.77473	1.48963			1.47465	1.88024
	1.25283	1.73465	1.2748			0.43922	1.07609
	1.38275	1.62276	0.401039			0.805973	0.786905
		1.41226	0.896149			0.631428	1.23426
		0.911573	1.13267			0.727234	1.05389
		1.0384	1.15818			1.02822	0.832923
		1.71083	0.896149			0.798269	0.479353
		1.34052	0.807422			0.281318	1.22342
		0.960069	0.84923			1.14272	0.646937
		1.02237	0.480716			0.568445	1.06818
		0.797671	0.896149			0.890986	0.433382
		1.6307	1.22365			1.07751	0.911907
		1.06644	0.858965			1.0914	1.45205
		0.712794	1.09419			0.735937	1.46437
		1.43927	0.674878			0.943244	0.477444
		1.48963	0.80698			2.02565	0.802461
		1.10758	0.649785			0.896316	0.846002
		1.34333	0.828643			1.47052	0.996534
		1.77473	1.07478			1.31314	0.629874
		1.37684	0.411744			1.40713	0.77329
		1.27248	0.937734			1.16209	0.987014
		2.22926	1.27749			0.518359	1.01014
		0.484127	1.28888			0.789175	1.05598
		1.19158	1.13433			0.727234	0.943244
		1.51675	3.20879			0.943244	3.37742
		0.769931	0.673227			1.12248	0.520896
		0.896149	1.04306			0.85509	0.943244
		0.881947	1.13982			0.826794	1.00024
		0.967556	0.502237			1.2542	0.943244
		1.23432	1.48379			0.89854	1.71639
		0.730808	1.58285			0.810392	0.943244
		1.40228	0.912714			1.11422	0.978114
		1.18997	1.19428			0.826794	0.924785
		0.957112	0.785514			1.39241	1.17614
		0.896149	1.32076			0.943244	1.27256
		0.600715	1.0736			1.04049	0.663072
		1.19289	1.23012			0.146136	1.29476
		1.24758	0.955497			1.03663	0.818311
		0.853678	0.896149			0.943244	1.0998
		0.643713	1.04489			2.09354	1.02152
		0.658759	1.28888			0.681716	1.3942
		1.96088	1.01954			1.49809	1.05689
		0.584264	0.896149			1.119	1.13002
		1.17717	0.73893			1.3051	0.998404
		1.37093	0.797671			1.56791	1.2542
		0.40376	0.690138			0.826794	1.16008
		0.509108	1.04306			0.987947	1.40713
		0.896149	0.836802			1.20381	0.755844
		1.18317	0.896149			0.170093	0.943244
		0.193287	0.502237			0.80945	0.528631
		1.77761	1.04427			0.943244	1.17711
		2.63063	0.629966			1.77247	0.756463
		0.954265	1.1924			1.55911	0.86529
		0.994627	2.04961			0.943244	1.87715
		1.10456	0.793144			1.87484	0.762546
		1.33869	0.753337			1.40904	0.680188
		1.01484	0.734681			0.278988	0.858267
		0.984877	1.05561			0.899474	1.14465
		1.45917	1.55996			0.783032	1.29259
		1.02237	2.17636			0.77078	3.18906
		1.29039	1.78546			0.74755	1.95129
		1.14859	1.48864			1.3418	1.33301
		0.617842	1.0736			0.677541	0.569682
		1.05762	0.673503			0.943244	0.474551
		0.857798	1.78123			1.68304	2.34064
		1.41967	0.60233			1.38196	0.943244
		1.46129	2.95289			0.22321	2.02565
		1.09311	1.55187			1.59867	1.1733
		1.30518	0.796761			0.920839	0.768892
		1.52503	1.62604			1.64483	1.58345
		1.19018	0.864258			1.2542	0.741839
		1.77044	0.896149			1.97978	1.49809
		1.62276	1.53979			0.826071	1.46437
		1.58549	1.07419			1.85606	0.943244
		0.305282	1.78423			0.832599	1.1132
		0.643713	1.17532			0.735937	0.708167
		0.485699	1.13433			0.857882	1.25661
		1.44364	1.77473			1.28521	2.60779
		0.892305	1.07449			0.787336	1.17788
		0.96426	1.38658			0.667441	1.22481
		0.969396	0.634117			0.905664	0.943244
		0.934342	1.00096			1.74035	0.612281
		1.11472	0.936699			1.64194	0.815202
		1.04515	0.984877			1.54531	0.663072
		1.01484	1.05762			1.12819	1.45311
		1.55187	2.22378			0.653461	1.17614
		1.66767	2.34155			1.00592	1.24752
		2.44792	1.17446			1.31314	0.708897
		1.66767	1.21393			0.826794	1.27773
		1.42021	1.65152			1.06066	1.4492
		1.52503	0.807422			1.88063	0.943244
		2.03211	1.03896			0.654127	1.24388
		1.48702	1.08179			1.1733	1.03206
		1.00412	1.4046			1.59698	0.742554
		1.13074	2.12616			2.16033	2.23789
		0.896149	1.01484			0.735937	1.13064
		1.4046	1.08682			0.943244	1.01014
		1.14886	0.951811			1.69284	0.884657
		0.959706	0.972743			1.02884	0.782005
		1.14886	1.11879			0.72984	1.06042
		0.934944	1.15038			0.749616	0.742554
		0.973738	1.86013			0.688313	1.58209
		0.52584	1.0736			2.55366	1.22342
		1.21506	1.00326			0.578453	0.943244
		1.34199	0.578366			6.9457	0.943244
		1.23819	1.10137			1.2542	1.15925
		0.855599	0.836802			1.41252	1.00571
		1.49028	1.11879			0.629989	1.119
		1.11742	1.11907			1.49809	0.802461
		0.769931	0.823684			1.85606	1.17206
		1.03297	1.76339			1.1132	4.29024
		1.13835	0.939441			1.64628	0.83692
		0.52584	1.32289			1.53445	1.63741
		0.896149	1.65346			0.807035	2.1389
		0.815415	0.988536			1.86348	0.846002
		0.982235	1.13835			1.24364	1.28315
		0.791336	0.658759			0.826794	0.755844
		1.32933	0.896149			1.34462	0.839018
		1.13354	0.49933			1.01525	0.873632
		0.672733	1.19322			1.15823	1.04747
		1.05561	1.33688			0.799237	1.56176
		1.45917	1.16233			0.834825	0.756463
		1.09311	0.747616			0.710344	0.682679
		1.33688	0.896149			0.891131	0.844475
		0.74924	1.07419			1.30326	1.00571
		1.16366	1.34144			1.12206	0.943244
		1.00747	0.74924			0.943244	2.48954
		1.24758	1.20192			1.24752	0.89373
		0.896149	0.858887			0.745706	0.845193
		0.979319	0.699193			1.16389	0.735937
		0.815415	1.33979			0.80945	1.69037
		1.14011	1.33688			0.684821	1.56176
		0.759333	0.896149			0.50196	0.810392
		0.896149	0.963656			1.1517	1.06759
		0.917435	1.04468			1.69037	1.04747
		0.700727	0.699193			0.708272	0.83959
		0.564242	1.60597			0.490765	0.943244
		1.29006	0.717515			1.29259	0.974581
		0.981092	1.17766			1.08725	1.14078
		1.77968	1.53172			0.799237	1.21083
		1.08567	1.85895			1.46193	1.72278
		1.00678	1.34236			0.983611	1.0998
		5.59026	1.87215			1.41291	1.13002
		1.12593	1.44551			0.839018	1.16008
		0.803763	1.00747			1.23709	1.23618
		0.769931	1.03297			0.961007	0.799237
		0.629966	0.994627			1.71549	0.632284
		1.38854	1.22806			1.2525	1.05969
		1.3333	0.907337			1.24535	0.801934
		0.780196	0.822087			1.15665	1.09915
		1.4233	2.05535			1.62306	1.36559
		1.11879	0.967556			0.682679	0.567449
		1.17118	0.933411			2.1389	0.962854
		1.01484	0.921681			0.54469	1.23885
		0.232335	1.27519			0.99699	0.914747
		0.853678	1.14964			0.557121	1.0688
		1.04468	1.05383			1.2998	1.21985
		1.18997	0.599902			1.2542	0.86529
		0.769036	2.08114			1.13135	2.42437
		1.04427	1.12763			1.51491	0.943244
		1.19158	1.5044			0.72599	1.19933
		2.06638	0.984877			0.965648	1.87715
		1.09311	0.730808			1.56791	0.769213
		1.11742	1.01141			0.849853	0.882585
		0.747616	1.44933			0.710344	0.826794
		9.85764	1.78343			1.03265	1.87715
		0.699193	0.197026			0.861578	0.876347
		1.78784	3.45658			0.737552	2.29073
		0.796945	1.00096			1.45619	1.60517
		1.4233	0.705479			0.6297	1.01014
		1.76339	1.6307			0.745706	1.56176
		0.169542	1.46816			0.717767	0.943244
		1.28578	0.989304			0.943244	0.982464
		1.66209	1.0178			1.1132	1.24201
		0.831445	1.55187			1.08725	0.713184
		0.677576	0.951984			1.45383	0.943244
		1.37181	0.845087			1.30803	0.889498
		1.33869	1.32289			1.00024	2.7399
		1.46816	0.748025			1.30464	1.25506
		0.690924	0.827741			1.03663	1.08725
		1.30465	1.75722			1.2542	1.9167
		0.896149	0.804892			0.734407	0.981665
		1.1365	1.1377			0.943244	1.12121
		1.33869	1.32907			2.7399	1.23184
		1.19322	1.19363			0.85509	1.29549
		1.3066	1.00011			2.02329	0.921359
		0.938621	0.994627			0.943244	1.56516
		1.16771	0.658759			2.0346	1.06818
		2.91971	1.71705			0.924416	1.08725
		0.989987	0.896149			0.682679	1.56176
		1.42021	1.67832			0.792926	1.08438
		0.769036	1.26646			1.39241	2.0346
		0.633092	0.957445			0.80945	0.956147
		1.00096	0.797671			0.663072	0.83959
		1.19322	1.44933			0.77329	1.40904
		1.51724	0.982594			1.30087	1.24654
		0.928041	0.945797			0.477444	0.890986
		0.664672	0.976883			1.63342	1.62306
		2.22378	1.27749			1.20895	1.47842
		0.759333	0.749773			0.476291	0.926125
		0.622516	1.3333			1.05969	0.483125
		1.02391	0.78904			1.87869	0.717767
		1.2541	1.17766			1.86348	0.992628
		1.37955	1.63677			0.893859	1.0212
		1.1437	1.19289			1.20895	1.19311
		0.896149	1.49138			1.53445	0.804019
		1.08179	1.24695			1.03504	1.37962
		1.36781	1.57451			1.17614	1.2063
		1.33688	0.896149			1.87484	0.900563
		1.50209	0.690138			0.943244	0.726406
		1.05835	0.973738			0.825827	0.779911
		2.02643	1.47431			0.690266	1.85606
		0.698105	3.45658			1.54531	2.7399
		1.90589	1.92159			0.943244	1.0371
		1.02237	0.280474			1.1079	0.799237
		0.972743	1.73107			1.86348	1.29476
		1.10577	0.802312			1.05356	0.79509
		1.60445	2.20759			1.39028	1.40336
		1.29006	1.40102			0.909616	0.677541
		1.30465	1.25223			0.646937	1.25558
		1.16771	1.11149			1.01525	0.734021
		0.91335	1.95044			1.61507	1.68304
		1.34316	1.23137			1.66328	1.36664
		1.84571	0.726263			0.943244	0.943244
		0.807422	1.37075			0.922329	1.0314
		1.33869	2.57027			0.862625	1.77247
		0.938621	0.896149			0.943244	3.63823
		1.09012	2.63063			1.25592	3.37742
		1.00782	1.34052			0.727234	1.72278
		0.896149	0.748025			1.0998	0.86529
		1.04509	1.78343			0.809133	1.22342
		0.567718	0.369003			0.992628	1.86799
		0.824743	3.45658			0.943244	5.43488
		4.31005	1.51182			0.54469	0.65523
		0.976883	0.851565			0.476291	0.943244
		1.23819	1.88093			1.98032	1.46151
		0.998274	1.11742			1.31314	1.17614
		1.04468	0.74924			0.0132851	1.2525
		1.13982	1.09239			1.32919	1.05799
		1.17083	0.924067			1.00201	1.23709
		0.984877	1.17532			1.14741	1.32524
		1.09311	1.11907			1.16872	0.943244
		0.995354	0.653947			1.22291	0.433382
		0.673503	1.77761			1.54531	1.71639
		4.73679	1.77044			1.0184	2.09354
		0.700727	1.22806			1.24201	1.05969
		1.37501	1.32838			0.885612	1.0039
		0.959706	0.643713			1.35662	1.20895
		1.78489	0.985541			0.884657	0.825632
		0.788826	1.65152			1.74035	1.2685
		0.549572	1.05511			0.567449	1.36153
		1.18177	0.24043			1.0039	0.483125
		0.934944	0.653947			0.858267	0.77329
		1.23137	2.6533			1.0469	2.23789
		0.896149	0.796945			0.28951	0.769213
		0.896149	2.20759			1.01855	1.40336
		1.40581	1.43231			0.899098	1.10448
		1.23161	0.896149			1.32937	1.1733
		0.708474	1.15818			1.14078	0.943244
		0.896149	1.38055			1.56516	1.02822
		1.35571	1.06313			1.06042	1.35335
		1.58023	1.45276			1.87102	0.884657
		1.25106	1.38854			0.826794	1.56516
		0.995501	0.811206			1.37962	1.21146
		0.615305	1.46129			1.03377	1.62306
		1.21909	0.994627			1.24201	1.2542
		1.39126	1.09354			1.01014	1.0956
		0.759333	1.1673			1.08725	0.943244
		1.268	0.806634			1.21721	0.807149
		1.15098	1.06134			0.629576	1.03018
		0.84923	0.643713			0.632284	0.943244
		1.24758	0.643713			1.14078	0.810392
		1.14859	1.24249			0.424978	1.33816
		0.363783	1.18317			0.992758	1.14465
		1.88144	3.78695			1.8482	2.4646
		1.95044	0.706631			0.928974	0.772263
		1.14859	1.59901			0.557121	1.31314
		1.35082	1.16921			0.820744	1.46582
		1.09157	0.917435			0.992628	0.764005
		1.2453	0.981294			0.662874	0.831219
		2.03865	1.88093			1.25592	1.15055
		1.25847	0.994627			0.943244	1.2542
		1.4046	1.25283			1.16872	0.755533
		1.07466	0.663383			0.815202	1.14741
		0.936699	0.769931			1.08438	0.54469
		1.06041	0.920668			0.80945	0.749692
		1.21748	1.07449			0.858267	0.661678
		0.784826	1.17083			0.943244	1.41306
		2.03211	1.92621			1.31681	1.34078
		1.18177	1.23161			0.841621	1.06094
		1.12667	0.896149			1.56176	1.19622
		1.05762	1.34274			1.17847	1.06859
		0.699193	1.00229			1.07609	1.08688
		0.275056	0.800475			1.55001	1.04395
		1.1108	0.800475			0.868085	1.31248
		0.826247	1.02657			1.43709	0.668703
		0.994627	1.06383			0.788614	0.864803
		0.966712	1.16978			0.912368	0.943244
		1.02842	1.31158			1.45311	0.630911
		1.12663	1.0724			1.70487	1.04313
		1.57743	0.896149			1.37929	1.1132
		0.934944	0.797127			1.19749	0.682679
		0.755393	0.970211			1.63342	0.86529
		0.915176	0.724473			0.884475	0.943244
		0.549572	1.76339			2.1389	3.98597
		1.02237	1.02326			0.857882	0.80945
		0.717633	1.88093			0.59541	1.15055
		1.05835	1.22806			1.69284	0.826794
		0.896149	1.04306			0.981316	1.56176
		0.832593	0.764749			1.41097	0.998566
		0.976883	2.1879			1.24201	1.87799
		1.25014	1.1365			1.11435	1.0878
		1.51724	0.987827			1.00818	1.16036
		0.878595	0.929217			0.632284	1.32611
		2.51216	0.943068			2.57354	0.844475
		1.32076	1.33688			1.10389	0.788614
		0.643713	0.840314			1.70487	1.11955
		1.10577	0.970211			1.1733	0.553474
		0.824743	0.896149			0.822624	0.424978
		1.50609	0.797671			0.657412	0.424978
		1.04306	1.09311			1.09486	0.943244
		0.822815	2.4718			2.76888	1.35786
		1.54202	0.705479			1.09993	0.742554
		2.56599	1.11939			0.805544	1.01038
		1.1796	1.0736			0.891131	1.78376
		1.01692	0.926945			0.857689	0.813588
		0.653947	1.01933			0.943244	0.943244
		0.80698	1.08682			1.05969	1.01014
		1.77968	1.71083			1.17614	1.64483
		1.18997	1.04489			1.58016	1.0998
		1.26299	1.16771			2.53746	1.02491
		1.60832	0.73395			2.25071	0.857882
		1.19158	1.4233			1.56688	1.31314
		0.869075	0.992051			1.0371	1.08905
		0.777454	1.02356			0.19612	1.03265
		1.02237	1.4911			0.569682	0.825827
		1.59527	1.55996			0.995357	0.826794
		2.35795	1.16689			1.2121	1.02873
		0.920973	1.11907			1.00571	0.990171
		1.60832	1.14741			0.943244	0.737552
		1.4233	0.520799			1.09993	0.35063
		1.98901	1.09311			0.847691	1.15055
		0.964558	1.21059			0.74755	0.777762
		1.29006	1.03297			4.53655	0.727234
		0.556377	0.674878			3.2627	0.826794
		1.29649	1.11957			0.810392	0.917115
		0.564242	1.59901			2.4646	1.68304
		0.653947	1.33376			0.709382	1.38382
		1.2715	1.60266			1.14393	1.33463
		0.896149	1.08011			1.30326	1.38582
		0.964558	1.34199			0.891131	1.36559
		0.970211	1.57743			1.03423	0.998404
		0.896149	1.39126			0.943244	1.25592
		0.896149	1.4233			0.826794	1.12819
		0.653947	1.36534			0.980823	1.28894
		1.01253	0.896149			1.06873	0.767484
		1.12534	1.76339			1.41273	2.4646
		0.64132	0.896149			1.15713	0.88625
		1.05337	1.3333			0.943244	1.63342
		1.04306	0.631603			0.816122	0.734407
		1.98239	1.33688			1.12819	1.87102
		1.20824	0.30851			1.35246	1.09787
		0.785514	0.769931			1.03725	0.943244
		1.05762	2.42616			1.2685	2.09354
		1.0299	1.3154			0.473756	1.27421
		0.818392	0.785514			0.890986	1.05969
		1.53322	1.19289			0.990171	1.06818
		0.777454	0.836802			1.33753	1.06818
		1.03896	1.63677			1.17614	1.72278
		1.98901	1.16645			0.943244	0.702509
		1.17532	1.09485			1.47842	1.13147
		2.15833	1.11472			1.42696	0.943244
		0.531202	0.643713			1.07761	0.677541
		0.662878	0.797127			0.849389	0.578453
		1.43028	0.73893			1.35634	0.943244
		1.07701	1.03116			0.633983	0.889953
		1.85895	1.73784			0.905552	1.04747
		1.0178	1.24273			1.46151	1.30803
		0.855508	0.83907			1.10021	0.923217
		0.988695	0.843512			1.56176	0.72163
		0.206804	0.896149			1.20895	0.756463
		2.44505	1.26903			0.943244	1.06099
		1.07058	1.04836			1.17822	1.02335
		1.3971	1.08682			0.680188	0.80945
		2.64473	0.806713			1.13477	0.924416
		1.14826	1.17344			1.2542	1.03611
		0.624589	1.28888			1.09787	1.05598
		1.13279	1.63677			0.512717	1.17711
		3.20879	1.47575			0.920294	1.13095
		1.31296	1.84239			0.756463	0.884657
		0.852541	1.02911			1.97978	0.952573
		1.1437	0.793144			0.865656	0.762546
		1.0384	1.09311			0.298791	0.528631
		1.60597	0.686524			0.858267	0.888083
		1.11742	2.21834			1.16606	0.943244
		1.6706	1.05835			1.0212	1.07129
		1.78942	0.857355			1.52549	0.657412
		1.43028	1.09012			1.17711	0.779911
		1.36168	0.846638			1.35062	1.36015
		1.00445	0.363783			1.07609	0.849853
		1.16233	2.6533			1.09787	1.86799
		1.11472	1.52724			0.203445	0.677541
		1.38854	1.11742			1.68304	1.40904
		1.11833	0.896149			0.688313	1.07704
		1.13835	1.27749			0.381045	1.54531
		1.24896	1.44551			0.578453	1.41306
		1.11968	1.54202			0.710344	1.19817
		1.54495	2.22706			0.71623	1.69037
		1.55187	1.6706			1.16872	1.05969
		1.1924	0.797671			1.04494	0.735937
		0.879414	1.09311			1.119	0.735937
		0.807422	1.04306			0.708897	1.09787
		0.797127	1.67541			1.00183	1.00183
		1.25801	0.73893			0.72984	0.832923
		1.01484	1.52503			0.479353	1.16389
		0.506519	1.11037			0.969372	1.05598
		0.955694	0.896149			2.05294	2.48954
		1.09068	2.99823			1.40336	1.29259
		1.19363	0.700981			0.410515	0.806294
		5.59026	1.21909			0.737552	1.19817
		1.33688	1.09485			1.74035	0.817757
		0.896149	1.04468			1.25558	1.25592
		2.34155	1.11742			1.56688	1.29259
		0.377716	1.05561			1.05689	1.27892
		2.04017	1.25106			1.59698	1.50359
		1.58023	2.1207			1.77247	1.35335
		0.94566	1.58549			1.86348	2.39439
		0.982594	1.90589			2.16033	2.1389
		1.11742	0.74924			1.13095	0.943244
		1.00678	1.62965			0.633983	1.04395
		1.93154	1.76339			1.21905	2.76888
		1.21407	1.62276			1.87715	1.53808
		1.05835	0.921681			1.13934	0.755132
		1.18064	0.704573			1.1132	0.943244
		1.59901	0.693401			0.853624	0.644479
		0.871994	1.11172			1.82581	1.36462
		0.720434	1.0299			1.40904	0.949365
		1.30437	1.0736			1.66328	0.569682
		1.1641	0.959706			0.804019	0.876347
		1.17083	1.63881			0.943244	1.1517
		1.05835	1.60597			1.34462	1.31681
		1.14439	1.47431			1.87799	1.85606
		1.16366	2.07143			1.03153	1.87102
		1.01141	3.09979			0.880777	1.2525
		1.33869	0.674878			0.696321	1.17614
		1.09311	1.27519			0.901415	1.22821
		1.08682	1.09474			0.511224	0.786472
		1.61103	1.2065			1.12819	0.943244
		1.40678	0.96482			0.476291	0.870964
		1.0299	1.78123			4.37322	1.29259
		1.07058	2.57027			0.803059	1.87612
		0.60233	1.33979			0.474227	1.87715
		0.940912	1.68397			1.60711	1.77247
		0.699193	0.843512			0.870964	0.998647
		1.0724	0.836604			2.09354	0.817896
		1.33688	1.97941			0.900563	1.0469
		0.896149	1.00445			1.17808	1.05723
		0.896149	1.41967			0.857882	1.2998
		0.800475	1.47575			0.900563	1.41252
		0.68193	0.492478			1.36785	0.688313
		1.22974	1.27075			1.72278	1.5195
		1.29006	0.55798			0.548168	0.917819
		1.6307	0.544718			2.19051	0.943244
		0.598672	1.4362			1.12819	1.13864
		0.699912	0.587132			1.0998	0.726406
		1.0736	0.896149			0.826794	0.505978
		1.48702	0.793572			2.76888	0.825461
		0.843496	0.896149			1.12819	0.629576
		0.896149	1.51182			0.686579	1.15925
		0.653947	0.951811			1.49809	1.35335
		1.01375	0.998274			0.911907	0.970117
		0.822087	0.607998			0.265776	0.670279
		1.35808	1.22806			1.13127	0.916371
		0.686524	0.909118			1.27174	0.847691
		1.33869	0.729165			1.78376	0.767484
		1.41458	1.05013			1.20861	0.943244
		1.22365	1.27454			0.8126	1.17638
		1.77968	1.6947			1.13095	1.78376
		0.896149	0.806832			1.69284	0.849233
		1.07186	0.977371			1.0212	0.772263
		1.24758	2.02643			1.96297	2.13292
		0.573213	1.33688			1.02152	0.633983
		1.48963	1.02326			2.09354	0.541863
		0.648594	1.35404			2.24427	1.03504
		0.453606	1.36353			0.595183	0.772134
		0.745173	0.816017			1.31947	1.06976
		1.32459	1.23592			1.40283	1.21146
		1.21016	0.849876			1.4102	0.975713
		0.896149	0.377716			3.63823	0.553474
		0.673503	1.13835			3.4739	0.77329
		1.3971	1.27885			1.12819	1.37962
		1.18	1.15098			1.23126	1.12206
		1.04306	0.260582			1.56176	0.541863
		1.31816	0.451778			0.966766	0.241657
		1.95044	1.37955			0.616579	1.21721
		1.3333	2.63063			0.83959	1.85606
		0.628198	0.769036			0.826794	0.60876
		0.896149	0.451778			0.396119	1.09915
		1.52724	1.37501			1.96297	1.87929
		0.718106	1.37684			0.274277	1.05166
		2.67364	1.6947			0.943244	1.13002
		1.17379	0.73893			1.45311	0.888083
		1.42852	0.964558			1.40904	1.37526
		1.48702	0.896149			1.17614	0.567449
		2.20759	1.31842			1.14272	1.0914
		2.34155	2.30187			1.2525	1.86799
		1.29741	0.747205			0.755844	0.577443
		1.18997	1.22806			0.708897	1.17614
		0.948556	0.936791			0.244545	1.0288
		1.42852	0.928041			0.581848	0.775407
		1.08246	0.960008			1.2685	0.988053
		1.70349	1.55187			12.9482	0.713184
		1.02387	0.705479			1.6075	0.60876
		1.47262	0.734681			0.80076	0.603336
		2.22378	0.931852			1.55179	0.830505
		1.37501	1.48702			1.53032	0.83959
		0.896149	1.61719			2.16033	0.979383
		0.843743	1.65346			1.22342	1.8732
		1.4046	0.950297			0.86529	0.829256
		1.21909	2.12616			1.95129	2.05294
		1.24566	0.653947			1.87929	0.943244
		0.658759	1.05258			0.663072	0.778588
		0.84923	0.748025			0.920542	0.553474
		1.27368	1.20642			1.52549	1.2314
		0.280474	1.02326			1.3072	1.07704
		2.12616	1.74962			1.51266	0.943244
		0.275056	1.04306			1.06859	1.09787
		3.34019	0.846455			1.16917	0.699151
		0.78199	0.760779			0.876347	0.686773
		0.599083	1.90589			1.33301	1.20895
		1.31663	1.38854			0.721955	1.66882
		0.758808	1.37501			1.53808	1.15925
		1.77044	1.36029			1.35335	1.09356
		1.05835	1.32086			0.74755	1.34558
		1.45392	1.20824			1.3418	1.50637
		0.855599	1.14886			0.677541	0.8614
		1.22055	0.934944			0.83959	1.10658
		1.44364	1.09419			1.84157	1.36015
		1.1924	0.785514			1.25016	1.05969
		0.520799	1.04306			0.893859	1.09787
		1.93302	0.951811			1.66033	0.767484
		1.24758	1.0178			1.46437	1.32737
		1.0077	0.643713			1.27421	0.677541
		1.55996	1.20824			0.818311	0.943244
		2.91971	2.34155			1.1897	0.943244
		1.59901	1.6706			2.55366	0.943244
		1.09936	1.38055			0.925808	1.1132
		1.4233	0.73893			1.04049	1.32937
		1.13433	1.78123			0.881861	2.22419
		0.747616	1.16771			7.8032	1.02491
		0.985466	1.4233			0.857882	1.49809
		0.851565	1.13074			0.477444	0.844475
		2.04961	1.55114			1.87102	0.88057
		0.85031	1.32289			1.05799	1.84157
		1.4671	1.02237			1.40904	1.6075
		2.50119	1.09311			0.777762	1.15055
		1.60832	0.599902			1.06042	0.631428
		1.63677	1.19158			1.05969	1.0469
		0.976883	2.28455			0.677541	1.74035
		1.11926	0.896149			1.05621	2.00605
		2.20759	0.917435			0.943244	0.78641
		2.06355	1.21016			0.682679	1.29918
		0.995354	1.87215			1.83487	1.4102
		1.1004	0.564242			1.06818	0.710344
		1.33279	1.06392			1.17759	1.0021
		1.96088	0.982594			1.01014	0.791597
		5.16353	1.15644			1.09356	1.49119
		1.55187	1.48963			1.48892	1.06818
		1.24758	1.26299			0.943244	1.16389
		1.51182	1.38055			0.943244	1.36813
		1.71705	1.07449			0.943244	1.13095
		0.984877	1.03574			0.569682	1.00201
		0.842229	1.77761			0.756463	1.40713
		1.78123	1.14859			1.49809	1.3418
		1.1843	5.16353			0.789558	2.7399
		1.27248	0.715109			1.77247	0.689171
		1.07478	1.39217			1.3638	1.08247
		1.09291	1.32086			0.826794	1.07735
		0.578366	1.2748			0.943244	0.54469
		1.56271	1.42852			0.54469	1.4102
		0.922429	1.00347			0.87124	1.09386
		0.815415	0.796945			0.810392	1.56975
		0.781552	0.747616			0.453247	1.41226
		0.784595	1.57569			0.631428	1.07735
		1.77968	0.846638			0.631428	0.839018
		0.769931	1.0299			6.9457	1.36559
		0.206804	0.896149			0.904105	2.05294
		2.17636	2.78942			1.23605	1.74035
		1.05166	0.95774			1.08725	1.00807
		0.943068	0.896149			1.24752	0.815202
		1.89187	0.775374			0.614751	0.765273
		1.49028	0.964951			0.756463	0.979453
		1.00096	1.07466			1.71639	1.05598
		1.43028	0.896149			1.14078	0.298791
		0.938722	2.14245			1.56516	1.44298
		3.08188	1.14741			1.15925	1.17832
		0.995537	1.05589			0.884657	0.976871
		1.35808	1.11907			1.07761	0.802461
		0.779514	0.880175			0.597552	1.0105
		9.04296	0.738469			2.76888	0.777277
		1.0989	0.985318			1.58524	1.31866
		0.785514	1.07466			1.20895	0.905664
		0.863081	0.963193			0.755844	0.778588
		1.01375	1.1303			0.487295	1.14489
		2.17636	1.65346			0.943244	0.943244
		0.629966	1.06313			0.479353	1.119
		3.18045	1.4911			1.01459	1.68688
		1.77044	1.37501			1.188	1.59127
		0.734681	1.00326			0.476291	0.755347
		1.33869	1.47019			0.708606	1.04395
		1.37501	0.74924			0.973573	0.943244
		1.30817	0.643713			1.28984	0.278988
		1.11968	1.12763			0.688313	0.873632
		0.988536	1.11976			1.28894	1.25102
		1.09311	1.16233			0.967368	1.03663
		0.923223	0.45055			2.21428	0.630566
		0.452511	0.827741			0.321325	1.30326
		1.28888	0.769931			1.47465	1.20895
		0.769931	1.94428			1.43969	1.55001
		1.27839	0.723259			0.943244	0.63995
		1.02326	1.54897			0.884657	1.19311
		1.68162	0.896149			0.775499	1.01552
		1.11833	0.923681			2.00605	0.84182
		1.24758	0.896149			1.21905	1.17614
		0.896149	0.699193			0.722602	0.528631
		0.74924	1.04282			1.28315	0.974119
		0.629966	1.47431			1.63342	2.16033
		0.629966	1.23081			0.804938	1.0998
		1.24758	1.06739			0.693378	0.943244
		0.914401	2.21717			0.708897	1.2063
		1.38854	1.56271			1.88024	1.25506
		1.2196	1.05762			0.858267	0.943244
		1.22806	1.6947			1.16453	1.87715
		1.57451	1.29956			0.97174	1.18588
		0.643713	1.66767			0.767484	1.25558
		0.759333	1.00445			0.844475	1.11422
		1.40102	1.31158			0.631428	1.31804
		0.702178	1.02237			1.3137	1.20895
		0.970211	0.916727			0.756463	0.82412
		1.34052	1.0077			0.943244	1.17808
		6.59892	0.881947			0.397566	0.88345
		0.635857	1.27022			1.27773	0.943244
		1.15446	0.924067			0.787336	1.29586
		1.3066	0.994627			0.477444	0.735937
		2.91971	0.451252			1.49428	0.742554
		1.16366	0.598849			1.22342	0.675023
		1.33979	1.08567			0.904105	0.943244
		2.65907	0.896149			0.943244	0.87124
		1.36534	1.2748			1.11397	0.943244
		1.09311	1.20517			1.75839	1.16008
		1.44342	1.11939			0.714116	1.11108
		1.23012	1.13835			1.12819	0.688313
		1.17699	2.42616			1.40904	3.93402
		0.661555	1.38658			1.44298	1.50637
		2.63063	1.07186			1.03725	1.68304
		1.88144	1.47262			1.28292	2.10161
		1.65346	1.07419			0.677541	0.568445
		0.421368	0.748025			0.880777	0.631428
		1.08567	1.23081			1.41097	1.0998
		1.36334	1.21059			0.638972	0.888083
		1.6307	1.25283			0.750745	1.31866
		1.37066	1.88093			1.03663	1.66882
		1.12868	1.30518			1.50359	1.33463
		0.807422	0.896149			0.905664	1.67911
		1.0299	1.2453			0.849853	0.534913
		1.29956	0.777454			0.943244	0.818311
		1.31953	1.44933			0.965129	1.52549
		0.896149	0.939757			1.37692	0.782594
		0.755393	1.89187			1.2063	0.943244
		1.58549	0.704801			0.60757	0.540435
		0.933411	0.64132			1.27421	0.630319
		0.815415	1.05835			1.13002	0.900563
		1.13074	1.40228			0.943244	1.31929
		0.7745	0.91647			0.943244	1.00741
		1.09157	0.64132			0.908438	0.76443
		0.699193	0.938621			0.943244	1.12206
		2.12616	0.730808			1.72278	0.769213
		1.71705	1.28578			1.02822	1.35335
		0.793144	1.00782			1.16389	0.913859
		1.18997	1.06313			1.56176	1.23618
		1.13074	1.25223			0.818311	1.13064
		1.95372	1.11879			0.756463	1.119
		1.33688	0.729165			0.903191	0.826071
		1.29006	2.04017			1.35662	1.14393
		1.2041	1.2748			1.00088	1.3418
		0.562181	1.78123			1.07278	1.87484
		1.15644	1.14657			1.47465	0.962071
		1.3333	0.78448			1.09915	0.884475
		0.317988	0.896149			1.15925	1.05311
		0.781552	0.981294			0.832923	0.808815
		1.53172	0.917717			0.903996	0.88649
		0.896149	0.813718			0.715956	0.732532
		1.2748	0.911738			2.11255	0.943244
		2.36353	0.734569			0.755347	0.877831
		1.02237	0.838519			1.67911	0.63995
		0.951811	0.755943			0.483125	0.754677
		0.945186	0.74924			1.77705	1.71639
		0.896149	0.785514			0.812419	0.943244
		1.15818	2.64473			0.734792	2.09354
		0.73893	1.33869			1.87102	1.05969
		1.13835	2.20759			1.00599	1.86348
		1.55187	1.43116			1.71907	1.08403
		1.02755	0.673503			0.411839	0.591724
		1.13354	0.952042			1.07735	1.02168
		1.28578	0.896149			0.474551	0.943244
		1.43028	1.01484			0.943244	1.13064
		0.976883	0.733705			0.719726	0.772263
		1.15895	0.687742			0.876347	0.504526
		0.679557	0.598672			1.07609	0.708411
		0.506519	2.51216			1.29259	1.09787
		0.989987	1.11972			1.22342	1.21778
		1.04427	1.28493			0.709382	0.759096
		1.24811	1.41458			0.411839	0.86529
		0.896149	1.15038			0.682679	0.742554
		1.2748	1.33979			1.20895	1.50359
		0.303654	1.05679			1.0212	1.01571
		0.896149	1.34105			0.535863	1.07704
		1.41458	1.46129			1.0314	1.36813
		0.342971	0.717811			1.83954	1.08403
		1.66604	2.34155			0.755533	1.55179
		0.896149	0.896149			0.388394	0.756463
		1.15644	1.39547			2.19051	0.887921
		1.0989	1.54897			0.819458	1.94271
		1.11742	0.695383			1.37005	0.655084
		1.01709	1.11833			0.263428	1.0212
		0.896149	1.20141			0.761267	1.19569
		1.44933	2.31579			0.758656	1.4102
		1.01484	0.24043			1.92672	0.943244
		1.19387	1.07904			1.119	0.707967
		1.02027	1.44933			0.943244	0.826794
		1.52724	1.34105			0.518359	1.34462
		0.718106	0.833772			0.710344	1.18398
		1.48864	1.10577			2.09354	0.998404
		2.34155	1.02326			0.9821	0.943244
		1.01807	0.980532			1.47842	1.06759
		1.60597	2.05909			0.779911	2.02329
		1.33979	1.36534			0.905056	1.33832
		0.78904	0.718106			1.0998	0.630911
		1.16233	1.67541			1.40904	1.41194
		0.674878	1.16366			3.24384	1.13095
		1.24962	1.00096			1.29999	1.16389
		1.20517	1.06644			1.56176	0.674386
		1.28888	0.809704			0.995357	1.12522
		0.768583	1.02933			0.664281	0.863138
		1.10577	1.04306			0.86529	0.479353
		2.49325	1.34105			0.943244	0.541863
		0.751219	1.18997			0.742554	0.788614
		1.16978	2.17636			1.41097	1.35786
		1.2599	0.896149			1.37526	0.788614
		1.08328	0.948556			0.893859	1.10872
		1.41458	1.40102			1.21083	0.54469
		1.05762	1.03691			1.87102	0.498783
		1.83946	2.17636			1.01014	3.63823
		1.18997	0.896149			0.990327	1.01525
		1.01484	1.14349			1.20895	0.803059
		1.42852	0.717811			0.943244	1.27174
		0.743937	0.712189			1.47465	0.583649
		1.00326	1.47262			0.900563	1.32937
		0.896149	0.896149			1.25592	0.19612
		0.985652	0.229592			1.15208	0.397566
		2.28455	2.42616			0.943244	2.55366
		0.599902	0.976883			0.722602	0.77329
		0.827741	0.762396			0.792926	0.896316
		1.15818	0.970518			0.943244	0.864966
		1.00801	0.653947			1.51389	0.688313
		0.865301	1.21909			0.476291	1.02822
		1.56271	1.20324			1.34462	1.11955
		0.78904	1.53322			1.24201	1.43498
		1.91306	1.86496			1.64194	1.28315
		3.51902	0.573213			1.96297	1.19817
		1.88637	1.06992			2.55366	1.12614
		0.945866	0.896149			1.49485	1.09017
		1.09419	0.453606			1.21083	0.593894
		0.74924	1.37955			4.98572	0.982382
		1.05511	1.01484			0.811934	1.19311
		1.51686	0.362021			0.557121	0.256113
		1.2748	0.663383			1.30464	0.739078
		1.06604	0.544718			0.77329	1.86799
		0.729165	0.995171			1.03663	0.578453
		1.22806	0.984877			1.21905	1.4102
		1.10851	1.31663			1.56946	0.887921
		1.65883	1.92452			2.08343	1.56176
		0.391276	0.976883			0.855325	1.1132
		1.00678	2.0831			1.40904	1.38051
		1.33979	1.05835			0.943244	0.815202
		1.34052	0.809704			0.763006	0.63995
		1.02237	1.1607			1.69037	1.15208
		1.24273	0.984877			1.03286	1.03663
		0.517495	1.02326			1.31314	1.01014
		0.52584	0.690924			0.858267	1.15925
		0.896149	1.00747			1.06818	1.41194
		1.06365	0.779766			0.840531	0.861578
		1.3422	1.6307			0.80945	2.7988
		1.25283	0.896149			0.798352	0.891131
		1.95044	1.34251			0.943244	1.30464
		2.52551	0.787853			0.943244	1.02873
		1.15488	0.943191			0.682679	1.01751
		1.3422	0.46136			1.87715	0.943244
		0.653947	0.921681			0.943244	1.10448
		0.924964	1.96088			0.992628	1.22342
		1.17674	0.991052			0.829256	1.07167
		1.74558	1.15921			1.44727	1.09091
		0.506519	1.43028			1.0184	1.06818
		1.13354	1.2995			1.31681	1.20167
		0.815415	1.03925			2.06393	1.11269
		0.674878	1.55114			1.55179	1.13127
		1.3333	0.844548			1.00592	0.997557
		0.99767	1.18997			1.119	1.71639
		1.34105	1.44933			1.52413	1.75839
		1.01253	0.924067			1.45884	0.825705
		0.920337	0.911312			1.66882	1.00708
		0.673042	1.03297			1.06066	1.23126
		1.44933	1.11274			1.27773	0.772263
		2.64473	2.16296			1.11397	1.98032
		1.15374	1.08682			1.63342	0.541863
		0.74924	1.0989			0.943244	0.687159
		0.995171	1.16771			0.870872	1.26991
		0.82989	0.896149			1.49809	1.06042
		1.04427	0.896149			0.943244	0.890986
		1.45392	0.718694			1.43709	0.943244
		0.832593	0.13884			0.723885	0.677541
		1.04427	0.391276			1.37526	1.20895
		0.896149	0.64132			0.755132	1.34558
		1.00326	1.53172			2.09354	1.47842
		1.33688	0.896149			1.11955	0.758294
		1.56587	1.33688			1.20381	0.633983
		1.51724	0.73893			0.722602	0.667441
		1.8495	1.27839			0.853553	1.47969
		1.30165	0.452511			4.53655	0.19612
		1.78123	1.14859			0.603336	0.810392
		1.62276	0.648594			0.943244	0.995357
		2.86331	1.18997			1.86348	0.633983
		1.62984	0.453606			1.16453	1.29259
		0.896149	1.38854			0.766753	1.0469
		3.45658	1.0178			1.49809	1.15665
		1.06249	1.11879			1.12394	1.23618
		0.948556	1.02237			0.708411	0.943244
		1.03349	0.784826			1.0469	0.533138
		1.05762	0.976883			0.984077	0.518359
		0.896149	0.869075			0.943244	1.14272
		1.62984	0.561488			1.09915	0.786689
		1.82576	0.24043			0.862625	0.483125
		1.78245	1.97661			0.880777	1.34462
		1.00354	1.06523			0.661678	0.714424
		0.785514	1.65883			0.729356	1.34462
		1.09456	1.0374			0.717767	0.926724
		1.26057	0.81298			1.24201	0.833819
		0.909505	0.985636			1.07735	0.943244
		1.38888	1.23137			1.80074	1.20199
		2.36525	1.29006			0.905664	0.735937
		1.3591	0.64132			1.30464	0.719726
		1.32289	1.00137			4.53655	0.924785
		0.80698	1.05383			1.85606	0.970905
		4.65419	0.544718			0.943244	1.31314
		4.65419	0.784595			1.74035	1.13894
		1.27654	0.896149			0.631428	1.06042
		1.1607	0.896149			1.05799	1.22342
		0.729165	1.29571			1.40904	0.863138
		0.953229	1.16233			0.593894	2.06393
		0.984877	1.3422			0.80945	1.37005
		1.1303	1.0417			1.02861	1.03078
		2.12616	0.718106			1.0469	1.13064
		1.46129	0.734681			1.12819	0.433382
		1.01484	1.00747			1.59127	1.35335
		0.863621	1.98901			0.943244	2.09354
		1.08682	0.995354			0.54469	1.04766
		1.1577	1.33688			0.844215	1.2525
		1.88093	1.01484			1.119	0.818311
		1.62276	0.963193			1.14465	1.36664
		0.995171	1.18			1.87612	1.07129
		0.896149	1.29649			0.943244	0.813588
		0.896149	0.823143			0.163703	0.789558
		1.45917	0.987129			1.1733	0.911323
		1.27519	0.80698			1.46437	0.849389
		1.16978	1.00747			1.23709	1.119
		1.53881	0.769931			0.849389	0.810392
		1.04526	2.20759			1.36015	2.78372
		2.80598	1.22806			1.15055	0.477444
		1.02356	1.1108			3.18906	0.83028
		4.15487	0.896149			1.02759	0.709382
		2.12616	0.918497			0.943244	1.13142
		0.896149	1.64864			1.28749	2.02329
		1.1796	0.896149			0.689	1.11397
		0.896149	1.08092			1.2542	0.943244
		0.882169	2.30333			0.766936	1.48892
		2.34155	1.29982			1.31866	1.1132
		0.977371	1.05258			0.516437	0.755065
		0.702909	0.896149			0.781174	0.970905
		1.41482	1.11662			0.72984	0.943244
		0.686442	0.760779			1.52549	0.97174
		1.04878	0.779766			0.87124	0.616579
		0.502237	0.964996			1.27376	0.979476
		1.07487	0.353028			0.89854	0.330748
		0.836802	0.485699			0.756463	0.727234
		1.15038	1.06604			1.31314	1.07735
		0.915176	0.777454			2.02565	1.31804
		1.06582	0.769931			1.19971	1.3418
		1.39126	0.81298			0.360994	0.790049
		0.911844	0.729165			0.817757	0.591724
		1.0989	1.00678			0.786472	0.593894
		1.33979	1.98901			1.50359	2.3236
		1.78343	0.772967			1.56688	0.781174
		2.63063	0.653947			1.05166	0.348405
		1.10456	0.827741			1.119	0.65523
		2.1207	0.924067			1.31314	1.00201
		1.68455	1.26299			0.585616	0.998404
		1.41482	1.00678			2.4646	1.40904
		3.3581	0.729165			0.80945	1.41194
		1.11926	1.1843			0.998404	0.761267
		1.08682	1.19158			0.977481	1.35786
		0.977249	1.60665			0.811453	1.20861
		1.11472	0.573213			0.709382	0.858267
		0.622516	0.619429			0.943244	0.7416
		0.941988	1.24689			0.943244	1.16475
		2.6533	0.970704			0.745706	1.05311
		1.19158	0.883545			1.2525	1.2749
		1.45917	1.10577			0.77329	0.998404
		0.925922	1.34251			1.36015	0.943244
		1.58023	0.961425			0.633983	0.953059
		1.30465	0.952042			0.687159	0.982464
		1.98901	0.785514			0.633983	1.29259
		0.979901	1.25106			0.864858	1.13002
		1.34175	0.673963			0.411839	1.64483
		1.05337	1.03691			0.810392	0.992628
		0.825139	1.10407			1.86799	1.18398
		4.73679	1.36657			0.861341	1.3146
		0.492478	0.858887			0.826794	0.825583
		1.05762	0.955497			1.16008	0.818311
		2.64473	1.2748			0.943244	1.6075
		1.23779	1.78784			1.18824	1.31866
		1.0452	1.54897			1.31681	1.38051
		1.24758	0.683792			1.49809	0.675023
		0.999155	0.896149			1.02491	1.15208
		0.710226	1.23819			1.22169	1.59127
		1.58549	0.846638			0.980823	1.04747
		1.09012	0.753903			0.919721	0.515469
		0.896149	1.30226			0.603336	1.08573
		1.26646	1.18459			1.03725	0.985119
		1.48337	0.717515			1.23497	0.911907
		0.777454	0.751024			0.518359	0.879597
		0.717811	0.53888			0.8296	0.692548
		1.0384	1.11472			1.03974	1.63342
		1.14607	0.747616			1.5877	1.20381
		1.13945	0.724473			1.15055	0.762546
		0.938621	0.983835			0.88057	1.03554
		1.71083	1.05383			1.30172	1.21985
		0.753337	1.5893			0.79509	1.1517
		1.17083	0.629966			1.12206	0.943244
		3.88331	0.804892			1.23618	0.962454
		2.34155	0.65888			1.34605	1.00088
		0.492478	0.785514			1.44727	1.17614
		1.65346	1.6307			1.22908	1.71639
		1.04427	1.45047			4.08739	1.26738
		1.41945	0.723259			1.03663	0.882585
		1.44933	2.34155			0.868502	3.07315
		0.785514	1.6307			0.864803	2.18028
		1.34105	1.24273			0.899474	0.786905
		0.652851	1.21909			2.55366	0.603336
		2.07788	0.451252			1.82204	1.07704
		1.77473	1.0299			1.79815	0.849389
		1.16978	0.896149			1.09017	0.862625
		1.65346	0.823684			1.00024	0.841546
		0.643713	1.29224			3.24384	0.839018
		1.03728	0.791336			1.41319	0.612281
		1.11879	0.846638			0.893859	0.786905
		1.02371	1.22806			0.943244	1.99129
		2.27484	0.717811			0.853837	0.473968
		0.40376	0.517495			0.789871	0.810392
		0.303654	0.564242			1.6075	1.29259
		3.08188	1.13354			1.32611	1.25558
		1.63881	1.33979			0.943244	1.4102
		1.31491	1.10544			0.528631	1.26367
		0.584057	0.847839			1.08155	0.841546
		1.04468	1.41932			1.07609	1.0143
		1.29006	0.762396			1.0634	0.614751
		6.017	1.32729			1.86348	1.23497
		0.92286	1.04306			2.04645	1.09787
		1.77044	0.955497			1.00592	0.755844
		1.22321	0.944941			1.85606	1.16579
		0.775374	0.78433			1.46151	0.92643
		0.600715	1.18			0.973573	1.15665
		0.924067	1.61719			0.943244	1.19622
		1.0299	1.23819			1.07772	0.799237
		0.896149	0.628198			0.821731	0.911907
		1.05013	0.919069			0.708167	0.7985
		1.30165	0.976883			1.21083	1.45311
		1.6706	1.04468			1.77065	0.682679
		1.16978	1.34105			1.15641	1.21083
		0.799529	1.05859			0.568445	1.05723
		0.938621	0.426961			0.849108	0.498783
		0.275056	0.966712			3.37742	0.547131
		2.30187	0.888155			1.39371	0.943244
		0.896149	0.798953			1.53808	0.820479
		0.923223	1.04306			0.808878	0.479353
		1.00678	1.31842			0.411839	0.893859
		0.916019	1.04108			0.826071	1.14664
		0.796853	1.46129			1.55179	1.45311
		1.16233	1.48702			0.433382	1.87612
		1.11833	1.33688			0.920839	1.09787
		1.99488	0.769036			0.43922	1.14393
		1.50843	1.30059			0.593894	1.23451
		2.30187	0.674878			0.675657	0.360994
		1.19345	0.797671			0.710344	1.0469
		3.20879	1.11172			2.48954	1.13773
		0.896149	1.72239			0.40807	1.8129
		1.00096	1.31158			0.923634	0.943244
		0.717245	1.3333			0.943244	1.63342
		0.860375	1.01524			2.76888	1.03725
		0.599902	1.19396			2.09354	0.544289
		1.77473	1.10456			2.55366	0.723885
		0.562181	1.25908			0.799337	1.29586
		0.896149	1.41226			1.16389	0.696321
		0.74924	0.94566			0.833819	1.04747
		0.896149	1.01807			1.01525	1.07158
		0.995171	1.11742			1.68304	1.17614
		1.33688	2.05909			0.802461	0.943244
		0.73395	1.29006			0.820744	0.943244
		1.18997	0.989987			0.83959	1.14078
		0.945797	0.896149			1.36813	0.87124
		1.40102	1.23012			0.943244	1.17759
		1.02237	0.959706			0.8363	1.01014
		1.07186	1.29006			2.29073	1.97978
		0.870211	0.896149			1.64194	0.54469
		1.00678	2.6533			0.984077	1.86799
		0.999155	0.994627			1.40336	0.528631
		1.34175	0.734681			1.05131	1.28315
		1.40048	0.97563			1.25506	0.734099
		1.25106	0.936699			1.3418	0.857882
		1.4233	2.51216			0.943244	1.2525
		1.01253	0.547			1.17614	1.06574
		1.12763	1.32086			1.35786	1.12206
		1.18177	0.858965				0.982382
		1.25371	0.628642				0.661678
		0.492478	1.18997				1.09787
		1.19387	1.34175				1.46437
		0.95774	0.962286				0.97805
		0.734681	1.24273				1.1517
		0.911573	0.951811				0.708897
		0.87323	1.86496				1.79301
		1.34144	1.0209				1.2934
		1.09311	0.970211				0.397566
		0.896149	1.6095				0.896316
		1.17287	1.98901				1.1733
		1.13074	0.962286				0.595183
		1.10851	1.22588				0.980428
		0.840488	0.634117				0.777762
		1.50209	0.653947				0.77329
		1.16978	1.02237				0.810392
		1.71083	1.51418				1.05166
		5.59026	0.768583				0.60757
		1.0736	1.41967				1.23497
		0.967159	0.995446				1.04776
		1.00793	0.718694				1.03663
		0.875357	0.933334				0.904105
		3.30045	1.2041				1.39704
		1.3971	1.22458				1.28894
		1.43763	0.778013				0.836662
		1.34283	3.02984				3.63823
		1.19396	0.815415				1.28315
		3.7376	1.4046				0.80945
		1.34263	2.95289				2.95344
		0.661555	0.896149				1.33301
		1.22143	1.08432				0.794701
		1.36334	0.437205				0.561878
		0.77125	1.0875				1.17822
		1.40102	0.780889				1.0039
		1.29297	0.693401				0.687159
		1.05762	1.29006				1.2542
		1.04836	5.16353				2.29073
		1.78343	1.11472				1.86348
		2.28455	1.24695				1.51389
		1.50769	0.729165				0.591724
		1.63677	1.3199				1.12495
		0.995354	1.01253				1.26991
		1.48702	1.95044				2.42284
		1.29982	1.21059				1.32937
		1.18	1.25106				0.849853
		1.93302	1.44342				1.15925
		0.868232	0.683792				0.451505
		1.27749	1.17446				0.591724
		1.06783	1.09157				0.972628
		0.377716	0.766037				0.7207
		0.853678	0.673963				0.397566
		0.866377	1.48486				1.47109
		2.12616	0.723259				0.912914
		0.734681	1.02237				0.411839
		1.02381	1.39547				0.943244
		1.10851	0.916942				0.899474
		1.22806	1.16771				0.698245
		1.11517	1.07419				1.63037
		1.29982	0.815415				0.943244
		1.34236	0.747411				0.825827
		1.00127	0.78904				0.755347
		0.769931	0.452511				0.476291
		0.994627	1.33223				1.14979
		0.738469	0.708474				0.893859
		1.14859	1.11968				0.879077
		1.18155	1.00318				0.769138
		0.896149	1.02237				2.1389
		1.15818	1.16978				0.799237
		1.34274	0.930484				0.870964
		1.76339	0.836802				1.19311
		1.38854	1.95044				2.05294
		0.924964	0.49111				0.659027
		1.38055	1.02027				1.10002
		0.804892	0.599411				0.693378
		0.896149	0.476898				0.832923
		0.868232	1.14859				1.07609
		2.10373	1.0875				1.01038
		1.15818	0.797671				0.528631
		1.23368	1.15818				0.888083
		0.896149	0.857355				0.820744
		0.860375	0.653947				0.688313
		3.20879	1.29006				0.632284
		1.15553	1.13354				0.943244
		1.54202	0.629966				0.756463
		1.04934	0.861075				1.10937
		0.265058	0.769931				0.810392
		1.06313	1.18774				1.12739
		2.63063	1.48379				1.40713
		0.653947	1.18949				1.00499
		0.853577	1.02237				0.810392
		1.10137	1.78245				1.15055
		0.674878	1.00678				0.826794
		1.59527	1.77473				0.758294
		0.785514	1.19404				0.969372
		1.04306	1.08207				0.864966
		0.959706	1.25318				1.46936
		0.952042	0.896149				0.620014
		1.26851	1.19158				0.735937
		1.18523	0.815415				1.28315
		1.11472	0.948556				1.49485
		1.11472	1.52503				1.38453
		0.72214	0.87671				0.943244
		1.3154	1.0989				1.02861
		0.896149	1.88093				1.0469
		1.58023	1.02326				1.61221
		0.720434	1.0299				0.708606
		1.34199	1.53979				1.41226
		0.896149	1.34175				1.25592
		0.502237	1.00747				0.591724
		1.78423	0.599902				1.0212
		0.784826	0.832593				0.876347
		0.774224	1.53322				1.47969
		3.02984	0.643713				0.943244
		1.22806	0.959932				1.07751
		0.934944	1.45276				0.943244
		1.98901	1.40102				2.27176
		1.11615	0.988536				1.04049
		0.976883	0.964558				1.15925
		1.26646	0.492478				0.348405
		1.14859	1.23779				1.30284
		0.74924	1.87215				1.03663
		1.54897	1.65409				1.36559
		1.15128	1.34144				1.29476
		2.34155	4.73679				3.63823
		0.982594	0.65797				0.473189
		2.05247	0.984877				0.476291
		1.03691	0.943191				0.695673
		0.989304	1.3591				0.97805
		2.91971	0.933334				0.669272
		1.21909	1.55301				1.7334
		1.85387	1.46129				0.603336
		0.857355	0.81298				0.746279
		1.6307	0.693401				0.943244
		1.77044	1.56409				1.17759
		1.43028	0.985615				1.02172
			0.713634				0.866401
			1.06879				0.728495
			1.25106				1.22342
			1.00347				1.03738
			0.881482				0.742554
			0.822087				0.787336
			0.417291				0.583227
			0.824743				0.417132
			0.720434				1.31314
			0.797671				0.321325
			1.14251				1.36462
			1.2611				1.19933
			0.864258				0.842541
			1.21748				1.31904
			3.88331				1.52549
			1.88637				1.1517
			1.13599				0.667844
			2.04961				1.13002
			0.896149				0.900563
			0.740635				1.14785
			1.44933				1.17614
			0.492478				1.19817
			0.950904				0.943244
			1.23994				1.28098
			1.32289				1.07158
			1.07186				1.49809
			1.13433				1.1626
			1.42852				1.22342
			1.11742				0.593894
			0.784826				0.708897
			1.33688				1.40713
			0.896149				1.46437
			2.28455				2.67031
			1.08682				1.54531
			0.866377				0.911907
			0.807422				0.569682
			1.32289				1.18824
			0.769036				1.34462
			0.028908				2.76888
			1.19345				0.853837
[truncated: 26,690 more rows]

## Sheet: Figure 1d
WT inside gH2AX domain	WT outside gH2AX domain	Pdef inside gH2AX domain	Pdef outside gH2AX domain	Lig4-/- inside gH2AX domain	Lig4-/- outside gH2AX domain
1.13837	1.96007	1.10746	1.19474	-1.00733	-4.66904
1.24905	2.24002	1.05876	0.966678	-0.687792	-4.31099
1.29684	1.27141	1.17858	1.10394	-0.134611	-1.94022
1.09376	2.12271	1.14851	1.1305	0.0567544	-1.94022
1.17808	1.02949	1.20398	1.1635	0.0567544	-1.84137
1.36158	5.07497	0.949521	1.05858	0.134739	-1.84137
1.04977	1.07643	1.17844	1.14392	0.136752	-1.73524
2.40895	0.851695	1.2315	1.03843	0.326855	-1.62068
1.31674	1.36158	1.14063	1.16239	0.40189	-1.41998
1.23891	0.985452	1.2009	1.04909	0.411072	-1.36003
0.945829	0.634018	0.830843	1.09488	0.438574	-1.20961
2.09193	0.767103	1.19346	1.23723	0.4531	-1.20961
0.889013	1.57544	1.08548	1.12857	0.477756	-1.20961
1.49639	2.51221	1.31432	1.12985	0.522212	-1.20961
1.25088	0.912707	1.07678	1.19031	0.525422	-1.18678
1.08189	0.634018	1.09355	1.02589	0.570648	-1.11994
1.04977	0.994751	0.980007	1.13455	0.592316	-1.09985
1.36158	1.06745	1.2961	1.17895	0.601175	-1.09985
0.365302	1.07909	0.991175	0.9303	0.605264	-1.09985
1.13873	1.00514	1.0897	1.11693	0.645216	-1.0588
0.948979	1.09196	1.2587	1.06759	0.651876	-1.04166
1.09062	0.854158	1.30674	1.15328	0.657584	-1.00733
1.36158	0.977619	1.27176	1.13123	0.716763	-1.00733
1.25764	0.293674	1.27359	1.39032	0.729356	-1.00733
2.06498	1.89553	1.21526	1.19454	0.744685	-1.00733
0.595322	1.36158	1.18616	1.26553	0.750096	-0.928149
1.4253	0.909394	1.24119	0.944106	0.760751	-0.90848
1.12637	0.878749	1.08828	1.11238	0.76912	-0.885843
1.10468	0.56065	1.04457	1.04521	0.76912	-0.885843
1.36158	1.7893	1.06199	1.22394	0.842745	-0.851562
1.28818	0.56065	1.17419	1.18281	0.843241	-0.851562
0.184906	1.19244	1.24532	0.928407	0.843879	-0.802352
1.06012	0.854158	1.15313	1.04545	0.845914	-0.802352
0.210949	1.74512	3.68713	1.25392	0.847687	-0.802352
0.634018	1.21195	1.04089	1.18881	0.847687	-0.784479
1.36158	1.36158	1.24532	1.17443	0.848949	-0.706896
1.07085	1.02949	1.14916	1.87751	0.850628	-0.706896
1.8008	0.957149	1.16773	1.401	0.850628	-0.706896
1.0233	0.915159	0.942095	1.2476	0.852968	-0.687792
1.14459	0.915159	1.03235	1.43	0.892283	-0.655443
1.07188	0.902975	1.13595	1.12579	0.893695	-0.624902
0.573889	1.05968	1.11672	1.12565	0.91207	-0.624902
1.14716	1.8008	1.11118	2.1391	0.919536	-0.624902
1.36158	0.936749	1.27895	1.10786	0.924972	-0.624902
0.682675	1.43701	1.07691	1.62481	0.933543	-0.624902
0.767923	1.04183	1.13316	1.1338	0.940199	-0.624902
3.23041	1.36158	0.883704	1.27101	0.943662	-0.624902
1.27661	1.36158	1.12002	0.860258	0.947567	-0.591597
0.751917	1.07188	1.24532	1.2057	0.95453	-0.57097
0.854158	0.894994	1.24532	1.06299	0.955078	-0.563345
0.943275	1.19739	1.07068	1.19391	0.960855	-0.563345
1.1537	1.8008	0.702191	0.753393	0.961674	-0.563345
0.483141	0.283101	0.986957	0.646149	0.961674	-0.563345
1.36158	1.22097	1.06868	1.19696	0.967912	-0.537967
0.966099	2.12867	1.0217	1.61531	0.975075	-0.537967
3.11845	2.16251	0.832508	1.28772	0.982118	-0.537967
1.36158	1.06267	1.50868	1.1997	0.986206	-0.537967
2.70635	4.43611	1.20245	1.03103	1.00338	-0.537967
1.36158	1.36158	1.3321	1.50703	1.00338	-0.524793
3.11845	0.912707	0.959041	0.832858	1.01563	-0.524793
1.47007	1.20859	1.47302	1.10155	1.02299	-0.516727
1.47168	1.53072	1.60276	1.20479	1.0231	-0.464129
2.0782	0.62559	1.1798	1.13652	1.02705	-0.464129
1.55335	0.85729	1.1946	1.01804	1.03905	-0.460365
0.909602	1.74784	0.950636	0.865843	1.0455	-0.454746
1.18289	1.05125	1.17088	1.10236	1.04925	-0.454746
1.09035	1.07411	1.09235	1.11376	1.05	-0.445455
0.64871	1.32881	1.15142	1.20312	1.05574	-0.445455
0.804207	1.219	1.02094	1.05151	1.06257	-0.445455
1.51203	0.293674	1.22296	1.97581	1.07911	-0.445455
3.83718	1.02489	1.24532	1.22723	1.07948	-0.445455
1.21113	1.58725	1.09608	1.31097	1.08202	-0.445455
1.02166	0.795434	1.27082	1.10384	1.08427	-0.445455
1.18977	1.11625	1.16631	0.975331	1.09138	-0.445455
1.70091	0.69195	1.06556	1.10506	1.0936	-0.445455
1.28318	2.03814	1.18095	1.38888	1.09863	-0.42714
1.16067	1.16981	1.16203	1.28772	1.10418	-0.42714
1.30331	1.15001	1.01824	1.19529	1.10498	-0.42714
3.95506	3.99689	0.865071	1.05013	1.10498	-0.42714
1.57544	1.22278	1.26809	1.23239	1.10657	-0.42714
0.934873	0.836211	1.02088	0.975271	1.10872	-0.42714
1.13512	1.23933	1.18195	1.13699	1.11128	-0.42714
0.835001	0.697394	1.15555	1.01804	1.12218	-0.40171
1.36158	1.04797	1.29662	1.25395	1.12618	-0.381123
1.24162	0.365302	1.17652	0.920546	1.1273	-0.381123
1.19383	0.0266976	1.19866	1.03706	1.1308	-0.346601
1.36158	3.30669	1.17008	1.15288	1.13187	-0.346601
1.02949	1.15922	1.08998	1.22726	1.13541	-0.346601
1.36158	0.978526	0.47183	1.13692	1.13627	-0.346601
1.36158	1.04567	0.974894	1.12235	1.14622	-0.346601
1.36158	0.685618	0.865071	1.10864	1.14647	-0.346601
1.42319	0.978526	1.08128	1.03351	1.15108	-0.312658
0.81016	0.63123	1.24532	0.863056	1.15372	-0.30354
2.16251	1.0009	1.34039	1.03074	1.15372	-0.30354
0.958894	1.77733	1.03787	1.30442	1.16203	-0.30354
8.78837	0.55272	1.11851	1.07946	1.16427	-0.30354
1.03893	1.01571	1.12526	1.26137	1.16605	-0.30354
1.21071	1.09196	1.10701	1.57348	1.16605	-0.30354
0.569525	1.07643	1.05552	1.01227	1.17653	-0.30354
0.46874	1.04977	1.38331	1.10696	1.17667	-0.30354
1.29997	1.0233	1.15246	0.978504	1.18019	-0.30354
1.24335	1.14546	1.13254	1.26315	1.18855	-0.276724
1.09547	0.772151	1.08073	0.973173	1.1904	-0.276724
0.988681	0.644958	1.17321	1.43057	1.1904	-0.276724
1.25724	1.04857	1.04134	1.19578	1.19408	-0.276724
1.08987	1.69986	1.15424	1.10196	1.19408	-0.276724
1.56531	1.02539	1.204	0.962123	1.19813	-0.276724
0.827626	1.30994	0.865071	1.1198	1.20247	-0.276724
1.03423	0.883832	1.17631	1.0571	1.20963	-0.276724
1.23891	0.685618	1.23135	1.02424	1.21532	-0.258415
1.09017	2.20728	1.1008	0.803612	1.21532	-0.254579
0.940472	0.540209	1.10702	1.10554	1.21532	-0.240473
0.987612	0.763083	1.08491	0.628238	1.21637	-0.240473
0.748255	0.827626	0.900039	1.74455	1.21907	-0.240473
1.45028	1.21621	1.12485	1.15152	1.21953	-0.240473
0.978575	0.967553	1.08774	1.08755	1.22541	-0.240473
0.594492	0.594492	1.10717	0.669992	1.22541	-0.240473
1.93689	2.67924	2.27878	1.09011	1.2256	-0.240473
1.12271	0.827626	1.05225	1.14486	1.23001	-0.240473
0.765267	1.69367	1.11599	0.84732	1.23118	-0.240473
1.22853	0.921176	1.16839	1.15667	1.23131	-0.240473
1.37282	1.52083	1.12223	1.2277	1.23518	-0.240473
1.55016	0.92236	1.15446	0.966456	1.23518	-0.240473
0.640212	1.36158	0.831747	1.43	1.23665	-0.227099
1.7597	0.52307	1.11838	1.32529	1.23665	-0.221547
1.60691	0.833543	1.17987	1.16022	1.23856	-0.221547
0.713208	1.07188	0.684366	0.933623	1.24378	-0.221547
1.86587	0.912295	0.915604	1.2415	1.25619	-0.221547
0.748649	2.68995	1.10704	0.937157	1.25645	-0.221547
0.730383	0.827626	1.00917	1.99916	1.25678	-0.221547
1.41582	1.122	1.04946	1.09389	1.25777	-0.221547
0.483141	1.09655	0.881193	1.21336	1.25856	-0.221547
1.76601	0.824529	0.968925	1.21739	1.25856	-0.20992
1.30722	1.18124	1.07832	1.11067	1.25856	-0.20992
1.45175	1.12271	1.18174	1.12842	1.25856	-0.20992
1.13652	1.14697	1.14707	1.20598	1.2622	-0.20992
1.21195	0.993584	1.18472	0.962863	1.26456	-0.20992
0.463834	0.819117	1.24532	1.15064	1.26678	-0.202053
1.76352	0.978035	1.10428	0.83152	1.26986	-0.202053
1.36158	1.0325	0.867952	0.989403	1.27069	-0.202053
0.69195	0.380261	1.12728	1.30583	1.27344	-0.196375
2.67924	0.393632	1.02237	0.903456	1.27344	-0.192084
0.53008	1.36158	1.35819	1.59554	1.27687	-0.150493
1.36158	1.36158	0.814042	0.737801	1.27862	-0.143398
1.54192	0.719997	1.07214	1.28772	1.28176	-0.139873
1.28614	0.547886	0.975913	0.964093	1.28723	-0.139873
1.18209	1.18475	1.0929	0.991571	1.28926	-0.139873
0.31421	1.10346	1.06451	1.37421	1.29243	-0.139873
0.748255	1.36158	0.993742	2.09979	1.29475	-0.134611
3.15707	1.8008	1.31362	1.05464	1.2969	-0.134611
1.69777	0.644958	1.12747	0.927767	1.2974	-0.134611
1.69286	0.959637	1.09464	1.18661	1.29762	-0.134611
1.12723	1.43916	1.27073	1.22872	1.29921	-0.134611
0.748255	1.53107	1.40034	0.951998	1.29955	-0.134611
1.49292	0.818305	1.12317	1.17496	1.30734	-0.134611
69.4405	0.798395	0.831747	1.27982	1.31313	-0.129856
1.23817	0.353002	1.28823	0.696548	1.31313	-0.125913
1.50362	1.11036	1.20965	1.25608	1.31313	-0.125913
1.0233	0.943703	1.31847	1.27284	1.31588	-0.125913
1.40271	0.920169	1.25759	1.19484	1.31656	-0.125913
0.594492	0.831093	1.55408	1.15698	1.3195	-0.125913
1.42069	0.827626	1.16466	1.67211	1.32541	-0.125913
1.36158	0.463834	0.8777	0.981845	1.32725	-0.125913
2.65832	0.901141	1.45116	1.17487	1.32725	-0.108779
1.1193	1.24179	1.16825	1.21958	1.32944	-0.102167
1.32728	1.81045	1.0779	1.3812	1.32986	-0.082258
1.0009	0.769588	1.28543	0.902043	1.33029	-0.082258
1.2983	1.36158	1.21082	1.15513	1.33138	-0.082258
0.700974	1.4194	1.01058	1.20068	1.33684	-0.082258
1.45516	0.819657	1.11518	0.928177	1.33802	-0.0670796
1.72957	1.36158	0.981022	0.434924	1.33821	-0.0662498
0.927955	1.18115	1.18094	1.15831	1.34372	-0.0662498
0.293674	0.833835	1.73852	1.20662	1.34494	-0.0662498
1.13791	1.0526	1.11505	1.24108	1.34797	-0.0662498
1.56945	1.01246	1.17619	0.93223	1.34986	-0.0662498
1.3103	1.19209	1.25038	1.41016	1.35538	-0.0662498
1.26219	1.22121	1.10775	1.03143	1.35606	-0.0662498
0.573889	1.1236	1.18418	1.02078	1.36143	-0.0662498
1.16799	0.959751	0.889939	1.13862	1.36223	-0.0662498
1.06233	0.996404	0.992114	1.07333	1.36399	-0.055016
1.17895	0.896387	0.977511	1.1918	1.3646	-0.042099
1.024	0.984315	1.01811	1.21086	1.36701	-0.042099
1.36158	0.853105	0.857303	1.08606	1.36798	-0.042099
1.1359	1.0224	1.13232	1.02379	1.36798	-0.042099
1.34595	0.521098	1.09744	1.19921	1.36971	-0.042099
1.49064	1.02539	0.962455	1.42255	1.37127	-0.042099
1.00047	1.01196	1.23752	1.25645	1.37404	-0.042099
0.762644	1.14772	0.954397	1.24346	1.37488	-0.042099
5.2518	1.28195	1.07284	0.917728	1.37498	-0.042099
0.594492	1.0946	0.666103	0.899309	1.37617	-0.042099
0.923067	1.19244	1.13758	0.812337	1.37841	-0.042099
0.85729	1.36158	1.18472	0.9202	1.38096	-0.042099
0.938728	1.19679	0.940553	1.51515	1.38177	-0.042099
0.683212	1.36158	1.20007	1.20284	1.38177	-0.042099
0.730383	1.05968	1.07414	1.3102	1.38177	-0.042099
0.685618	0.90987	0.912536	1.28772	1.38177	-0.0394052
0.589052	0.903284	0.979765	1.13469	1.3833	-0.0383102
0.63123	0.613458	1.42286	0.95647	1.38419	-0.0383102
1.45814	1.19884	1.5118	1.09369	1.38455	-0.0241391
1.12271	1.74512	1.24532	0.926673	1.38882	-0.0218432
2.59938	0.654265	0.610236	1.10691	1.39168	-0.0184115
1.55517	0.787733	1.25829	0.838993	1.39476	-0.0184115
0.85729	1.10074	1.1211	1.30133	1.39476	-0.0184115
1.20508	1.22677	1.07531	1.15904	1.39476	-0.0184115
1.29705	0.257596	1.11976	1.08999	1.39545	-0.0184115
1.06012	1.36158	1.01529	0.92154	1.39721	-0.00740654
0.697394	1.20241	0.773772	1.21664	1.39886	-0.00627163
2.3429	1.24858	0.923621	1.11159	1.39979	-0.00627163
0.804207	0.959637	1.35694	1.16087	1.40088	-0.00627163
0.877031	0.82234	1.1051	1.60884	1.40088	-0.00146584
1.31634	1.36158	1.02886	0.836677	1.40088	-0.00146584
0.867582	0.457209	1.17931	0.973951	1.40124	-0.00146584
0.978526	0.845161	1.16281	1.2973	1.40376	-0.00146584
1.03791	1.54192	1.29682	1.10554	1.40626	-0.00146584
1.13837	1.30508	1.09782	1.20378	1.41807	-0.00146584
2.1009	0.842175	1.39406	1.09359	1.4185	-0.00146584
0.888671	1.36158	1.11197	1.28772	1.42031	-0.00146584
0.92236	0.912707	1.0625	0.970911	1.42422	-0.00146584
1.36158	1.04631	1.28747	1.09641	1.42442	-0.00146584
0.737955	0.863992	0.960529	0.990726	1.42472	-0.00146584
0.893682	0.975315	0.960465	0.902964	1.42505	0.0113332
0.730383	1.45814	1.74966	1.49882	1.42521	0.0113332
1.12271	1.36158	1.22116	1.42157	1.4267	0.0113332
0.974842	0.890036	1.15959	0.993318	1.42769	0.0113332
1.62855	1.04977	1.43119	1.09853	1.42769	0.0113332
1.58663	1.10346	1.20385	0.899255	1.42964	0.0113332
1.27792	0.771818	1.22481	1.1498	1.42964	0.0113332
1.39828	0.879688	1.00185	1.22308	1.43076	0.0113332
1.00988	1.0946	1.22619	1.04039	1.43334	0.0113332
0.991986	0.724583	1.08594	1.12355	1.43805	0.0113332
2.65832	1.03653	1.42196	1.19171	1.44052	0.0113332
1.24858	1.66083	1.02599	1.1959	1.44464	0.0169573
1.0325	0.957876	1.09811	1.53385	1.44715	0.0201189
1.24905	0.682786	1.14387	1.13852	1.44726	0.0221448
0.62559	1.25704	1.19046	1.09651	1.44857	0.0399405
1.0946	0.46874	2.04021	0.815778	1.44953	0.0441774
1.02881	1.9749	1.07324	1.13489	1.44998	0.0441774
0.975315	0.80709	1.09742	1.07929	1.45052	0.0441774
1.5367	1.10119	0.962665	1.11168	1.45413	0.0441774
0.948979	1.47812	1.01118	1.16626	1.45432	0.0483919
0.5341	2.42948	0.929551	1.06092	1.45477	0.0483919
1.69367	1.27675	0.748436	1.3668	1.45503	0.0483919
0.965002	1.1308	1.04533	1.07805	1.45844	0.0483919
0.68753	1.36158	0.943731	1.39458	1.45878	0.0567544
1.05079	0.293674	1.11268	1.83568	1.46072	0.0567544
3.95506	0.12378	1.42712	1.74435	1.4608	0.0567544
0.87092	0.0648371	0.915604	0.76058	1.46091	0.0567544
1.20645	0.550042	1.16467	1.15658	1.46135	0.0567544
0.69195	0.98441	0.863614	1.18592	1.4619	0.0567544
1.26501	3.11845	0.845516	0.902684	1.46354	0.0567544
1.06068	2.37016	0.971722	1.18063	1.46354	0.0567544
1.13652	1.19244	1.20012	1.03323	1.4654	0.0567544
1.09107	1.06068	1.27529	1.31871	1.46558	0.0567544
3.02204	1.69777	0.692723	1.25301	1.46558	0.0567544
1.69986	1.00503	1.37961	1.15474	1.46604	0.0567544
0.41791	0.485709	1.21502	0.868593	1.4687	0.0567544
1.13873	1.12792	1.06932	1.18007	1.46997	0.0567544
1.07643	1.18124	1.17088	0.987081	1.4702	0.0595224
0.684551	1.18417	1.01017	1.08777	1.47087	0.0657776
1.06068	1.85224	0.958675	1.14481	1.47334	0.0756115
0.69195	1.38046	1.45201	1.23808	1.47458	0.0756115
0.713208	1.89553	1.69409	1.17765	1.47846	0.081324
0.644958	1.52967	1.33013	0.945086	1.47846	0.081324
1.53841	1.03183	1.04153	1.1693	1.4801	0.081324
1.36158	1.47334	1.21257	1.18043	1.48324	0.081324
0.772151	1.21517	0.990575	1.08783	1.48326	0.0833373
0.763083	3.99689	0.981563	1.062	1.48599	0.0933265
1.03765	0.365302	1.14266	0.967786	1.48685	0.0933265
1.1359	0.891192	1.07576	1.15003	1.4869	0.0933265
1.28041	0.85729	1.0901	1.49704	1.48864	0.0933265
0.993584	1.77733	0.949287	1.27884	1.48871	0.0933265
1.36158	0.322206	1.92957	1.17092	1.48967	0.0933265
0.877769	1.13178	1.14121	1.1411	1.49362	0.0933265
1.47812	0.521098	1.22972	1.60698	1.49362	0.0933265
3.30669	1.23652	1.34602	1.13917	1.49362	0.0933265
1.29127	1.31312	1.28627	1.00456	1.49459	0.0933265
1.22906	1.06342	1.09944	1.09908	1.49509	0.0933265
0.483141	1.89553	1.03834	0.966932	1.49839	0.0933265
0.980641	0.502925	1.23326	0.754198	1.49973	0.0933265
2.48685	1.32999	1.69758	1.16491	1.5004	0.0933265
1.36158	0.68753	0.969605	1.24066	1.50211	0.0978942
2.70819	1.28707	0.914706	1.26313	1.50278	0.108492
2.24002	1.60691	0.364387	0.996793	1.50471	0.112929
1.13652	0.999296	1.21768	1.17035	1.50802	0.112929
0.910725	0.521098	1.29317	1.36302	1.5085	0.112929
1.42611	1.04785	1.16373	1.21056	1.51081	0.112929
0.784165	0.348834	1.1574	1.18085	1.51203	0.117103
1.06233	0.689194	1.37371	1.50897	1.51337	0.118439
1.23221	1.01102	1.23024	1.18043	1.51717	0.118439
1.32483	1.15385	1.17616	1.23144	1.51755	0.118439
3.30669	1.48424	0.88578	1.22787	1.51802	0.118439
1.4848	1.1066	1.14444	1.10436	1.51862	0.118439
2.70635	1.03128	1.02473	1.19477	1.51862	0.118439
1.44144	1.02539	1.26508	0.821574	1.51954	0.118439
1.36158	0.69195	0.916989	1.92943	1.52039	0.118439
2.89448	1.66304	1.35957	1.17188	1.52095	0.126278
2.04025	1.09884	1.19097	1.20297	1.52327	0.134739
1.30994	0.85226	1.18653	1.08342	1.52457	0.134739
1.63209	1.11625	0.916288	0.926673	1.5246	0.134739
1.71801	1.36158	1.0523	0.501324	1.5246	0.134739
1.32165	0.973664	1.18809	1.14647	1.52643	0.134739
1.14232	1.13652	1.08371	1.24447	1.52662	0.134739
1.01102	1.00561	1.17963	1.06335	1.52781	0.134739
0.956863	0.748255	1.02814	1.26698	1.52946	0.134739
0.786264	0.978035	1.157	1.22945	1.53181	0.134739
1.27931	1.36158	1.17853	1.28772	1.53315	0.134739
1.76802	1.36158	1.26836	1.49005	1.5337	0.134739
1.24827	0.993584	1.15137	1.1775	1.53473	0.134739
1.06136	1.69367	1.13746	1.11716	1.53509	0.134739
1.18608	0.383649	1.29995	1.36337	1.53551	0.134739
1.14268	1.54641	1.19521	1.08749	1.53642	0.136752
1.57025	0.873363	1.15411	1.30443	1.53669	0.136752
1.36158	0.697394	3.09481	1.07946	1.53773	0.136752
1.7597	1.17299	1.01529	1.10571	1.53935	0.136752
1.21057	0.957331	1.02992	1.16605	1.53971	0.136752
1.25764	0.85729	0.87702	0.879842	1.53989	0.136752
0.957149	1.11418	0.796868	1.24677	1.54023	0.136752
1.60839	1.07459	1.01587	1.18515	1.54023	0.136752
0.957149	0.483141	1.0363	0.846285	1.54023	0.136752
0.87092	1.10468	1.06451	1.13882	1.54023	0.136752
1.06466	0.729756	1.02259	1.15474	1.54089	0.136752
1.05599	1.27701	1.064	1.2169	1.54126	0.136752
2.68995	0.988543	1.78442	1.10826	1.54135	0.136752
0.978035	0.901974	1.32554	1.22289	1.54163	0.137315
1.19348	2.65832	1.42913	1.28772	1.54215	0.146592
1.21113	0.820554	1.47487	0.994763	1.54254	0.146592
1.20335	0.769588	1.20312	1.08773	1.54254	0.150698
1.06233	1.11674	0.88578	1.19963	1.54342	0.150698
1.3993	1.10007	1.17761	1.21112	1.5439	0.150698
0.573889	0.550042	1.33004	0.972999	1.54588	0.150698
1.36158	0.748255	1.24532	1.38662	1.54722	0.150698
1.11645	0.69195	1.22213	1.44818	1.54734	0.150698
1.10787	1.10856	0.900271	1.11547	1.55213	0.161673
2.48685	1.0009	1.18813	1.17078	1.55416	0.161673
0.958894	0.917887	1.12307	1.18998	1.55426	0.161673
1.19154	0.731616	1.03783	1.21501	1.55463	0.162883
1.46096	1.09107	1.14372	0.957954	1.55585	0.162883
0.954462	0.613458	0.991175	1.71566	1.55705	0.162883
0.78081	0.713208	1.00308	0.996377	1.55762	0.162883
0.62559	1.36158	1.01417	0.478679	1.55789	0.162883
1.02175	0.697394	1.15513	1.86777	1.55789	0.162883
1.12581	0.293674	0.988555	1.07428	1.55901	0.162883
1.60045	1.06466	0.926787	1.12975	1.56045	0.162883
1.29532	0.748255	1.19983	1.09973	1.56045	0.162883
3.99689	1.36158	1.07627	1.47538	1.56099	0.162883
1.93689	1.12637	1.17752	1.15851	1.56259	0.162883
1.32578	1.36158	1.20347	1.11285	1.56485	0.162883
1.21195	1.55335	1.24532	0.830151	1.56536	0.162883
1.02539	2.67924	1.17228	1.40443	1.56677	0.162883
1.36158	1.48508	1.10847	1.08725	1.56725	0.162883
0.78081	1.0946	0.929551	1.51825	1.5673	0.162883
0.955137	1.64232	1.04946	1.28083	1.5683	0.162883
0.993584	1.14459	1.0995	1.01024	1.57023	0.162883
0.459871	0.41791	1.22756	0.926673	1.57241	0.170536
1.77733	0.607937	1.15325	1.37959	1.57299	0.170536
1.16799	1.6274	1.17867	1.32213	1.57616	0.170536
1.09756	1.36158	1.00595	0.698739	1.57625	0.172491
1.14044	1.10346	1.16248	1.0419	1.5764	0.177842
1.14459	1.61529	1.32707	1.24531	1.57652	0.180262
3.35413	2.00995	1.18102	0.140246	1.57668	0.180262
0.870579	1.28342	1.15055	1.13526	1.57747	0.180262
1.11625	1.18028	1.13576	1.11503	1.5781	0.180262
1.0502	0.82234	1.05617	0.914464	1.5781	0.180262
0.293674	0.822602	1.24532	1.11815	1.57879	0.180262
1.40271	1.16845	1.09569	1.22122	1.57955	0.180262
0.87092	0.827626	1.08983	1.17118	1.5798	0.180262
0.960602	1.93689	1.17447	0.850275	1.58005	0.180262
1.11477	1.69916	1.04698	1.17426	1.58023	0.180262
1.67339	0.684176	1.06146	1.45747	1.58044	0.180262
0.928743	0.689194	1.12994	1.0121	1.5809	0.180262
1.02949	1.15406	1.23764	1.19176	1.5813	0.192062
1.0226	2.13411	0.953881	1.07327	1.58156	0.192062
0.782183	0.589052	0.927122	1.34205	1.58213	0.192062
1.19348	0.753252	0.948174	1.18904	1.58309	0.192062
1.25691	1.11625	1.21347	1.22505	1.58369	0.192062
0.915159	0.800681	1.2749	1.07481	1.58595	0.192062
0.763083	1.00582	1.24532	1.20584	1.58776	0.192062
1.24905	1.24843	1.33712	1.09332	1.58831	0.192062
1.31634	1.10687	1.17246	1.26013	1.5913	0.192062
0.915159	1.21289	1.11237	1.26993	1.59154	0.192062
1.20508	7.55057	1.11919	1.18942	1.59175	0.192062
1.36158	1.0946	0.969605	1.28772	1.59191	0.192062
3.68623	0.841892	0.819426	1.05962	1.59406	0.192062
1.74512	1.09107	1.00507	0.980153	1.59468	0.192062
0.811773	2.25442	1.24532	0.812853	1.59502	0.197575
0.365302	1.26109	1.40002	1.08597	1.59545	0.200598
1.21621	1.21195	0.991175	1.25784	1.59594	0.200598
1.06342	1.27839	0.932689	1.03585	1.59815	0.200598
1.64673	1.56214	1.27034	1.12555	1.59975	0.200598
3.30669	0.459871	1.26107	1.22344	1.60116	0.200598
1.36158	1.20508	1.82262	1.18874	1.60139	0.201004
1.66248	42.2089	1.19605	0.775192	1.60154	0.20706
0.594492	0.56065	1.06826	0.991689	1.60555	0.20706
1.09348	1.36158	1.21696	1.68091	1.60555	0.20706
1.00923	1.19348	1.1547	0.985612	1.60555	0.20706
1.28172	1.29074	1.185	1.16155	1.60593	0.20706
0.681562	0.521098	1.21131	1.47037	1.60663	0.212122
0.978035	1.1537	0.985278	0.913447	1.60692	0.212122
1.81045	0.686416	1.18964	1.26823	1.60835	0.212122
1.11782	1.65128	1.14905	1.08055	1.60945	0.212122
0.957149	1.68706	1.12412	0.987498	1.61109	0.212122
0.573889	1.14232	1.33396	1.15338	1.6165	0.212122
0.908976	2.03121	1.08822	1.39473	1.61665	0.212122
1.52967	0.915159	1.15216	1.11625	1.6167	0.212122
1.36158	0.502925	1.83212	1.56004	1.61693	0.216194
1.36158	1.43287	1.27801	1.04044	1.6175	0.216194
0.957149	0.685018	0.949521	1.13487	1.61807	0.216194
0.786264	2.02576	1.06805	1.17598	1.61844	0.219542
0.877031	1.13284	0.881193	1.21012	1.6187	0.219542
1.26935	1.05291	1.21088	1.24332	1.61885	0.222342
0.955137	1.08691	1.02776	1.2192	1.61885	0.222342
0.683614	1.0946	1.08745	1.62883	1.61945	0.222342
0.697394	1.07568	2.01404	1.05916	1.62078	0.230091
0.878749	1.08963	1.05242	1.2476	1.6211	0.231467
2.14573	1.09928	1.09795	1.04812	1.62165	0.233788
1.86587	3.83718	1.10038	0.727839	1.62335	0.258836
0.873363	1.0039	1.05142	1.23277	1.62426	0.259115
1.26273	1.17633	1.09119	1.06926	1.62696	0.260629
1.29029	1.20344	1.14755	1.19081	1.62742	0.261762
1.09379	0.976952	1.13005	1.24275	1.62828	0.262482
1.0946	1.29438	0.907226	1.15979	1.6306	0.262482
0.978035	1.55335	0.815901	0.937581	1.6306	0.263346
1.7893	1.16734	1.11345	1.16212	1.6326	0.263346
1.69986	1.83933	1.02644	1.27342	1.63434	0.264399
2.16251	0.873363	1.0302	1.14981	1.63683	0.264399
1.02224	0.900027	0.977305	1.16553	1.63806	0.265714
2.24002	1.36158	1.50704	1.64095	1.63826	0.265714
1.112	1.43701	1.13949	1.14642	1.63885	0.265714
1.36158	0.978035	0.984522	0.723378	1.63885	0.265714
1.04493	1.06529	0.852766	1.11107	1.64013	0.265714
0.8389	0.974259	1.10987	1.21995	1.64052	0.265714
0.97644	0.46874	1.17033	1.24189	1.64209	0.267402
1.16981	0.763083	1.24532	0.631009	1.64395	0.267402
0.937411	1.51203	1.01036	1.07859	1.64637	0.267402
1.41746	1.4587	1.06108	1.1615	1.64639	0.267402
1.04691	0.910725	1.20323	1.25815	1.64654	0.267402
1.38675	1.00988	1.12741	1.15902	1.64724	0.267402
0.853741	0.348834	1.15237	1.51825	1.64826	0.267402
0.728286	1.02949	1.14162	1.01373	1.64865	0.267402
2.02576	1.18064	0.99664	1.1834	1.64921	0.267402
0.956829	1.36158	1.18052	1.12478	1.64984	0.267402
2.11383	1.05125	1.0237	1.15958	1.65246	0.267402
1.45516	2.1097	1.25587	1.24387	1.65294	0.269645
2.92405	1.16799	0.748436	0.994763	1.65294	0.269645
1.66304	0.773521	1.15484	1.06331	1.65337	0.269645
1.13837	0.612809	1.96576	1.03108	1.65446	0.269645
1.18558	1.66083	1.16233	0.84231	1.65525	0.269645
0.91147	1.2261	1.05651	1.03666	1.65875	0.269645
0.995352	1.11447	1.17193	0.997712	1.65931	0.269645
0.938728	0.573527	1.13945	1.2775	1.65962	0.269645
0.827626	1.55016	1.38293	1.13588	1.66023	0.269645
1.02149	1.69367	1.12392	0.959064	1.66049	0.269645
1.13805	0.969592	1.15788	1.23197	1.66086	0.272774
1.22587	1.33067	0.98367	1.19754	1.66212	0.272774
1.15871	1.04567	1.25439	1.09172	1.66246	0.272774
0.993584	1.024	0.558022	1.14032	1.6626	0.272774
1.03409	1.23954	1.12793	1.19056	1.66287	0.272774
0.912707	1.17299	1.01739	1.00911	1.6642	0.272774
0.515878	1.17864	1.1211	1.09201	1.66461	0.272774
0.769588	0.915159	1.16694	0.937581	1.66911	0.272774
0.993584	0.859478	0.833725	1.1161	1.66916	0.272774
1.45814	0.257596	1.1181	1.03928	1.66923	0.272774
1.0233	1.3344	0.945379	1.04684	1.66933	0.272774
1.30928	1.16981	1.17724	0.941466	1.66933	0.272774
4.60343	0.915159	0.748613	1.48829	1.66949	0.277442
1.00988	0.521098	1.06896	1.34529	1.66949	0.277442
1.21704	1.46552	1.5793	1.05904	1.66949	0.277442
0.492486	1.68262	1.078	1.19532	1.6702	0.277442
1.09196	0.713208	1.24532	1.10506	1.67081	0.277442
1.17808	1.36158	1.15819	1.11101	1.67081	0.277442
0.993584	1.13837	1.44161	1.87977	1.67081	0.277442
0.896387	0.57062	1.13763	0.928933	1.67188	0.277442
1.13512	0.40272	1.06214	1.35178	1.67192	0.277442
3.30669	3.27929	1.21574	1.02391	1.67248	0.277442
1.64108	0.877296	1.04707	1.14386	1.67534	0.277442
1.19191	1.24905	0.992251	1.43877	1.67666	0.277442
1.42932	0.961702	1.01421	1.13128	1.67859	0.277442
0.92236	0.946376	1.50612	1.17697	1.67918	0.277442
1.36158	0.932735	0.911826	0.866254	1.67947	0.277442
0.963456	1.41746	1.18041	1.19553	1.67951	0.284326
0.981855	1.27657	0.920261	1.15999	1.67972	0.285155
1.00923	0.600448	1.23427	1.0243	1.6814	0.285155
1.06686	0.40272	1.19515	0.877288	1.68151	0.285155
1.20559	1.89553	1.18564	0.902684	1.68178	0.285155
1.36158	0.422559	0.903286	1.04985	1.68178	0.285155
1.69367	0.784351	0.781227	1.25896	1.68431	0.285155
1.94097	1.1239	1.49705	1.22335	1.68554	0.285155
1.06454	1.13559	1.13146	1.35603	1.68702	0.285155
1.12312	1.16154	1.23713	1.15103	1.68707	0.285155
1.36158	1.16981	0.921862	1.60103	1.68755	0.285155
3.83718	1.04857	1.02793	1.27982	1.68849	0.285155
1.16981	1.06466	0.793846	1.07833	1.68923	0.285155
1.36158	1.36158	1.35802	1.07738	1.6902	0.285155
0.685618	1.1537	1.23051	1.11238	1.69022	0.285155
0.870138	0.82234	1.1473	1.01539	1.69149	0.292524
0.957149	1.33139	1.10726	1.23226	1.69204	0.29531
1.73124	1.12637	1.74667	1.06008	1.69372	0.300334
1.52129	0.37582	1.2751	1.0991	1.69454	0.300334
2.12867	1.808	1.56683	0.920845	1.6946	0.30229
0.0648371	1.44914	1.98512	1.29659	1.69508	0.30229
1.131	1.0946	1.24905	0.83456	1.69508	0.30229
1.70908	0.644958	1.5135	1.00632	1.69598	0.30229
2.37016	2.65832	1.73871	1.42047	1.6977	0.30229
1.07188	0.933726	1.24532	1.09099	1.69823	0.304824
1.98305	1.07188	1.48173	1.02107	1.69823	0.30674
1.12758	1.17882	1.15656	1.15207	1.69842	0.30674
1.64406	1.17554	1.16133	1.214	1.70136	0.31209
0.818757	1.8008	1.32906	1.09011	1.70158	0.31209
1.18724	0.948979	1.02438	1.03029	1.70169	0.31209
0.772151	3.95506	1.35839	0.588503	1.70255	0.31209
1.36158	0.999841	1.15658	1.15348	1.70255	0.318642
1.20233	1.01246	1.05115	1.07899	1.70508	0.318642
0.521098	0.798943	0.568108	0.920546	1.70508	0.321048
0.68387	0.69195	1.33676	0.737409	1.70607	0.321048
1.04308	0.903424	1.73516	1.26275	1.70698	0.325614
1.13837	0.684551	0.839515	0.998341	1.70758	0.326855
1.36158	0.56065	1.15521	1.07038	1.70766	0.326855
1.21289	1.06068	1.07152	1.19856	1.7081	0.326855
1.10787	1.15264	1.07589	1.04057	1.7081	0.326855
1.55471	1.18437	1.01824	1.04966	1.70881	0.326855
1.21195	1.16981	1.06905	1.20832	1.70913	0.326855
1.2261	0.999095	1.01546	1.04431	1.71198	0.326855
1.29004	2.03814	1.04168	1.07685	1.7135	0.336901
0.978035	1.03029	0.921862	1.05551	1.71431	0.336901
0.299354	1.07085	0.899879	1.09966	1.7156	0.337449
0.763083	3.23041	1.12141	0.951257	1.71616	0.337449
0.463834	1.74512	0.968863	1.18359	1.71871	0.337449
1.16981	1.36158	1.21264	0.951257	1.71968	0.337449
1.8008	1.69367	1.82262	1.31197	1.72116	0.337449
1.33594	0.887807	1.1601	1.02748	1.72208	0.337449
0.782183	0.798943	1.22142	1.04165	1.72351	0.337449
0.993584	0.536379	1.40705	1.27914	1.72374	0.337449
0.184906	0.184906	0.923652	0.786008	1.72419	0.337449
0.987261	2.03121	1.10284	1.28772	1.72576	0.343989
0.613458	1.11447	0.624012	1.03708	1.72643	0.343989
0.0332092	1.42319	2.06641	1.08896	1.72657	0.351639
1.62855	1.21296	0.921862	1.04941	1.72815	0.351639
1.29532	1.22759	1.14956	1.19442	1.7292	0.351639
3.83718	0.930309	1.8603	1.24181	1.73014	0.351639
1.04034	1.02539	1.11636	1.14516	1.73194	0.351639
1.36158	1.25369	1.24532	1.25133	1.73204	0.351639
2.25932	1.36158	1.52675	1.2213	1.7321	0.351639
0.68753	0.55272	1.12728	1.01539	1.73263	0.351639
3.30669	3.30669	1.01556	0.616394	1.73388	0.351639
0.46874	1.29384	2.8239	1.00894	1.73454	0.351639
2.12867	1.03034	1.13956	1.10689	1.73454	0.351639
1.20186	1.68876	1.15314	1.5561	1.73533	0.351639
0.521098	1.808	0.975187	1.28772	1.73603	0.351639
1.60802	2.00688	1.26336	1.1928	1.73939	0.351639
1.19594	1.03893	1.21677	0.862281	1.73975	0.351639
2.47763	1.03893	1.1375	1.02704	1.74046	0.351639
1.27297	1.09196	1.18095	1.33197	1.74107	0.352399
1.52129	2.24002	1.10171	0.993227	1.74107	0.352399
2.37016	1.36158	1.15442	0.700722	1.74205	0.352399
1.62596	1.03893	1.14209	1.29826	1.74286	0.352399
1.25309	1.25764	0.971722	1.05394	1.74312	0.352399
0.894994	1.21048	1.02644	1.17697	1.7457	0.352399
0.993584	1.49639	0.48093	1.06682	1.74624	0.352399
0.854158	0.966099	1.40296	1.07175	1.74658	0.352839
0.74548	1.07952	0.93682	1.13919	1.74673	0.357948
4.87533	1.0233	0.85505	0.973173	1.74884	0.359482
2.09193	1.14949	1.1229	0.981262	1.74904	0.362539
2.37016	2.09757	1.22648	1.17194	1.74929	0.362539
1.02288	1.13873	1.096	1.15442	1.75137	0.36728
1.36158	1.0325	0.626101	1.24954	1.75142	0.369933
1.60045	0.782183	1.22997	1.24486	1.75358	0.371628
1.18475	0.887397	1.08544	1.15124	1.75439	0.371628
1.09196	0.521098	0.831365	1.04657	1.75522	0.371628
1.62855	0.881492	1.28894	1.10764	1.75636	0.371628
2.10672	1.36158	1.14808	1.76465	1.75676	0.371628
1.26081	0.85729	1.1928	1.28772	1.75676	0.371628
1.16193	1.31701	1.32492	1.17762	1.75676	0.371628
0.948979	0.786264	1.06257	1.13106	1.75757	0.371628
2.57487	1.25724	1.02577	0.961225	1.75757	0.371628
1.02949	0.69195	0.915436	0.979895	1.75808	0.371628
1.39392	0.827626	1.14826	1.35886	1.76117	0.371628
2.68995	0.624542	0.982142	1.16968	1.76152	0.371628
1.44477	0.689194	1.19147	1.21219	1.76284	0.371628
1.13528	1.58479	0.93067	1.11417	1.76285	0.371628
1.71328	0.782719	1.16046	1.02523	1.76418	0.371628
1.36158	1.024	1.09713	1.12416	1.76488	0.371628
0.919302	0.827626	1.22213	1.10463	1.76513	0.371628
1.13837	0.782183	1.09005	1.09125	1.76513	0.371628
1.68499	0.301159	1.03032	1.0047	1.76612	0.371628
0.786264	0.762644	0.963628	1.03218	1.77472	0.371628
1.06466	0.963311	1.01693	1.17978	1.77565	0.371628
1.27101	0.785615	1.12288	1.14549	1.77876	0.371628
1.62855	1.00374	1.00507	1.24695	1.77931	0.371628
2.70084	0.910227	1.22187	1.64624	1.77991	0.371628
1.53072	1.09174	1.37627	1.26397	1.78115	0.371628
1.66083	1.0502	1.16855	1.15836	1.78239	0.375005
1.50838	1.47946	1.17616	1.13633	1.78337	0.375005
1.22173	0.930309	1.07848	1.03595	1.78648	0.375005
2.00995	1.27297	0.756223	1.159	1.78702	0.375005
2.48685	0.759776	0.886956	1.11232	1.78822	0.375005
1.06111	0.697394	1.11316	1.21241	1.7883	0.375005
1.869	1.19209	1.19923	1.27902	1.78904	0.375005
1.47473	1.13873	1.17385	1.08106	1.7951	0.376322
1.48849	1.30508	1.20227	1.15982	1.79572	0.377023
0.459871	0.589052	0.863614	1.28772	1.79638	0.377023
1.23799	1.15669	1.0711	1.04848	1.79699	0.385036
1.70683	0.993584	1.02913	1.59383	1.79814	0.38693
1.19244	1.22835	0.940967	1.14912	1.79817	0.38693
1.219	1.5112	1.13713	1.20421	1.79823	0.38693
0.883832	1.13512	1.50958	1.06273	1.79873	0.38693
1.17442	1.81169	1.21648	1.15748	1.79933	0.38693
0.912861	0.458162	1.13971	1.27079	1.80098	0.390701
0.799137	1.27567	1.04198	1.11256	1.80133	0.390701
1.58663	0.804207	1.26213	1.3095	1.80138	0.390701
1.36158	0.878749	1.28341	1.32344	1.80248	0.390701
1.27721	0.991919	1.37696	1.09846	1.80322	0.390701
1.50415	0.763083	1.73574	0.893635	1.80407	0.390701
1.16425	1.49639	1.1418	0.958998	1.806	0.390701
1.43305	0.637816	1.08662	1.06886	1.80636	0.390701
0.806964	0.580623	1.15461	1.37074	1.80708	0.390701
1.19209	1.89553	1.36968	1.54271	1.81167	0.390701
1.50219	1.12581	1.07992	1.08297	1.81233	0.390701
1.49639	0.719997	1.33412	0.71746	1.81605	0.390701
1.27141	0.950894	1.17987	1.06677	1.81642	0.390701
1.14459	1.09035	1.27427	1.1141	1.81642	0.390701
1.81045	1.1156	1.29136	1.16457	1.81888	0.394164
1.30733	0.634757	1.16133	1.04304	1.82107	0.394164
1.45516	1.6312	1.21459	0.877179	1.8217	0.395435
1.66083	0.75405	1.05793	1.31662	1.82426	0.39955
2.20206	0.646839	0.831594	1.21163	1.82649	0.39955
2.69646	1.48424	1.0022	0.951535	1.82708	0.39955
3.83718	1.14268	1.80628	1.04602	1.8309	0.39955
0.740111	0.963456	1.05871	1.00005	1.83875	0.39955
1.05511	0.365302	1.09397	0.862024	1.83875	0.39955
2.32044	1.02949	1.30647	1.1506	1.83875	0.40189
1.06686	0.81016	1.24532	1.27451	1.83875	0.40189
1.21195	1.33544	1.06774	1.11882	1.83875	0.40189
0.932171	1.21113	1.19689	1.0163	1.83875	0.40189
1.4355	1.36158	1.20506	1.2049	1.83875	0.40189
1.61174	0.973348	1.03207	1.14133	1.83875	0.40189
1.50694	1.74512	1.08188	1.03081	1.83875	0.40189
1.28498	1.36158	1.18211	1.24181	1.83875	0.40189
1.26501	1.34479	1.35191	1.19081	1.83875	0.40189
0.909394	2.03674	1.42307	1.53261	1.83875	0.40189
2.65832	0.353002	1.47072	1.21657	1.83875	0.40189
1.34612	0.90909	1.27318	1.16963	1.83875	0.40189
1.14044	0.620583	1.12215	1.20331	1.83875	0.40189
1.94878	1.36158	1.29454	1.70244	1.83875	0.40189
2.02322	0.737615	1.32364	1.06197	1.83875	0.40189
2.00407	5.07497	1.28901	1.10506	1.83875	0.40189
1.15836	1.06342	1.33308	1.4047	1.83875	0.40189
1.25445	0.56065	1.19109	1.80024	1.83875	0.40189
0.883832	0.846609	1.32149	1.07009	1.83875	0.40189
1.69777	0.877769	1.19749	1.13866	1.83875	0.40189
2.57487	0.923772	1.11937	0.983971	1.83875	0.40189
1.19181	1.10787	0.997268	1.14679	1.83875	0.404658
0.758666	1.10787	1.3431	1.42442	1.83875	0.404658
1.06233	1.38722	1.201	1.09716	1.83875	0.410321
1.21113	1.04183	1.44299	1.09797	1.83875	0.411072
1.27141	0.890036	1.55281	1.06062	1.83875	0.411072
1.76601	1.00374	1.77525	1.12471	1.83875	0.411072
1.90466	1.4368	1.16482	0.993548	1.83875	0.411072
1.89553	1.21954	1.44553	1.15409	1.83875	0.411072
1.49481	1.06711	1.25415	1.15764	1.83875	0.411072
1.00421	1.36158	1.12487	1.44801	1.83875	0.411072
0.658526	1.08106	1.14736	1.32036	1.83875	0.411072
2.32953	0.769588	1.01639	1.18655	1.83875	0.411072
1.09756	1.02203	1.19418	1.09541	1.83875	0.411072
0.930309	0.406085	1.20388	0.777948	1.83875	0.411072
1.28077	1.65128	1.14613	1.07129	1.83875	0.411072
1.36158	0.996404	0.788921	1.10903	1.83875	0.414816
1.0946	0.598077	0.362115	1.11025	1.83875	0.414816
1.06233	0.981855	0.786093	0.959867	1.83875	0.414816
1.36158	0.968472	0.760132	1.05592	1.84613	0.414816
1.36158	0.798943	1.31081	1.1592	1.84719	0.414816
1.29532	1.26455	1.28799	1.09493	1.84785	0.414816
1.4586	1.36158	1.09737	1.05412	1.84827	0.414816
1.9749	1.26467	1.38509	1.22643	1.85735	0.414816
1.10379	1.58479	1.26032	1.07946	1.85892	0.414816
1.8008	1.74512	1.27356	1.46574	1.8595	0.414816
1.36158	0.943275	1.21841	1.26619	1.86042	0.414816
1.14764	0.938728	1.26508	1.16944	1.86076	0.416849
1.18844	0.56065	1.154	0.947849	1.8638	0.416849
1.62855	1.10074	0.954019	0.932417	1.86828	0.418127
1.29997	0.885423	0.932584	1.19502	1.86844	0.418127
1.04631	2.1097	1.09244	1.28772	1.86911	0.419003
0.998894	0.876456	1.02392	1.05079	1.87008	0.419003
1.36158	0.380261	0.951267	0.780074	1.87164	0.428707
3.68623	1.63335	1.1888	1.12777	1.87429	0.4297
1.30496	0.84534	1.13738	0.998655	1.87713	0.431187
1.46206	1.55335	1.06987	1.17598	1.87928	0.431187
0.654265	0.69195	1.15555	0.823674	1.88045	0.431187
1.89553	1.36158	0.983608	0.845261	1.88045	0.431187
1.36158	1.74512	1.00263	1.04804	1.88221	0.431187
1.456	1.0009	1.12011	0.963081	1.88403	0.431187
1.54252	0.363563	1.06399	1.63811	1.88405	0.431187
0.991986	1.04493	1.12989	1.12683	1.88441	0.431187
1.10787	1.6312	1.38361	0.92154	1.88526	0.433659
0.0332092	1.19884	1.94691	1.1278	1.8875	0.433659
2.17044	0.979232	1.40321	1.09303	1.8875	0.433659
2.87444	2.70398	1.19203	1.03522	1.88842	0.433659
0.730383	1.08427	1.11437	1.1074	1.8889	0.433659
1.4586	0.98005	1.22819	1.12681	1.89024	0.433659
0.912707	1.0715	1.91707	1.09899	1.89113	0.433659
1.96007	0.730383	0.905946	1.28772	1.893	0.433659
1.15291	1.36158	1.02989	0.384055	1.89313	0.433659
1.42476	1.07341	1.14882	1.17297	1.89601	0.433659
0.799974	1.09889	1.15454	1.1251	1.89741	0.438574
1.8008	1.36158	1.5819	1.86777	1.89741	0.438574
1.14949	1.19162	1.10101	1.05314	1.89881	0.438574
0.422559	0.938728	0.908749	1.28772	1.9026	0.438574
0.915159	0.97348	1.35802	1.14607	1.90281	0.438574
1.16981	1.60839	0.926009	1.06524	1.90399	0.438574
1.0453	0.997166	1.10699	0.933431	1.90519	0.438574
1.17203	1.28906	1.0989	1.12586	1.9053	0.438574
0.883832	1.36158	0.949928	0.946199	1.90556	0.438574
1.13837	0.894868	1.35041	1.159	1.90897	0.438574
42.2089	0.589052	0.58989	1.10428	1.91072	0.438574
1.06233	1.23211	1.42792	1.01373	1.9116	0.438574
1.88127	1.04054	1.0178	1.28305	1.91266	0.438574
0.989054	1.28389	1.17599	1.10319	1.91362	0.438574
1.04977	0.589052	1.37318	0.973638	1.91634	0.438574
1.09196	0.323425	0.994376	0.987498	1.91812	0.438574
1.38249	1.10975	1.01897	1.21485	1.91994	0.438574
1.36158	0.68753	1.12834	1.38171	1.91994	0.438574
1.21113	1.5112	1.01763	1.34056	1.92075	0.438574
1.81355	1.36158	1.25822	1.45238	1.92075	0.438574
0.293674	1.09196	1.18897	1.12412	1.92106	0.438574
1.63299	2.92405	1.1251	1.65432	1.92265	0.438574
1.13559	0.91147	1.07938	1.44848	1.92265	0.438574
1.23891	1.4368	0.925553	1.28772	1.92569	0.438574
1.51953	1.55335	1.06749	1.22141	1.92784	0.438574
1.06686	1.32279	1.11938	1.22751	1.92971	0.438574
1.51203	3.11845	1.29136	1.28772	1.93024	0.438574
1.10681	1.16343	1.25741	1.27214	1.93127	0.438574
1.36158	1.36158	1.301	0.667959	1.93127	0.438574
0.900808	0.686416	1.14192	1.18904	1.93127	0.439623
1.27675	1.12059	0.961167	1.25354	1.93454	0.44303
0.95131	1.33264	1.17419	1.21717	1.93465	0.44303
1.3964	0.945829	1.07062	1.1644	1.93465	0.447197
2.47763	1.24835	1.65928	1.2266	1.93549	0.447516
1.9749	0.950894	1.09314	1.21889	1.93644	0.448294
1.13652	1.0361	1.40074	1.05303	1.93761	0.448294
1.58757	0.56065	0.936229	0.680938	1.93761	0.448294
1.04977	1.0129	0.940441	1.10651	1.93761	0.448294
1.41808	1.36158	1.29258	1.04985	1.93795	0.448294
1.03938	0.483141	1.18039	0.364254	1.94136	0.448294
1.02539	0.480956	1.49315	0.99579	1.94244	0.448294
0.365302	0.365302	0.579883	0.739751	1.94395	0.448294
1.24498	0.831093	1.14955	1.12893	1.94395	0.450147
1.36158	1.58479	1.36954	1.12305	1.94527	0.451994
1.36158	0.56065	1.07983	0.487892	1.94647	0.4531
1.17633	1.18646	1.07572	1.17418	1.94737	0.4531
0.962289	1.24369	1.30997	1.15988	1.9481	0.4531
2.25442	1.1014	1.04936	1.13479	1.94877	0.4531
1.17134	0.862571	1.03207	1.00034	1.94957	0.4531
1.05027	0.782183	1.21496	1.25098	1.95152	0.4531
2.24002	1.09196	0.488497	0.909717	1.95152	0.4531
1.45175	0.730383	1.081	1.15135	1.95174	0.4531
1.07643	0.210949	1.28087	0.474872	1.95331	0.4531
1.13031	0.831093	1.12166	0.994815	1.95331	0.4531
0.81016	1.024	1.02337	0.966456	1.95855	0.4531
1.53147	1.06233	1.06294	1.02724	1.95986	0.457505
0.98441	1.13837	1.06454	0.795595	1.9604	0.457505
1.97768	1.18646	1.23904	1.18954	1.96063	0.457505
1.27402	0.716281	1.12567	1.13299	1.9632	0.457505
0.927955	1.02949	0.90275	0.690761	1.96374	0.457505
1.38989	1.16011	1.02925	1.47918	1.96539	0.457505
1.06111	1.26207	1.15639	1.21875	1.96571	0.457505
1.43287	1.6312	1.09421	1.03091	1.96679	0.457505
1.3292	1.85224	1.17209	1.0481	1.96732	0.457505
2.03121	1.69777	1.91076	1.20201	1.97096	0.457505
1.08588	2.00995	1.15531	0.89452	1.97161	0.457505
1.33385	0.46874	1.13946	0.892508	1.97274	0.457505
1.16281	1.15785	1.14839	1.32419	1.97389	0.457505
3.55767	1.28063	1.24532	1.17227	1.97496	0.458549
1.56292	1.01843	1.25939	1.1038	1.97496	0.458549
0.912707	1.36158	1.6589	0.998453	1.9756	0.458549
0.880355	1.13652	1.0601	1.23355	1.976	0.458549
1.36158	0.974842	0.882858	1.20114	1.97604	0.458549
0.725597	1.06686	1.0494	1.09783	1.97825	0.466134
0.69195	1.17675	1.30167	1.04589	1.98017	0.466134
1.02949	1.58788	0.773162	1.17138	1.98431	0.467632
1.01843	0.63123	1.14551	1.19089	1.98501	0.469059
1.30928	0.915159	1.15187	0.859666	1.98535	0.469059
2.20206	0.976035	1.49377	1.01802	1.98789	0.469059
0.85729	1.16343	1.60703	1.22451	1.98917	0.469059
1.15669	0.529746	1.30985	1.06813	1.98917	0.469059
1.27731	1.26501	1.21502	1.11306	1.98917	0.469059
1.55335	1.25901	1.50007	1.17636	1.99022	0.469059
2.88384	0.616436	1.31201	1.15905	1.99022	0.469059
1.19348	0.748255	1.6885	1.01052	1.99572	0.469059
1.11625	0.991081	1.56214	1.10822	2.00066	0.469059
1.36158	0.914841	1.96102	1.07781	2.00093	0.471971
2.36361	1.04183	1.24532	1.14637	2.00164	0.473194
0.613458	1.46344	1.28184	0.965908	2.00194	0.476491
0.912707	0.880355	1.04479	1.13182	2.00287	0.476603
1.36158	1.24549	1.22233	1.13476	2.0067	0.476846
1.09107	1.05511	1.40066	1.10756	2.00768	0.476846
1.13837	0.41791	1.51028	1.03145	2.00768	0.476846
1.15768	1.16061	1.18667	1.2172	2.00818	0.476846
1.18558	0.851897	1.39222	1.21814	2.01096	0.476846
1.11625	1.808	0.830942	0.903572	2.01331	0.476846
1.60691	0.999095	1.1459	1.31605	2.01349	0.477756
3.21064	0.727584	1.06024	1.07217	2.01491	0.477756
1.63254	0.737955	1.48382	0.937581	2.01491	0.477756
1.49728	3.30669	1.33116	1.65045	2.01916	0.477756
0.699942	2.12867	1.24532	1.10762	2.02239	0.477756
1.21113	0.90888	1.24532	1.18769	2.02679	0.477756
1.36158	1.17231	1.14249	1.20861	2.02907	0.477756
0.943435	0.937741	0.949681	1.16152	2.03097	0.477756
1.49064	2.37016	1.19957	1.28772	2.03121	0.477756
1.92421	0.820554	1.04152	1.05244	2.0332	0.477756
1.01133	0.940472	1.17618	1.03174	2.03401	0.477756
1.66248	1.10433	1.23537	1.23195	2.03416	0.477756
0.700974	0.910227	1.00891	1.01904	2.03615	0.477756
0.87092	1.78443	0.898597	1.10795	2.03917	0.477756
2.03121	2.24002	0.713512	1.00899	2.03945	0.477756
1.36158	0.827626	0.91818	0.431277	2.03992	0.477756
1.50694	0.97325	1.10448	1.06028	2.04319	0.477756
1.46552	1.21195	0.927962	0.920546	2.04374	0.477756
0.887397	0.909394	1.01975	1.1765	2.04447	0.477756
0.827626	1.04235	1.16248	1.24469	2.04502	0.477756
0.909394	0.966202	1.05175	1.18294	2.04811	0.477756
1.34369	0.685618	1.26804	1.40333	2.04923	0.477756
0.859614	0.665119	1.04297	1.15142	2.05384	0.477756
1.23817	0.978035	1.25164	0.859228	2.05478	0.48245
0.85729	1.26455	1.05623	1.13483	2.05944	0.486676
1.07523	1.0009	1.151	1.22066	2.05944	0.486676
0.896998	0.827626	1.12312	1.28772	2.05944	0.486676
0.689194	1.36158	1.11106	0.937581	2.05944	0.488655
1.24082	3.55767	1.03785	1.05429	2.06001	0.488655
1.47168	0.697394	0.940501	0.647415	2.06001	0.488655
1.20462	0.550042	1.1579	1.03312	2.06029	0.488655
1.22097	0.521098	1.17485	0.988246	2.06029	0.488655
1.77733	0.993584	1.01909	1.81873	2.06046	0.488655
0.683398	1.18021	1.14835	1.19882	2.06077	0.488655
1.27259	0.951595	1.23133	1.02226	2.06642	0.488655
1.43818	0.868699	1.23323	1.05628	2.06751	0.488655
3.02204	1.13528	0.92116	1.23459	2.06836	0.488655
1.69777	0.786264	1.29494	1.14543	2.07124	0.488655
0.854158	1.36158	1.09894	1.57673	2.07195	0.488655
1.17134	1.16981	1.13417	1.01108	2.07776	0.488655
1.05599	1.27792	1.17295	1.14434	2.07776	0.488655
0.87092	1.09035	1.17819	1.11741	2.07776	0.488655
1.39553	0.46874	1.26477	1.12775	2.07776	0.488655
1.16343	1.02949	1.04404	1.0932	2.07876	0.488655
1.29184	1.66083	1.19257	1.02757	2.07909	0.488655
1.72226	0.808908	1.05242	0.701868	2.07926	0.488655
1.36158	1.36158	1.15359	0.995495	2.08884	0.488655
1.19997	6.31277	1.24532	1.05013	2.0892	0.488655
1.36158	1.08299	1.41027	1.01895	2.08927	0.488655
1.65629	0.965939	1.20899	1.19805	2.08993	0.488655
2.96344	1.09196	1.50612	0.839554	2.09326	0.488655
1.08106	0.862571	1.15523	0.955758	2.09745	0.488655
1.69367	2.67924	0.735541	1.68111	2.09941	0.489977
2.20206	1.19209	1.72246	0.895358	2.09941	0.491991
1.11625	1.06623	0.756223	1.03026	2.09941	0.492626
0.926309	1.26501	1.13691	0.950478	2.09941	0.492626
1.04493	0.299354	1.10264	0.859317	2.10119	0.494799
0.739538	1.21925	1.04256	1.17466	2.10545	0.494799
1.23211	1.27141	1.12589	1.2775	2.10619	0.494799
1.24835	0.737675	1.15872	1.05591	2.10644	0.494799
1.17134	0.978526	1.19817	1.01774	2.11373	0.494799
0.87092	1.24905	0.900729	0.868719	2.11373	0.494799
0.768514	1.06686	1.09092	1.07324	2.11591	0.494799
1.12422	0.55272	1.00563	1.00261	2.11652	0.494799
0.955137	1.0009	0.838074	0.885723	2.11826	0.494799
1.76903	1.02179	1.07414	1.34134	2.1186	0.494799
0.896082	1.13837	1.11731	1.23888	2.1193	0.494799
0.210949	1.43916	1.60945	1.18125	2.12081	0.494799
0.686416	2.12867	1.18472	0.838749	2.12143	0.494799
1.01246	0.774375	1.09936	1.22813	2.12301	0.494799
1.6197	0.595322	0.956639	1.04314	2.12537	0.494799
1.62031	0.616436	1.17981	0.937051	2.12753	0.494799
0.730383	1.17895	1.1459	1.1206	2.12797	0.494799
1.63945	1.33854	1.09168	1.27642	2.13206	0.496614
1.36158	0.855317	1.11492	1.17648	2.13497	0.496614
3.76436	0.867955	1.344	1.09573	2.13625	0.498153
1.19348	1.23458	1.15112	1.24992	2.13625	0.498743
0.975315	1.27402	1.24532	1.04057	2.1379	0.498743
2.00995	1.36158	1.24532	1.2493	2.13923	0.498743
0.896387	0.938984	1.0522	1.14236	2.13944	0.498743
1.55471	0.893606	0.963977	1.2981	2.14086	0.498743
0.892877	1.07643	1.134	1.14761	2.142	0.498743
1.52083	1.36158	1.20793	1.11716	2.14307	0.498743
0.854158	0.973941	1.2077	1.12967	2.14436	0.499474
0.909602	1.18424	1.25776	1.08844	2.14556	0.501489
2.09757	0.938974	1.14352	1.13955	2.14798	0.501489
1.0226	1.36158	1.22076	1.03091	2.15106	0.503511
1.22677	1.19348	1.37175	1.08785	2.15106	0.503511
1.41582	1.02539	1.21051	1.3677	2.1521	0.503511
2.00316	1.04032	1.28113	1.20757	2.15294	0.503511
1.66804	2.67924	1.28133	0.774681	2.15548	0.505062
1.89553	0.87092	1.24532	1.28772	2.1558	0.505062
2.40895	0.991919	1.17772	1.1025	2.15712	0.508108
1.44385	1.18124	1.17839	1.30881	2.1583	0.520748
4.29832	0.869971	1.41932	1.17854	2.1583	0.521139
0.978035	0.910725	1.17995	0.958998	2.1583	0.521616
1.60385	1.07358	1.67004	1.18868	2.1583	0.521616
1.05283	0.981331	1.15196	1.17321	2.15978	0.522212
0.521098	1.11434	1.3857	1.25483	2.16042	0.522212
0.84534	1.42611	1.16802	1.16514	2.16731	0.522212
1.0946	0.963456	1.41027	1.11411	2.17778	0.522978
1.46552	0.293674	1.00387	1.6702	2.18292	0.522978
1.36158	1.39111	1.20645	1.19089	2.18389	0.522978
0.982485	0.43743	1.10469	1.03284	2.18389	0.522978
1.45814	0.68753	0.810185	1.16239	2.18574	0.522978
3.95506	0.697394	1.34039	0.730263	2.18969	0.522978
2.68995	1.26109	1.63755	1.12689	2.19033	0.523997
1.24835	0.521098	1.12083	0.934916	2.19329	0.523997
0.869442	1.18437	1.38182	1.17772	2.1968	0.523997
1.75706	0.831093	1.18441	1.08521	2.19812	0.523997
1.26501	0.88003	1.14784	1.145	2.1998	0.523997
2.40895	1.36158	1.17124	0.845201	2.20082	0.523997
0.786264	0.502925	1.01958	1.00184	2.20664	0.523997
0.993584	1.33267	0.900039	1.18177	2.2088	0.525422
1.5112	0.796608	1.40071	1.0919	2.20976	0.525422
2.70084	2.14927	1.54445	1.08272	2.2142	0.525422
1.13837	1.55517	0.785794	1.12688	2.22062	0.525422
1.53072	0.909394	1.30458	1.04702	2.22062	0.525422
1.36158	1.00514	1.5656	1.06614	2.22318	0.525422
0.791284	3.37047	1.20613	1.23825	2.22318	0.525422
2.00995	1.09417	2.29771	1.06793	2.22318	0.525422
1.24327	1.58788	1.20113	1.08215	2.22318	0.525422
0.879991	0.40272	1.096	1.39032	2.22318	0.525422
10.0262	1.3964	1.15653	1.21166	2.22699	0.525422
1.47946	1.11625	1.08038	0.966289	2.23158	0.527552
1.23024	1.34612	1.29413	1.13891	2.23287	0.527552
1.10681	1.22097	1.08972	1.18165	2.23377	0.527552
1.06233	1.09062	1.59262	0.922724	2.24098	0.527552
1.00988	1.10433	1.12183	1.13202	2.24982	0.527552
1.36158	1.22569	1.26508	1.12682	2.24982	0.527552
1.36158	1.62855	1.40066	1.33705	2.25081	0.527552
0.40272	1.36158	1.01327	1.38842	2.2518	0.527552
0.022321	0.867955	2.01404	1.2397	2.2527	0.527552
1.60534	0.837264	1.15109	1.18729	2.25299	0.527552
0.944237	0.689194	1.19709	1.21637	2.25319	0.527552
0.912707	0.245531	1.46444	0.815778	2.25338	0.527552
1.23836	1.15423	1.08855	1.06117	2.25835	0.527552
1.3918	1.08153	1.16847	1.16353	2.26496	0.527552
1.14268	1.15028	1.1555	1.1951	2.26617	0.527552
1.36158	1.16845	1.18833	1.09947	2.27375	0.527552
1.65265	0.0648371	1.00619	1.1397	2.27566	0.531086
1.21478	0.49364	1.06433	1.05508	2.27663	0.531086
0.663333	1.15669	0.939017	1.0971	2.2768	0.531086
0.56065	0.55272	0.752125	0.751911	2.28084	0.531086
1.02912	0.573889	1.24532	1.14097	2.28274	0.531086
1.36158	1.28635	1.31638	0.87525	2.28274	0.531086
1.36158	1.36158	1.20093	1.04253	2.29188	0.531086
0.728286	0.58575	1.60291	1.03211	2.29332	0.531086
1.11625	0.713208	1.44672	0.897498	2.29332	0.531086
0.928841	0.827626	1.29059	1.17244	2.29332	0.531086
2.69646	0.892069	1.83212	1.18085	2.29696	0.531086
1.23609	1.12422	1.42686	1.2399	2.30134	0.531086
3.99689	1.8008	0.67276	1.08538	2.30202	0.531086
1.36158	1.36158	1.08972	1.24189	2.30518	0.531086
1.8008	0.948171	1.39907	1.18931	2.30894	0.531086
2.16251	0.65818	1.09648	1.13329	2.31045	0.531086
1.67339	1.02224	1.2035	0.9445	2.32009	0.531086
1.72957	1.54192	1.05387	1.18047	2.32009	0.531086
1.1537	1.30722	1.11115	1.19376	2.32213	0.531086
1.76802	1.07188	1.0675	1.04677	2.32213	0.531086
1.40689	0.909394	1.17654	1.25363	2.33025	0.531086
0.293674	1.45175	4.40248	1.11726	2.33774	0.531086
0.967489	0.748255	1.254	1.57584	2.33774	0.531086
0.827626	1.0233	0.997497	1.11025	2.34153	0.531086
1.50195	0.85729	1.33775	0.915934	2.3477	0.531086
2.24002	1.42932	0.88361	1.27602	2.35127	0.531086
1.36158	1.66083	1.06352	1.03103	2.35769	0.531086
1.69367	0.912707	1.6766	1.22449	2.36438	0.531086
0.969923	2.03674	1.22348	1.4579	2.3647	0.531086
1.1833	0.827626	1.26707	0.613519	2.36681	0.531086
0.521098	1.0946	1.11237	1.45238	2.36681	0.531086
1.16799	0.682786	1.12733	0.955985	2.37258	0.536599
0.930309	2.71519	1.10264	1.14885	2.37525	0.537649
1.23252	1.54026	1.37597	1.11902	2.37525	0.538094
1.46552	0.92236	1.3	0.95448	2.37611	0.538094
1.34695	0.685018	1.31981	1.12174	2.37796	0.538094
1.88066	3.95506	1.50642	1.75965	2.38732	0.538094
1.808	1.36158	1.62056	1.20244	2.38977	0.538094
1.69367	1.55113	1.55601	1.07745	2.39831	0.538094
1.58797	0.955137	1.24532	1.13925	2.41012	0.538094
0.65818	1.21113	1.17844	0.790047	2.41581	0.538094
0.517473	1.36158	1.23617	1.11775	2.41777	0.538094
2.47632	0.981855	1.24532	1.07321	2.41777	0.538094
1.36158	1.23836	1.07566	1.17329	2.42106	0.538094
2.47763	1.219	1.24532	1.05003	2.42132	0.538094
1.4385	1.36158	1.12083	1.28772	2.42154	0.538094
0.594492	1.72957	0.989684	0.955308	2.42172	0.538094
1.31622	0.846893	1.15277	1.11864	2.43599	0.538094
1.81169	1.36158	1.39508	0.436333	2.4462	0.538094
0.56065	0.480956	1.55617	0.816821	2.45027	0.538094
0.782183	1.02149	1.24532	1.28431	2.45648	0.538094
1.09062	1.16746	1.18109	1.27214	2.46448	0.538094
0.594492	0.981098	1.64224	1.11309	2.46759	0.538094
1.38722	1.6312	1.2723	1.19031	2.47051	0.538094
1.13488	1.58663	1.39378	1.15189	2.47823	0.538094
1.31916	0.87092	1.4182	1.19138	2.47938	0.538094
1.64747	1.13652	1.25482	1.27079	2.48958	0.538094
2.93696	1.62292	1.13618	1.22876	2.49494	0.538094
2.65832	1.27402	1.45173	1.17579	2.50618	0.538094
1.83109	1.36158	1.37906	1.14675	2.51146	0.538094
1.46457	1.08976	1.19758	1.06085	2.51146	0.538094
1.62855	1.0946	0.979417	1.57308	2.53233	0.538094
1.284	1.51253	1.43909	1.13727	2.54418	0.538094
1.10787	0.522691	1.60576	1.42309	2.54418	0.538094
1.1741	1.0946	1.25509	1.28772	2.5502	0.53893
2.65832	0.765267	1.89031	1.13632	2.55095	0.53893
1.08635	2.00995	1.17802	1.18511	2.56239	0.53893
1.54641	1.02196	1.00602	0.992022	2.56623	0.541883
0.751917	0.999697	1.06765	1.22197	2.5666	0.542479
0.719997	1.05125	0.988113	1.14597	2.57332	0.544629
1.33731	0.46874	1.18664	0.712447	2.57397	0.545747
0.757392	1.16343	1.41816	1.16873	2.58999	0.545747
0.969923	0.85729	1.13337	1.57282	2.60133	0.545747
1.20666	1.57544	1.13929	1.11132	2.62177	0.545747
1.55113	0.915159	1.07363	0.903323	2.62946	0.547171
2.65832	2.44363	1.73282	1.27884	2.64099	0.549923
1.23808	1.14949	1.37682	1.19579	2.64226	0.550226
1.22121	0.609325	1.49914	1.10031	2.65452	0.551021
1.33267	1.57025	1.09622	1.03601	2.66188	0.551021
1.83933	0.747089	1.37175	1.12471	2.66534	0.551021
1.23802	1.13837	1.10148	0.967786	2.67299	0.551021
1.10885	1.10346	1.31906	0.992638	2.67412	0.551021
2.36361	0.826208	1.23845	1.28367	2.67902	0.551021
1.53569	1.16746	1.07621	1.27451	2.69539	0.551021
1.05599	1.06075	0.973121	1.17503	2.69618	0.551021
0.895418	1.88127	1.0112	1.13334	2.69765	0.551021
0.896082	1.03893	1.12088	1.27153	2.70243	0.553965
1.83933	2.19308	0.876274	0.909876	2.74038	0.553965
1.27383	1.13559	1.21811	1.35919	2.75797	0.553965
1.08299	0.87092	1.38543	3.39872	2.83224	0.558646
0.68387	1.23252	1.26604	0.89193	2.83324	0.558646
1.02175	1.15291	1.15272	1.2405	2.86439	0.558646
0.957149	1.0496	1.59029	0.965873	2.86544	0.558646
0.769588	0.56065	0.966727	1.76707	2.90118	0.558646
1.0233	0.39592	1.04886	1.44818	2.91676	0.558646
1.99857	0.748255	1.8969	1.08714	2.92931	0.558646
1.18646	1.16981	1.11554	1.23261	2.94144	0.558646
1.22677	2.24002	1.08244	1.9252	2.96074	0.558646
1.23836	1.21331	1.47609	1.30873	2.96074	0.558646
0.859151	1.05353	1.29577	1.13632	2.989	0.558646
1.36158	1.06233	1.17941	0.995716	3.00204	0.558646
0.915159	0.921715	0.916162	1.24408	3.01992	0.558646
1.74333	1.44615	1.09699	0.922302	3.0343	0.558646
1.23836	0.854158	1.09975	1.20477	3.0343	0.558646
1.07363	0.833543	1.15691	1.13631	3.04757	0.558646
0.713208	1.21195	1.90076	1.06265	3.04757	0.561669
1.81045	0.784351	0.701627	0.94202	3.04803	0.564677
1.5112	1.36158	1.26068	1.17308	3.06989	0.564677
1.15385	0.56065	1.21074	1.1717	3.08519	0.564677
1.01331	1.16061	1.18664	1.24229	3.13941	0.569249
0.827626	1.36158	1.24532	1.15735	3.14091	0.570648
1.89553	0.55272	1.42259	0.985612	3.14642	0.570648
1.24858	1.06182	1.16014	1.25074	3.20554	0.570648
0.458875	1.14314	0.848838	1.14469	3.39235	0.570648
1.78443	1.0946	1.22917	0.786008	3.67897	0.570648
1.07909	0.976952	1.02245	1.10475	4.09289	0.570648
1.85224	1.36158	1.41109	1.28772		0.570648
1.70076	1.20508	1.14423	1.26793		0.570648
1.08208	0.730383	0.980238	0.951445		0.570648
1.66083	1.24858	0.805188	1.2081		0.570648
1.36158	0.824529	1.18698	1.0006		0.570648
1.50415	1.20186	1.13555	1.15376		0.570648
1.47946	0.577423	1.32648	1.43371		0.570648
1.47473	0.948979	0.954885	1.28772		0.570648
1.43571	1.43287	1.31084	1.0678		0.570648
1.41375	1.92655	1.18566	1.13415		0.572742
1.17273	0.841892	1.16362	1.15234		0.572742
1.81355	1.0946	0.856402	2.24158		0.572742
1.96007	2.1097	1.18897	1.28772		0.572742
0.929331	1.51808	1.35714	1.13923		0.572742
1.22587	1.1014	1.11479	1.13376		0.572742
1.6197	0.878749	0.954189	0.972455		0.572742
1.36158	1.26446	1.40353	1.19551		0.573612
3.83718	0.686416	0.58989	1.25784		0.573612
1.19704	0.997858	1.07458	1.22824		0.574088
0.960206	1.59735	1.16687	1.17212		0.574088
1.13898	1.13837	1.18604	1.03103		0.579912
1.27141	0.514123	1.33849	0.908716		0.579912
0.56065	0.978035	0.954019	0.945465		0.579912
2.36643	1.08371	1.25489	1.26988		0.581303
2.55857	2.1097	0.94917	1.60864		0.581303
1.76601	2.03121	0.984627	0.740258		0.581303
1.43393	0.426143	1.2886	1.09633		0.581303
1.52432	1.69367	1.47683	1.04777		0.581303
3.55767	1.32488	1.19365	1.12682		0.584076
0.782183	0.910725	1.34893	0.791844		0.584076
1.66083	1.55335	1.60571	1.03522		0.584076
1.36158	0.91147	1.89224	0.98353		0.584076
1.30719	1.73771	1.32774	1.26232		0.584076
1.07643	2.65832	0.891939	1.11716		0.584076
1.14546	1.55563	0.974301	1.14942		0.584076
1.20508	0.825524	0.99277	1.25534		0.584076
1.33594	0.245531	1.22872	0.945465		0.584594
1.90485	1.57544	1.22339	1.25429		0.587056
1.50195	1.41582	1.22618	1.29659		0.587056
1.16776	0.748255	1.13627	1.04109		0.587056
1.29384	1.46611	1.11435	1.07515		0.587056
0.873025	1.29029	1.16752	1.13415		0.58821
1.36158	1.09417	1.03425	1.20257		0.58821
1.51245	0.515878	1.33231	1.11114		0.588824
0.967489	0.779707	1.15541	0.947778		0.591406
0.993584	0.697394	1.08417	1.37904		0.591406
2.52037	1.83576	0.921754	1.09204		0.592316
0.46874	0.0648371	1.20395	3.05517		0.592316
1.36158	0.915159	0.681828	1.07328		0.592316
1.23024	1.73124	1.25385	0.939479		0.592316
1.33139	0.594492	1.20702	0.945086		0.592316
2.02576	1.808	0.708256	0.760827		0.592316
1.284	1.01633	0.989288	1.05088		0.592316
0.975315	1.21195	1.18259	1.09125		0.592316
1.31124	0.864652	1.09808	1.10384		0.592316
0.965277	1.28635	1.09203	1.25635		0.592316
1.28318	1.23891	1.26573	0.859228		0.592316
1.8008	1.36158	1.20528	1.17167		0.592316
1.12653	0.0266976	1.05562	3.26882		0.592316
1.09062	1.04631	1.45829	1.24374		0.592316
0.975315	1.03904	0.95612	1.17038		0.592316
1.66083	1.13652	1.125	0.842846		0.592316
1.97768	6.31277	1.1881	0.765026		0.592316
2.16251	0.935716	1.20395	1.2802		0.592316
1.36158	0.975706	1.30548	1.13862		0.592316
0.883832	1.07643	1.24532	1.23825		0.592316
1.13151	1.22121	1.13491	1.00169		0.592316
0.786264	1.09196	1.16244	0.645997		0.592316
1.32924	0.933726	1.29944	1.20279		0.592316
1.1014	0.970202	1.06546	1.16288		0.592316
1.01329	0.600448	1.18133	0.892508		0.592316
1.36158	0.617307	1.05242	0.911293		0.592316
1.99783	1.05283	1.37371	1.0856		0.592316
1.58663	1.01408	0.958492	1.17838		0.592316
1.07726	1.65629	1.2255	1.04189		0.592316
1.52432	0.763083	1.20914	1.16094		0.592316
2.4238	0.84534	1.26659	1.53353		0.596023
0.827626	0.854158	1.04686	1.39863		0.596023
1.51953	0.90909	1.18431	1.24986		0.599199
1.07726	0.737955	1.26508	1.15937		0.599199
0.656379	1.13652	1.06041	1.40192		0.599199
1.36158	1.74876	0.861438	1.18828		0.601175
1.16776	0.74548	1.14642	1.12821		0.601175
1.14459	1.22587	1.15354	1.19998		0.601175
2.96344	0.977585	1.7418	1.22292		0.601175
0.859151	0.898457	1.01724	1.2073		0.601175
1.12883	1.02539	1.24532	0.976673		0.601175
1.36158	1.36158	1.37606	1.05082		0.601175
1.38771	1.02949	1.17444	1.20685		0.601175
2.58823	0.984728	0.993424	1.24509		0.601175
2.59938	0.883832	1.91847	1.06685		0.601175
0.85226	0.846893	1.18131	1.03033		0.601175
2.35786	0.912707	1.12303	0.859191		0.601175
1.09017	1.20233	0.993984	1.0785		0.601175
0.769588	2.16251	1.09975	1.23838		0.601175
0.883832	2.12867	1.15736	1.3305		0.601175
1.16845	1.28707	1.14373	1.09667		0.601175
0.920169	0.965671	1.36814	1.20137		0.601175
1.36158	1.36158	1.12544	1.05013		0.601517
1.17545	1.06061	1.12985	1.20048		0.601517
1.17808	0.812766	1.10092	1.22848		0.603283
0.994576	0.912707	1.11346	0.980451		0.604674
1.36158	0.697394	1.55066	1.20215		0.605264
1.63254	1.25148	1.0582	1.01877		0.605264
1.34066	1.16981	1.1057	1.2628		0.605264
1.36158	0.800103	1.11011	1.28772		0.605264
1.16845	0.999316	1.1459	1.20689		0.605264
1.21057	1.36158	1.18943	1.36795		0.607618
0.890156	0.68387	1.16526	1.18873		0.607618
1.81243	2.70084	1.09091	0.974457		0.607618
0.975315	1.26942	1.09528	1.10555		0.607618
1.27527	0.847082	1.16636	1.14414		0.607618
1.30941	0.741337	0.994702	1.23202		0.607618
1.48424	1.45205	1.27422	1.11363		0.607618
1.90082	1.26029	1.32645	1.08047		0.607618
1.44524	0.644958	1.1702	1.28772		0.607618
1.56531	1.21085	0.99818	1.11053		0.607618
1.21195	0.786264	0.954483	1.28772		0.607618
0.735565	1.40536	1.233	1.14666		0.610222
0.914841	1.36158	1.12528	1.18632		0.611018
1.46552	0.909394	1.19701	1.20403		0.611018
1.02288	1.23433	1.27266	1.22479		0.620274
0.786264	1.08572	1.38217	1.23991		0.620274
1.0266	2.02576	1.28064	1.55206		0.620274
1.7556	0.40272	1.01192	0.896652		0.620274
1.20773	1.05599	1.13214	1.27642		0.620923
1.01408	3.83718	1.14483	1.28772		0.620923
0.644958	1.78202	1.28302	1.23223		0.620923
1.13837	1.03405	1.73051	1.45292		0.620923
1.36158	1.16981	1.14879	0.677576		0.620923
1.4194	1.74512	1.2266	1.19138		0.620923
1.21113	0.892069	1.00311	1.23136		0.621831
1.23433	0.841892	1.20683	1.17765		0.621831
1.36158	0.91147	1.12519	1.79939		0.621831
1.16845	0.353002	1.06774	0.647857		0.621831
1.57025	1.45205	1.26562	1.16375		0.623191
1.05388	1.11477	1.03988	1.14384		0.623191
1.08473	0.463834	1.10763	1.08546		0.623191
0.883832	0.963456	1.01706	1.22349		0.623191
1.17134	0.685618	1.07214	1.3072		0.623191
1.13837	1.36158	1.24532	1.19812		0.623191
0.991361	1.07925	1.00268	1.15831		0.623191
1.47875	1.4368	1.3153	0.879747		0.623191
1.46591	0.3697	1.17556	1.24373		0.623191
1.37669	1.52921	1.19681	1.17512		0.623191
1.2901	2.03121	1.15848	1.05464		0.625449
1.33294	1.30264	1.15124	1.20029		0.625449
3.11411	1.01331	1.94866	1.20082		0.625449
1.11514	1.26467	1.0084	1.0364		0.625449
1.13031	1.12271	1.04397	0.937316		0.625449
1.5367	1.36158	1.2361	0.935399		0.625449
0.786264	0.685618	1.75992	1.11238		0.625449
1.28601	0.945829	1.23749	1.63732		0.625449
1.58479	1.04308	1.6766	1.13331		0.625449
1.57474	3.99689	1.22691	1.05203		0.625449
0.279529	1.68423	0.872259	1.17718		0.625449
0.786264	0.283101	1.04765	1.17426		0.627903
1.19369	1.36158	1.20903	1.19924		0.627903
1.1359	0.963456	1.14393	1.1199		0.629477
0.589052	1.49064	1.34475	1.0651		0.629477
1.27141	0.787965	1.07622	1.06453		0.62994
1.63209	1.00514	1.08307	1.02351		0.62994
1.25971	0.573889	1.04255	1.70518		0.62994
0.828576	1.1236	1.18704	1.00416		0.62994
1.63322	1.03349	0.947103	1.12914		0.62994
1.74554	1.21517	1.289	1.1071		0.62994
1.82171	1.25971	1.84698	0.999382		0.62994
1.39553	1.36158	1.28762	1.40373		0.62994
2.92405	0.808908	1.50423	1.22335		0.62994
1.49639	0.49904	1.5551	1.12688		0.62994
1.40271	1.0226	1.25475	1.27832		0.62994
2.03674	0.710625	0.962936	1.17803		0.62994
1.54252	0.875879	1.48503	1.14427		0.62994
1.32626	0.522691	1.20239	1.08849		0.62994
2.69646	1.48234	1.14977	1.09763		0.62994
1.30508	0.976035	1.14575	1.30442		0.62994
1.36158	1.09196	2.71041	1.92968		0.62994
1.16845	1.28517	0.902904	1.2331		0.62994
1.20055	1.28195	1.19887	1.15135		0.62994
1.44524	1.19348	1.19384	1.24011		0.62994
2.30525	0.69195	1.30514	1.24988		0.62994
1.08473	1.5112	1.26311	1.31908		0.62994
1.06288	1.07188	1.152	1.20215		0.62994
1.06466	0.393632	1.01129	1.20658		0.62994
0.68753	1.51231	0.970113	1.04063		0.62994
1.10708	1.09623	1.1737	1.18642		0.62994
3.68623	0.87092	1.0349	0.926884		0.62994
1.72957	0.82234	1.13323	1.26201		0.62994
1.14617	0.426143	1.24216	0.813917		0.630523
0.685018	1.1559	1.12747	1.22117		0.630523
1.16799	1.36158	1.65206	1.00175		0.631548
1.17299	0.973941	1.13323	1.01905		0.631548
1.83312	1.27402	1.08474	1.17837		0.631548
0.940472	0.787733	1.01747	1.4163		0.631548
0.64871	0.968472	1.30743	1.03747		0.631548
0.594492	0.87092	1.5134	1.09162		0.631853
3.83718	0.957876	0.780264	0.940084		0.63346
1.07876	1.36158	1.23964	0.860061		0.633873
0.85729	1.14772	0.983837	0.894611		0.634395
1.81169	0.380261	1.06292	1.1644		0.634395
2.68995	0.954308	1.97358	1.26687		0.634395
1.32386	1.58663	1.14089	1.10594		0.634395
1.36158	1.09196	0.848407	1.16155		0.634395
1.90082	1.12446	1.96102	1.24288		0.634395
1.11625	1.30393	1.24532	1.17905		0.637688
1.33594	1.24498	1.17887	1.23705		0.637935
1.00156	0.759776	1.17477	1.00045		0.637935
1.65128	1.0009	1.02616	0.995495		0.638557
1.55335	0.685018	0.824199	1.30812		0.638557
0.763083	1.0946	0.980007	1.59554		0.638557
1.58725	1.51808	0.88847	0.796221		0.638557
1.23433	0.929477	1.27896	1.1231		0.638557
1.04977	1.36158	0.572175	0.849717		0.638557
1.23119	1.10516	1.16368	1.16719		0.638557
1.15922	1.55335	1.18641	1.06774		0.638557
1.9852	0.401129	1.02161	0.714079		0.638557
0.875879	0.860823	1.06091	1.09537		0.639831
2.46099	0.876975	1.34195	1.18585		0.641182
1.27839	0.46874	1.1737	0.839257		0.641182
1.60045	0.938956	1.01118	1.16715		0.641182
1.42319	1.0946	0.995006	0.991689		0.641182
1.01519	1.52967	1.15251	1.47115		0.641182
1.70028	1.33594	1.20582	1.09542		0.641182
1.1537	0.808908	1.2246	1.05118		0.643203
1.5648	1.06233	1.10063	1.20991		0.643203
1.27297	2.57487	0.930993	1.07833		0.643203
1.24835	0.867955	1.23283	1.30662		0.643203
1.65128	1.27101	1.24532	1.18621		0.643203
0.92236	0.868699	0.832508	1.15601		0.643203
1.82708	0.911946	1.00922	1.20745		0.643203
1.14402	0.841892	1.15383	0.655449		0.643203
1.49639	0.908663	1.15752	1.12235		0.645216
1.13652	1.06505	1.02823	1.14035		0.645216
1.44615	0.53008	1.21768	1.28772		0.645216
1.02159	0.770445	1.19834	1.16999		0.645216
1.08116	1.69777	1.07443	1.28772		0.645216
1.36158	1.07265	1.17142	1.15032		0.645216
1.11698	1.18289	1.23358	0.957532		0.645216
1.23836	0.589052	1.02776	1.3244		0.645216
0.56065	0.867358	0.58989	1.14406		0.645216
1.67033	1.09833	1.14914	1.28094		0.645216
1.31216	1.15785	1.1196	1.32449		0.645216
1.63209	1.13837	0.93147	1.12725		0.645216
1.16981	0.82234	1.52707	1.18727		0.645216
1.51203	1.04034	1.07194	1.27778		0.645216
1.54192	0.957549	1.05602	1.1866		0.645216
1.1559	0.928145	1.15513	1.1321		0.645216
1.36158	1.12763	1.08008	1.18296		0.645216
1.36158	0.56065	1.06849	0.705039		0.645216
0.871259	1.21478	1.08577	0.956388		0.645581
1.65265	1.11421	1.01281	1.19506		0.645581
0.64871	0.863992	1.24532	0.95411		0.645581
1.5648	0.975315	1.07938	1.67326		0.645581
0.791284	0.819117	1.13371	1.02286		0.645581
2.53825	1.36158	1.20012	1.76465		0.645581
0.915159	0.944237	0.832964	1.42445		0.645735
1.17041	0.873363	1.18417	1.25444		0.64996
1.07682	0.883832	1.08753	1.18478		0.64996
0.85729	0.87092	0.94917	1.46252		0.64996
1.02539	0.459871	1.36717	1.62034		0.651456
1.13652	0.758666	0.808956	1.10941		0.651456
0.938728	0.283101	0.973346	1.10864		0.651456
1.8008	2.02576	2.13975	1.39032		0.651876
1.16981	1.07643	1.08312	0.994763		0.651876
1.23808	0.910227	1.05119	1.09566		0.651876
0.966099	0.892069	0.961373	1.158		0.651876
0.69195	1.07643	1.33364	1.20029		0.651876
1.0946	2.02576	0.872657	1.12367		0.651876
1.86587	1.43188	1.13815	1.134		0.651876
0.999296	1.48424	1.11126	1.10428		0.65295
1.0344	2.68995	0.964234	1.03081		0.65337
1.11866	1.1746	1.2124	1.19168		0.655605
1.77972	0.933726	1.10443	1.25778		0.655605
1.02949	1.07363	1.74015	1.13273		0.655605
0.748255	0.925486	1.01219	1.06778		0.657584
0.987261	0.798943	1.11234	0.960528		0.657584
0.348834	1.09196	0.646831	1.03928		0.657584
0.92236	1.17081	2.19595	1.10524		0.657584
1.28923	1.49639	1.17942	1.09804		0.657584
0.41791	0.786264	1.19623	1.52766		0.657584
0.68753	1.1359	1.26213	1.08729		0.657584
2.32044	0.700974	1.12248	1.15165		0.657584
1.01468	0.987261	1.2574	1.27681		0.657584
0.861261	1.47972	1.17151	1.33675		0.657584
0.865282	0.69195	1.1912	1.21241		0.657584
1.89553	1.74784	1.47072	0.918107		0.657584
1.17808	1.91425	0.926528	1.23773		0.657584
0.910725	0.730383	1.04634	1.3075		0.657584
1.1232	1.27839	1.07516	1.19066		0.657584
1.15483	1.11477	0.973145	0.984901		0.657584
1.81443	0.919302	1.11865	1.21666		0.657584
1.63209	0.697394	1.07115	1.96995		0.657584
1.25764	1.0946	1.0651	1.09218		0.657584
2.42948	1.268	2.33046	1.2659		0.657584
1.15291	0.550042	0.96767	0.985168		0.657584
1.16477	0.817853	1.09448	1.18688		0.657584
0.791284	1.06798	1.35096	1.00852		0.657584
1.1559	0.933858	1.13512	1.38293		0.657584
0.864652	2.67924	1.07194	0.700722		0.657584
1.1354	0.973912	1.24532	1.12185		0.657584
1.54508	1.03545	1.23369	1.3107		0.657584
1.29193	1.32279	1.2706	1.09567		0.657584
1.07952	0.458875	1.125	0.966259		0.657584
0.894994	1.62855	1.40172	1.52766		0.657584
1.55335	1.27918	1.32267	1.20801		0.657584
2.37016	1.02179	1.24532	1.26591		0.657584
1.74463	1.69986	1.16947	1.24123		0.657584
1.13837	0.65818	2.09616	1.12127		0.657584
0.9744	1.0946	1.21499	0.967122		0.657584
1.01335	1.74922	1.1734	1.20907		0.657584
0.69195	0.82234	0.833646	0.966789		0.657584
1.23882	0.64871	1.15525	1.20632		0.657584
2.67924	1.10379	1.02094	1.08177		0.659645
1.47972	2.70398	1.22062	1.48507		0.661626
2.25932	1.58725	1.18612	0.876058		0.661626
1.11263	1.02949	1.21891	1.21241		0.661626
1.10542	1.08711	1.13826	1.1854		0.661626
1.26273	1.45205	1.10938	1.13489		0.661626
1.36158	1.032	0.775389	1.23426		0.661626
2.2422	0.589052	1.13678	1.26391		0.661626
1.52722	7.55057	1.32629	0.835885		0.661626
1.12271	0.62559	0.97033	1.14709		0.661626
1.28172	0.521098	1.21236	1.28772		0.661626
1.36158	1.27485	3.67522	1.29602		0.661626
3.30669	1.11458	1.12519	0.958427		0.661626
1.28172	0.85612	1.15731	1.41223		0.661626
1.86587	1.15264	1.31836	1.11066		0.661626
1.16981	2.02576	1.24532	1.04702		0.661795
1.05353	3.14726	1.18239	1.29732		0.663531
1.26207	1.9749	1.22544	1.05874		0.663531
1.37879	0.807887	1.22845	1.17686		0.663531
1.16295	0.763083	1.2118	1.17835		0.663531
0.780122	0.345475	1.17334	0.726823		0.663531
0.662278	1.00582	1.07427	1.08451		0.663531
1.36158	1.03893	1.41035	1.16769		0.663531
1.16981	0.640212	1.00194	0.890622		0.663531
1.0037	1.36158	1.21222	1.171		0.663531
0.31421	2.65832	1.13221	2.80267		0.663531
2.54556	1.68008	1.32987	1.1412		0.664638
2.39406	0.590874	1.10333	0.982491		0.664638
0.521098	0.463834	1.49339	0.567874		0.665363
1.34392	1.52432	1.22634	1.51543		0.671328
0.883832	1.11625	0.877506	1.77711		0.672158
0.975315	2.25442	0.931045	0.674517		0.672822
1.18124	0.796608	1.28219	1.06393		0.672822
0.912707	1.19348	1.05692	1.28772		0.672822
0.835001	1.81355	1.02346	1.14597		0.673816
0.883307	1.1294	1.04705	1.15472		0.673816
3.55767	1.36158	1.13888	0.892508		0.673816
1.46591	1.16102	1.33959	1.21428		0.673816
1.0652	0.810332	1.16851	1.20584		0.673816
1.69367	1.36158	0.99725	1.1321		0.673816
2.20206	0.944237	1.1656	0.948219		0.673816
1.54683	1.36158	1.14819	1.39044		0.673816
1.4848	0.769588	1.36171	1.14093		0.673816
1.13652	1.21195	0.971898	1.26092		0.675468
0.022321	0.926676	2.14285	1.21264		0.675468
1.20233	0.945829	0.978848	1.08788		0.675468
0.55272	1.49064	1.86669	1.09247		0.675468
1.60691	1.1051	1.4185	1.14925		0.675468
1.2853	1.19573	1.14629	1.09621		0.675468
0.818499	1.12271	1.16277	0.8918		0.675468
0.870579	0.913586	1.19772	1.14616		0.675468
0.981417	0.830555	1.26805	1.1056		0.675468
0.68753	2.24002	1.38525	1.64876		0.675468
1.36158	0.69195	0.988758	1.24631		0.675468
1.48424	0.521098	1.71589	0.869432		0.675468
0.85729	0.890156	1.29494	1.2496		0.675468
2.02576	1.60691	0.831594	1.02113		0.675468
1.18124	1.40681	1.36623	1.17723		0.675468
0.984639	1.23817	1.19614	1.11429		0.675468
1.19165	2.68995	1.17094	1.52079		0.675468
2.25442	1.24179	1.16258	1.01373		0.678758
1.22677	0.684176	1.14176	1.03346		0.678758
0.868699	0.892069	1.17465	0.900723		0.678758
1.77418	0.710625	1.13709	1.121		0.678758
1.36158	3.35413	1.13162	0.577951		0.678758
2.02576	1.08987	0.953165	1.28772		0.678758
1.74512	1.1253	1.22162	1.13344		0.678758
0.878749	0.908976	0.780368	1.23526		0.678758
0.975315	3.30669	0.732316	1.28772		0.678758
0.634757	1.62855	1.21903	0.737409		0.678758
1.00988	0.737955	1.17772	0.98353		0.678758
1.5112	0.595322	1.28972	1.44626		0.678758
0.978035	1.28195	0.955712	1.09067		0.678758
1.36158	0.818757	1.06416	0.943099		0.678758
28.5932	1.89553	0.960134	1.18085		0.678758
3.81688	0.589052	1.0677	1.12048		0.678758
0.827626	1.09512	0.898597	1.18408		0.678758
0.689194	1.69986	1.1565	1.2991		0.678758
0.887397	1.21621	0.912191	1.11225		0.679386
0.257596	1.1537	0.991693	1.03888		0.68027
1.36158	1.14772	1.11458	0.90711		0.68027
0.945829	1.4368	1.02588	1.38233		0.68027
0.910725	1.00421	1.37859	1.07129		0.68027
1.36158	1.06233	1.36761	0.877733		0.682204
2.67924	0.915159	1.64224	0.574958		0.682959
1.5554	1.08084	1.21546	0.986671		0.682959
1.12581	1.2452	1.25468	1.10758		0.682959
1.36158	0.790857	0.99725	1.28242		0.682959
0.92236	0.800103	2.48114	0.950857		0.682959
1.54641	0.896998	1.13126	1.54469		0.682959
2.53825	0.69195	1.20395	1.01276		0.684265
1.36158	1.26558	1.10596	1.05331		0.684902
1.09062	0.502925	1.06538	0.616394		0.685706
1.09196	1.18028	1.20562	1.21031		0.686983
1.36158	1.43122	1.1212	1.15066		0.687301
0.63123	3.55767	0.955937	0.911474		0.687301
1.36158	1.36158	1.46952	1.15926		0.687301
0.786264	1.89553	0.987515	1.19372		0.687301
1.06068	1.69367	1.3685	1.65476		0.687301
0.966099	1.04183	1.0462	1.18906		0.687301
1.36158	2.67924	1.17039	0.563027		0.687301
	1.13652	1.32433	1.33197		0.687301
	0.991919	1.15026	1.13014		0.687301
	1.28614	1.28333	1.24542		0.688511
	1.03405	1.16948	1.08496		0.688511
	1.36158	0.991175	0.872323		0.688511
	0.978035	1.01196	1.40248		0.688511
	0.737955	1.01036	0.833895		0.688511
	1.02539	1.04307	0.902684		0.688511
	1.00792	0.841521	1.05651		0.688511
	0.461361	1.05202	1.40897		0.688511
	1.10787	1.02195	1.46114		0.688511
	1.46096		1.17825		0.688511
	0.53008		0.940856		0.688511
	1.13652		1.15496		0.688511
	1.03893		1.12688		0.688511
	1.04493		1.11295		0.688511
	1.02724		1.18417		0.688511
	1.13031		1.01332		0.688511
	1.36158		1.10267		0.688511
	1.24335		1.15619		0.688511
	1.18289		1.24481		0.688511
	1.04359		1.00503		0.688511
	1.21113		1.04391		0.688511
	0.989054		1.18828		0.688511
	1.36158		1.43454		0.688511
	0.883832		1.37792		0.688511
	1.08948		1.10379		0.689682
	1.90082		1.11809		0.691141
	1.10787		0.732774		0.691141
	3.08752		1.30533		0.691141
	1.86587		1.39032		0.693323
	0.640212		1.43467		0.695497
	0.976035		1.23195		0.695497
	1.23817		1.19032		0.695497
	0.663333		1.22815		0.695497
	0.46874		0.890083		0.695497
	0.949603		1.17899		0.695497
	0.999296		0.988807		0.695497
	1.03083		1.21118		0.695497
	0.758666		1.22297		0.695497
	0.910725		1.36448		0.695497
	1.05994		1.14915		0.695497
	1.8008		0.727839		0.695497
	1.27111		1.10387		0.695497
	0.876167		1.1239		0.695497
	1.26219		0.992393		0.695497
	1.08987		1.21282		0.695497
	0.686416		1.19031		0.695497
	0.759776		1.11944		0.695497
	0.978035		1.28772		0.695497
	1.12709		1.09444		0.695497
	0.976589		1.19066		0.695497
	1.3012		1.19181		0.69619
	1.04463		1.17727		0.696996
	1.10787		1.10389		0.697534
	1.56122		1.03401		0.697534
	0.724583		0.839689		0.697534
	2.00995		1.15958		0.697534
	1.19348		1.06473		0.697534
	1.12271		0.979075		0.697534
	1.01562		1.14342		0.697534
	1.27141		0.999586		0.698314
	0.883832		0.871509		0.698506
	0.576633		1.08923		0.698506
	1.15025		1.11066		0.698506
	0.993584		1.24881		0.698506
	1.07643		1.12447		0.698506
	0.624542		1.02675		0.699075
	1.1193		1.13668		0.699075
	1.84613		0.917783		0.699075
	1.23433		1.27309		0.699449
	1.36158		1.32247		0.700363
	1.16753		1.31854		0.703494
	1.53072		1.12445		0.703494
	1.21954		1.12733		0.704389
	0.774375		1.13128		0.704389
	0.978035		1.40451		0.704389
	1.36158		1.11386		0.705171
	0.485709		1.33362		0.705171
	1.18124		1.0932		0.705171
	1.1559		1.21954		0.705171
	1.27141		2.06676		0.706365
	1.11447		1.22403		0.706471
	1.1537		1.23732		0.706471
	0.990801		1.30226		0.706471
	1.07643		1.28772		0.706471
	1.02539		0.763306		0.706471
	1.99857		1.21293		0.706471
	0.88686		1.08812		0.706471
	2.02576		0.879842		0.708013
	1.65128		1.07696		0.709063
	1.36158		0.994815		0.709063
	1.04873		1.11691		0.709063
	0.839901		1.05071		0.709063
	1.12271		1.18484		0.709063
	1.05027		1.20825		0.709063
	1.1239		1.30295		0.709063
	2.69646		1.04665		0.709063
	1.81169		1.36982		0.709063
	1.70028		1.12447		0.709063
	1.18064		1.30009		0.709063
	1.25437		0.809562		0.709063
	1.02881		0.955985		0.709063
	1.32165		1.06152		0.709063
	1.40278		1.08604		0.709063
	1.36158		1.20449		0.709063
	0.12378		1.60698		0.709063
	1.23024		1.1502		0.709063
	1.07643		1.78994		0.709063
	0.724583		1.34747		0.709063
	0.683212		1.41449		0.709063
	1.39392		1.26933		0.709063
	1.09107		1.05203		0.709063
	1.0224		1.22117		0.709063
	1.18124		1.16821		0.709063
	1.1537		1.40673		0.709313
	0.380261		1.02055		0.709313
	1.72226		0.940856		0.709373
	1.07909		1.13704		0.710471
	1.11036		1.23181		0.710471
	0.463834		0.832597		0.71123
	1.06342		1.22284		0.71123
	1.24905		1.23631		0.71123
	1.61174		1.14384		0.71123
	1.2261		1.00336		0.713888
	1.10787		1.31691		0.713888
	0.84534		1.24556		0.714343
	0.912707		1.09765		0.714343
	0.651751		1.28772		0.714343
	1.19884		1.08074		0.716763
	1.09348		1.12268		0.716763
	1.69777		0.979895		0.716763
	0.697394		2.24158		0.716763
	1.24982		1.24408		0.716763
	0.910227		1.0684		0.716763
	1.10074		1.12874		0.716763
	0.87092		1.20056		0.716763
	1.66083		0.99822		0.716763
	1.00514		1.14076		0.716763
	1.36158		1.14282		0.716763
	0.927609		1.05389		0.716763
	0.56065		1.07381		0.716763
	1.08946		1.24315		0.716763
	0.762576		1.26412		0.716763
	1.03816		1.00668		0.716763
	1.12271		0.624773		0.716763
	0.85226		1.14291		0.716763
	1.21654		1.16851		0.716763
	1.36158		1.04521		0.716763
	1.03349		1.16864		0.716763
	0.882431		1.17014		0.716763
	1.25711		1.20323		0.716763
	1.32165		1.24221		0.716763
	0.507452		1.08189		0.716763
	1.61529		1.10897		0.716763
	1.16281		1.09805		0.716763
	1.64406		1.19103		0.716763
	0.867358		1.25696		0.716763
	1.13236		1.19003		0.72028
	1.11625		1.07833		0.72028
	1.25437		1.10456		0.72028
	1.58663		1.09765		0.72028
	0.973941		1.0928		0.72028
	1.52967		1.28772		0.72028
	1.15243		1.16584		0.72028
	1.17065		1.2282		0.72028
	0.908797		1.15129		0.72028
	0.463834		1.87751		0.72028
	0.68753		0.573904		0.72028
	1.19573		1.27566		0.72028
	1.11808		1.16394		0.72028
	0.594492		1.23417		0.72028
	0.785615		1.09148		0.72028
	0.827626		1.35513		0.72028
	0.959425		1.06536		0.72028
	1.10569		1.21822		0.72028
	1.36158		0.963762		0.72028
	1.81376		0.979606		0.72028
	1.36158		1.00219		0.72028
	1.08036		1.19995		0.721331
	1.52967		1.13942		0.721331
	1.24905		0.994219		0.721331
	0.953688		1.18239		0.721331
	1.27141		1.18682		0.721331
	0.854158		1.11716		0.721836
	2.24002		2.01833		0.722133
	1.06342		1.25145		0.72586
	0.953419		1.19498		0.72586
	1.36158		2.13676		0.727575
	1.69777		0.718559		0.727575
	1.07085		1.35664		0.727575
	1.15836		1.2116		0.727575
	1.39111		1.29781		0.727575
	1.90082		1.14256		0.72766
	1.46879		1.05684		0.729356
	0.682487		1.11818		0.729356
	0.935253		1.11335		0.729711
	1.10298		1.25553		0.729711
	0.550042		1.21735		0.729711
	1.14772		1.25633		0.729711
	1.0946		1.34115		0.729711
	0.737955		1.25094		0.729711
	1.04235		1.27818		0.729711
	0.798943		1.4905		0.729711
	1.12271		1.26474		0.729711
	1.49196		1.15084		0.729711
	0.945585		1.22066		0.729711
	0.68753		0.726264		0.729711
	1.52967		1.03767		0.729711
	0.731667		1.00295		0.729711
	1.6197		1.07553		0.729711
	2.22952		1.12307		0.729711
	1.15559		1.07796		0.730087
	1.27402		1.18265		0.730812
	0.365302		1.00209		0.730812
	1.2483		1.17243		0.733188
	0.991361		1.2692		0.733188
	1.43287		1.09475		0.733188
	1.36158		1.17814		0.733188
	0.55272		1.34362		0.733188
	0.881492		1.13906		0.733188
	1.33437		1.16968		0.733188
	0.933858		0.940917		0.736068
	0.994081		1.02831		0.736068
	0.862571		1.11531		0.736068
	0.0332092		0.588503		0.736068
	1.23252		0.925771		0.736068
	1.36158		1.07185		0.736068
	1.00923		1.13324		0.736068
	0.686416		0.899123		0.736068
	1.36158		1.06083		0.736068
	1.65128		1.28772		0.736068
	1.04308		1.10235		0.736068
	0.53008		1.17622		0.736068
	0.949603		1.0706		0.736068
	1.03691		1.18587		0.736068
	0.365302		1.41521		0.736068
	1.29705		0.816077		0.736068
	1.20773		1.15601		0.736068
	0.945829		1.28772		0.736068
	1.17081		1.31029		0.736068
	1.36158		1.04181		0.736068
	1.36158		1.21578		0.736068
	1.29983		1.13228		0.736068
	0.988078		1.07026		0.736068
	1.36158		1.1854		0.736068
	2.02576		0.664035		0.736068
	0.876167		1.36943		0.736068
	1.10074		0.963269		0.736068
	1.23802		1.32044		0.736068
	1.01133		1.5187		0.736068
	1.36158		0.880725		0.736068
	0.92236		0.773771		0.736068
	1.44385		1.01425		0.736068
	1.55335		0.918233		0.736068
	1.30941		1.13151		0.736068
	1.61529		1.22449		0.736068
	0.966706		1.22033		0.73775
	0.819117		1.02107		0.73775
	1.52967		1.26038		0.73775
	0.880355		1.1744		0.73775
	1.22677		1.16527		0.73775
	1.71801		1.22922		0.73775
	1.284		1.19084		0.73775
	1.1378		1.24387		0.73775
	1.36158		1.25533		0.73775
	0.954462		1.24235		0.73775
	1.36158		1.25044		0.73775
	1.09655		1.01196		0.73775
	1.0502		1.46321		0.73775
	1.21195		1.20991		0.73775
	1.29883		1.34542		0.73775
	1.0344		1.15583		0.73775
	0.557388		1.19897		0.73775
	1.11477		1.29761		0.73775
	0.894994		1.32593		0.738261
	1.52967		1.64624		0.738261
	2.40895		0.945844		0.738261
	1.13837		0.897498		0.738654
	0.760251		1.17319		0.738654
	1.18124		1.3042		0.740786
	1.55335		1.17622		0.742869
	2.37016		1.15135		0.742869
	0.910227		0.914651		0.742869
	1.34269		1.20481		0.742869
	1.02184		0.931909		0.744022
	1.36158		1.16173		0.744685
	1.09889		0.868264		0.744685
	1.4483		1.18092		0.744685
	1.09164		1.15824		0.744685
	1.06012		1.12174		0.744685
	1.16981		0.905913		0.744685
	0.978035		1.01227		0.744685
	1.26467		1.34966		0.74518
	3.30669		1.17622		0.74518
	1.10787		1.00444		0.746495
	1.40406		1.20015		0.746495
	1.05968		1.19158		0.747073
	1.38722		1.12833		0.747073
	1.58757		0.985955		0.748193
	1.62855		1.47102		0.748193
	0.993584		0.897498		0.748843
	0.668799		1.08013		0.750096
	0.786264		1.28772		0.750096
	1.42337		1.21929		0.750096
	1.13652		1.17531		0.750096
	0.894994		1.07495		0.750096
	1.07909		1.08088		0.750096
	1.22248		1.06111		0.750096
	1.05125		0.999656		0.750096
	1.39553		1.16557		0.750096
	1.07085		1.265		0.750096
	1.31479		1.11189		0.750096
	0.245531		2.71851		0.750096
	0.867955		1.15288		0.750096
	1.26109		1.04568		0.750096
	3.95506		1.03823		0.750096
	0.873433		1.29131		0.750096
	1.36158		1.02851		0.750096
	0.788059		1.18515		0.750096
	1.65128		1.13644		0.750096
	1.38046		1.08942		0.750096
	0.84534		1.26411		0.750096
	1.54252		1.11661		0.750096
	0.798943		0.736961		0.750096
	0.937411		1.26198		0.750096
	0.689194		0.92154		0.750729
	1.24179		1.15698		0.750729
	1.11142		1.12087		0.750729
	0.685018		1.04431		0.750729
	1.02288		1.18302		0.750729
	1.09017		1.2276		0.750729
	0.819117		1.46237		0.750729
	1.49706		1.15351		0.750729
	1.11782		1.11613		0.750729
	0.654265		1.18053		0.750729
	0.827626		0.908355		0.750729
	1.1854		1.20637		0.750729
	1.44311		1.14022		0.750729
	1.18475		1.45334		0.750729
	1.10346		1.02352		0.751018
	1.21844		1.31263		0.751111
	0.836977		1.19792		0.753672
	0.148291		1.54398		0.755219
	1.36158		1.18177		0.756043
	2.32724		1.38263		0.756043
	0.999296		1.0394		0.756043
	0.782183		1.35658		0.756043
	0.828576		1.2758		0.756043
	1.62855		0.955259		0.756043
	0.85729		0.872323		0.756043
	0.909394		1.03314		0.756043
	0.881727		1.02951		0.756043
	0.769588		0.943406		0.756043
	0.439394		0.94461		0.756043
	1.47168		1.2251		0.756043
	0.697394		0.938109		0.757729
	1.0325		1.06454		0.757729
	1.00715		1.22051		0.759295
	1.03269		1.2608		0.760751
	1.36158		1.10691		0.760751
	1.45814		1.05966		0.760751
	0.703414		0.958077		0.760751
	0.69195		0.883197		0.760751
	1.46879		1.12006		0.760751
	0.521098		2.45307		0.760751
	0.959637		0.975484		0.760751
	0.839901		0.933623		0.760751
	1.04183		1.2067		0.760751
	1.0946		1.12365		0.760751
	3.30669		1.03481		0.760751
	1.20031		1.05655		0.760751
	1.36158		0.915934		0.760751
	0.92236		0.845201		0.760751
	0.773117		1.12278		0.760751
	0.844523		1.1145		0.760751
	0.868699		1.16878		0.760751
	0.483141		0.76058		0.760751
	0.910725		1.24181		0.760751
	1.19934		1.2908		0.760751
	1.30308		1.12276		0.760751
	1.36158		1.06498		0.760751
	0.609325		0.98353		0.760751
	0.864889		1.03897		0.760751
	2.44006		1.04255		0.760751
	1.18677		1.12415		0.760751
	1.34479		1.17503		0.760751
	1.04493		1.18338		0.760751
	1.02539		0.88178		0.760751
	1.14772		1.15601		0.760751
	1.2697		1.13428		0.760751
	1.36158		1.42157		0.762856
	1.10053		1.16218		0.763556
	1.31134		1.30356		0.763556
	1.13507		1.21462		0.76485
	1.0009		1.18055		0.764952
	1.57291		1.32984		0.764952
	0.634018		0.912652		0.764952
	1.00514		0.93681		0.764952
	0.686416		0.790848		0.764952
	2.35786		1.24995		0.764952
	0.75405		1.05424		0.766166
	1.14314		1.20156		0.766742
	0.795826		1.20403		0.7686
	0.78811		1.13138		0.768724
	2.03396		1.4757		0.768724
	0.565334		1.16537		0.768724
	0.91147		0.763306		0.768724
	1.25764		1.21527		0.768724
	3.49739		1.03081		0.768724
	2.03563		1.5053		0.76912
	1.16762		1.14782		0.76912
	1.8008		0.755601		0.76912
	1.36158		2.41977		0.76912
	3.11845		1.18359		0.76912
	0.627574		1.12491		0.76912
	0.910725		0.952154		0.76912
	1.09107		1.08785		0.76912
	2.02576		1.23828		0.76912
	1.12763		0.999756		0.76912
	1.32386		1.15332		0.76912
	2.47763		1.69329		0.76912
	1.10787		1.25944		0.76912
	1.36158		1.26127		0.76912
	0.0266976		1.28772		0.76912
	1.36158		1.23946		0.76912
	0.955137		1.05385		0.76912
	1.17675		1.43573		0.76912
	1.71182		1.1712		0.76912
	0.882431		1.24373		0.76912
	1.09196		0.859228		0.76912
	1.0233		1.16646		0.76912
	0.981855		1.12791		0.76912
	0.933858		1.0047		0.76912
	0.69195		1.20392		0.76912
	1.17506		1.1488		0.76912
	0.985452		1.13179		0.76912
	1.39732		1.18448		0.76912
	1.04977		0.90849		0.76912
	1.15291		1.06991		0.76912
	1.02171		1.19797		0.76912
	1.11782		1.08448		0.76912
	1.24822		1.22641		0.76912
	1.34458		1.16651		0.76912
	1.18475		1.08493		0.772129
	1.18024		1.13219		0.772129
	1.22569		1.05512		0.772129
	0.804207		1.28772		0.774914
	0.822572		1.09514		0.775014
	1.36158		0.987956		0.775866
	1.05793		1.10469		0.775866
	1.49639		1.55834		0.775866
	1.96007		1.6085		0.775866
	0.786264		1.15024		0.775866
	1.23252		1.10859		0.775866
	1.05283		1.16111		0.775866
	0.91147		1.09214		0.775866
	1.05353		0.87757		0.775866
	1.36158		0.827333		0.775866
	1.14138		1.11944		0.775866
	2.03396		1.15906		0.775866
	1.19348		1.05401		0.775866
	2.17044		1.07322		0.775866
	1.16981		1.26201		0.775866
	1.21621		1.06556		0.775866
	1.31242		1.23205		0.775866
	1.10885		1.14614		0.775866
	0.707216		1.15967		0.775866
	1.01861		1.1969		0.775866
	0.782183		0.971988		0.776331
	1.13837		1.11252		0.776331
	1.21621		1.0473		0.778033
	0.824529		1.22947		0.778033
	1.58663		1.30098		0.778033
	1.16981		1.06323		0.780228
	0.68753		1.55322		0.780353
	0.492486		1.02428		0.78061
	0.724583		1.62492		0.78061
	1.34726		1.18592		0.78061
	0.41791		1.23498		0.78061
	0.951958		1.25449		0.78061
	0.915159		0.725511		0.781421
	0.689194		1.21631		0.781421
	1.11142		0.984872		0.781421
	0.779233		1.1612		0.781421
	1.93689		1.3424		0.781421
	1.43439		1.20479		0.781421
	1.24595		1.11229		0.781421
	2.02576		1.15252		0.781421
	1.49639		0.877795		0.781421
	1.24595		1.20776		0.781421
	0.973941		1.01586		0.781421
	1.22677		1.06688		0.781421
	1.14575		1.09895		0.781421
	1.1193		0.981613		0.781421
	0.938916		1.12547		0.781421
	0.80709		0.922529		0.781421
	1.26784		1.13008		0.781421
	1.76601		1.16323		0.781421
	2.03754		1.18877		0.781421
	1.08427		1.38571		0.781421
	1.09004		1.07942		0.781421
	0.938728		1.28772		0.781421
	0.82682		1.31222		0.781421
	1.2969		1.20907		0.781421
	1.22939		1.12714		0.781421
	1.36158		1.38601		0.781421
	1.0233		1.05673		0.78194
	1.05159		1.16536		0.782976
	1.01142		1.06575		0.782976
	0.937828		1.20154		0.783442
	0.580008		0.971323		0.784867
	1.23221		1.15174		0.785158
	1.03277		1.21256		0.785158
	0.40272		0.968447		0.785158
	0.710625		1.05382		0.786073
	1.09035		1.36154		0.786073
	1.2261		0.972059		0.786073
	1.33204		1.25293		0.786073
	0.786264		1.13666		0.786073
	1.20859		1.11909		0.786073
	0.929585		1.10663		0.786073
	0.90909		0.945844		0.786073
	0.56065		0.949732		0.786073
	1.54192		0.795146		0.786073
	0.878535		1.24856		0.786073
	1.36158		0.957532		0.786073
	1.36158		1.19176		0.786073
	0.85729		1.26841		0.786073
	1.15785		1.08037		0.786073
	1.19348		0.975331		0.786073
	1.2969		1.30899		0.786073
[truncated: 32,441 more rows]

## Sheet: Figure 1dr2
WT inside gH2AX domain (rep2)	WT outside gH2AX domain (rep2)	Lig4 inside gH2AX domain (rep2)	Lig4 outside gH2AX domain (rep2)	Pdef inside gH2AX domain (rep2)	Pdef outside gH2AX domain (rep2)
0.872628	0.674878	0.766971	0.507046	2.78413	3.10765
1.26007	0.896149	1.0922	0.435041	4.49731	3.21602
0.863081	0.951811	0.532074	0.434448	3.9674	3.31034
1.01484	1.03349	0.89792	0.568979	3.43076	3.42721
1.90589	0.797671	0.739123	0.564786	10.5994	3.61719
1.29571	2.30187	0.822029	0.750744	11.4313	2.29903
0.943068	1.22544	0.739588	0.629631	3.55998	4.13097
1.51418	0.811206	0.700747	0.730108	3.89871	3.40874
2.36525	0.787129	1.69806	0.842909	2.16768	4.43403
2.08441	1.15174	0.71422	1.1254	2.98398	4.32359
2.95289	1.13835	0.623985	0.763167	3.99006	4.92576
1.78761	0.769931	0.566291	0.392499	7.1571	9.1602
2.1015	1.22806	0.665215	0.71454	4.6328	3.47924
0.896149	0.403421	1.03216	0.90473	3.82057	1.95731
1.28578	1.42852	0.456844	0.793495	2.26023	4.33171
1.34199	1.22458	0.756413	0.932431	3.66899	3.3784
0.99684	1.58549	0.649876	0.427177	4.34933	4.0924
0.937734	1.24273	0.680033	0.738415	3.20692	2.6226
1.13835	1.25106	0.802489	0.157938	3.79549	3.84901
1.23819	1.6307	0.8294	0.528404	4.15006	3.95692
1.31842	1.10901	0.473439	0.777303	3.26637	3.59901
1.77473	1.11926	0.649876	0.884066	2.20106	3.35894
0.807422	0.857271	0.708424	0.730108	4.40545	3.37532
1.04725	0.428962	0.93677	0.768822	3.58038	3.10765
1.09419	0.73395	0.869364	1.88774	4.03863	4.27712
1.78343	1.46129	0.471216	1.13486	4.14977	4.34658
1.70714	1.03297	0.822029	0.563857	4.03707	4.36446
0.850832	1.12319	0.820001	1.1254	3.61539	3.37532
0.663383	0.846501	1.05103	0.585532	3.12051	4.66787
2.1207	0.987129	0.32895	0.864121	3.88674	3.7092
1.33869	1.11976	0.844561	0.953912	4.35385	4.28636
0.896149	0.797671	0.741408	0.68526	5.26819	4.36446
0.964951	0.720434	0.611872	0.624977	3.89419	7.63546
0.896149	0.896149	1.65673	0.542013	5.92977	3.14102
0.896149	1.54495	1.19907	0.649876	4.21495	5.08814
1.47262	1.12486	0.888051	33.1437	6.98891	6.92601
0.820043	1.77968	0.877903	0.9561	4.19054	4.16109
0.815415	0.956802	1.45551	0.398543	3.73592	4.18487
0.990316	0.641922	1.66929	0.667878	4.00871	3.79549
1.0736	1.20824	0.777303	0.649876	4.07125	2.19141
1.25283	0.451778	2.39345	0.606838	3.7937	3.40396
1.13354	1.03524	3.16553	0.969487	4.21186	6.88908
1.59901	1.23769	1.75777	0.426551	3.5622	3.39836
0.955497	1.20824	2.179	0.728411	5.24415	6.4122
0.648594	1.18064	1.37196	0.810339	2.64916	4.66468
1.36029	1.31491	1.39328	0.445727	4.07881	6.19409
2.30187	0.809704	1.35755	0.692914	3.1254	4.65275
0.677576	0.926945	1.60871	4.78545	4.1383	4.14746
0.726263	2.04017	3.17178	1.60091	2.99512	4.40998
0.60233	0.753337	4.84263	1.15958	3.19649	4.89542
1.52724	1.22806	0.843969	0.302614	4.63642	5.85538
0.574821	2.20759	0.825518	0.649876	3.95025	2.47649
1.64685	0.674878	1.01704	0.649876	2.51416	3.95568
0.718694	0.998818	1.01991	1.35244	3.83537	1.76195
0.896149	1.02237	1.30744	0.435041	2.0571	3.89419
1.53398	0.544718	0.521188	0.754582	3.87411	4.88756
1.37684	0.417291	0.248718	0.539494	5.80297	4.3386
1.29741	1.20824	0.890571	0.799617	3.31626	4.66468
2.57027	1.77473	0.725355	0.584149	4.02788	3.90102
1.26407	1.38055	1.54186	2.39345	4.2229	4.21186
1.02237	0.73893	0.575178	0.574484	3.68152	2.52598
1.16978	1.27368	1.11552	0.649876	3.70961	3.82128
1.09867	0.581711	0.852646	0.573867	4.13657	15.2165
1.08682	0.896149	1.52136	0.842909	2.97057	2.81432
1.05641	0.74924	0.330265	0.847235	6.23231	3.26552
1.55187	0.673227	0.834238	0.70705	3.86511	5.57148
1.17249	3.09979	0.722754	0.54869	4.67042	3.04391
1.2748	0.827741	0.606838	0.511605	6.22588	1.88211
1.29006	0.680581	0.43415	0.687881	5.06967	2.11447
1.26407	2.12616	0.762139	1.00695	3.65872	4.05644
0.673963	0.717811	2.11734	0.592365	3.23662	2.90295
1.58549	1.56271	0.968964	0.792185	3.87605	4.2944
2.28455	1.32289	0.578461	2.1972	2.63927	7.86878
1.32381	0.721801	1.57827	0.436802	3.33845	5.50922
12.3017	0.727064	0.942613	0.49137	2.17363	3.67836
0.768583	0.981092	0.758715	0.713527	3.74792	2.76968
0.896149	1.11907	0.625895	0.997138	2.93221	3.46283
0.822087	1.11742	0.756413	0.778991	3.23126	3.81098
1.34274	1.47431	1.0552	1.07602	3.49912	8.40316
1.37093	1.15895	0.995221	0.742276	3.66704	3.77095
1.10577	1.77968	1.02226	0.929666	4.6606	4.00024
0.699193	1.33979	0.649876	0.551089	3.42171	4.37038
1.12805	1.58023	0.895725	0.811671	2.73688	4.04776
2.64473	1.6307	1.92414	0.821918	1.50112	4.01717
2.11604	0.759333	0.906181	0.885125	3.07566	2.83372
1.2611	1.29006	0.810339	0.753442	5.26763	3.43513
1.77968	2.41077	0.738095	0.423551	2.81155	3.47469
1.61653	1.6706	0.864121	0.608016	4.99114	3.6414
0.720434	0.718106	0.636365	0.597326	4.40085	3.74098
0.851565	1.03297	0.699517	0.70554	5.0757	3.58562
1.40102	0.702178	0.690472	0.654515	3.51659	2.92629
0.854565	1.11742	0.532781	0.43415	4.46009	4.36728
0.786996	1.43028	0.565477	0.932431	4.64213	3.82792
1.30119	1.07449	0.786453	0.643864	4.43033	5.18366
0.896149	0.964558	0.970803	0.735763	4.33236	4.64764
1.14	1.11907	0.611872	0.993255	2.83831	3.84854
1.4674	2.1879	0.5553	0.814662	5.80936	3.12392
1.0209	1.3333	0.942613	0.660872	5.00763	2.6971
1.00445	0.803763	0.951143	0.328155	4.81718	8.11772
1.14607	1.1437	1.00695	0.520762	3.89845	3.51192
1.09132	1.71083	0.603786	0.701047	3.51857	3.75921
0.734681	1.0989	1.18681	0.676842	4.46256	4.35287
0.822087	0.896149	0.935536	1.42201	4.34861	4.64764
1.05258	1.77761	0.577934	0.45068	2.86547	5.09166
1.36781	0.653256	0.818418	0.739104	4.00871	3.90102
0.944072	0.896149	0.793495	0.503602	4.58057	2.11447
1.42852	0.85031	0.816105	0.929666	2.92629	3.85648
0.896149	1.03691	0.943938	0.62898	3.90397	4.38006
1.10851	0.827741	0.79376	0.552638	3.42721	4.29593
1.33869	0.762396	0.880329	0.972129	3.94415	4.17296
1.73107	1.36445	0.969487	1.05971	6.11334	6.9982
1.48337	1.09239	0.811002	1.03216	3.31659	3.61719
1.05762	0.748025	0.649876	0.694873	3.46882	4.31215
2.58197	1.20141	0.745976	1.10754	3.56326	4.33206
1.49075	0.859646	1.10029	0.796151	4.0943	4.06402
1.53398	0.599083	0.757294	0.799273	4.43385	3.63116
0.896149	0.653947	0.302614	0.811671	4.30779	3.38175
0.616975	1.4674	0.907253	1.01991	3.75091	3.55921
0.82178	0.769036	0.767678	0.326555	5.1078	3.73336
2.15833	1.23819	0.727059	0.435631	8.75514	3.685
1.18064	0.797671	0.858517	0.689144	3.81608	4.09602
1.02933	1.4233	1.79672	0.839898	3.70632	3.12051
1.07502	1.41056	0.870173	0.778991	4.99114	4.61795
1.00096	0.918497	0.71422	0.703882	3.67729	4.23099
1.34052	0.970518	0.744584	0.543339	4.01644	3.21602
1.55996	0.896149	1.07837	0.649876	5.03991	5.78121
1.08135	1.05879	1.2906	0.62825	5.49206	4.27667
0.999155	1.52724	0.328155	0.758932	3.4712	5.30679
1.55187	2.17636	0.918681	0.824962	4.54549	5.44155
1.43713	1.1924	0.686706	0.642896	5.07795	4.04981
1.13835	0.938621	0.302614	0.905114	3.89845	4.47179
0.827741	0.914036	1.71525	0.842909	4.32388	3.53469
0.896149	0.73893	0.409181	0.842909	3.76255	3.29942
1.48379	0.938621	0.709241	1.01316	4.84689	3.55734
1.32604	1.15038	0.726108	0.703957	3.40396	5.29572
3.68743	1.3878	0.545618	0.670121	3.70689	3.19636
0.617842	0.599902	1.38213	0.876201	4.37495	3.41035
1.21393	0.554108	0.75759	0.649876	3.47261	3.817
1.46685	0.694119	0.701659	0.829897	3.43174	3.31522
1.03691	1.17532	0.91842	0.615851	3.58334	3.62305
2.26863	0.673963	0.535863	0.580494	2.88702	5.32168
1.25223	0.984877	0.68588	0.699675	3.94415	4.64764
0.999155	0.951811	1.61266	0.779334	3.82681	5.56797
1.0453	2.03211	1.32305	0.378224	4.03824	4.17769
1.22806	0.531202	1.03216	0.673857	4.18748	3.6363
1.14011	1.78636	0.752308	0.223728	5.9933	3.73592
1.21909	0.979678	0.740346	0.778991	3.57393	4.9187
0.853678	1.44933	0.837973	0.942425	3.50101	4.61795
1.09419	1.00053	0.725885	0.377677	4.3373	3.86523
1.84571	1.17446	1.07837	0.84556	3.50576	4.63234
0.896149	0.84923	0.578067	0.790011	3.582	2.75855
1.02356	1.17083	0.703266	0.926419	3.57782	3.77608
1.45989	3.00474	0.757829	0.929296	3.41035	4.36107
0.564242	0.500061	0.704488	0.832369	2.34683	3.47874
1.24143	1.2166	1.02937	0.624977	2.67737	3.64959
0.844609	0.713262	1.84617	0.591329	4.0022	5.13013
1.78343	0.717811	0.905169	0.924748	4.02228	3.90102
1.11981	1.10456	0.716874	0.671503	2.62131	2.805
0.849876	1.02237	0.86295	0.500968	3.60727	3.62852
1.00678	2.42616	1.48843	0.858022	2.20106	3.67836
1.07186	1.26646	0.71171	1.50686	2.96851	3.42171
0.896149	1.23116	0.957797	0.695111	3.05584	5.34278
1.33279	1.44933	0.935536	0.753604	2.9311	3.09067
0.387696	1.55996	1.07602	0.908533	3.72732	4.73343
0.955694	1.52724	0.951143	0.628286	5.24415	2.34683
1.01253	1.03297	0.877903	0.792706	3.9397	3.04391
1.0384	1.6307	0.742057	0.854026	2.97625	3.22142
1.25283	0.95774	0.994181	1.10754	3.66064	4.05232
1.24273	0.747411	0.753442	0.649876	2.66942	6.92601
0.648594	1.59901	1.06793	0.87543	2.8396	3.7045
1.48702	0.517495	0.574484	0.725885	2.55002	4.49114
1.51724	0.896149	0.585532	0.993255	4.50798	4.99114
2.28455	1.33869	0.790542	0.959341	2.79641	3.33324
0.896149	0.896149	1.03454	0.396678	5.72965	3.49227
1.3154	1.11472	1.20427	0.701047	4.11755	4.66468
1.1924	1.02237	0.864121	0.634131	4.17404	3.61719
1.58285	0.995171	0.842909	0.527258	3.33591	6.1525
1.09311	0.896149	1.01429	0.606025	2.56981	4.31276
1.11715	1.11472	0.905694	0.693105	3.49979	3.72839
1.62965	0.896149	0.864121	0.873201	3.03505	3.93657
2.6031	0.502237	0.811002	0.708777	4.68467	3.3784
1.63881	1.22055	1.16463	0.671467	3.98144	4.01383
1.72239	0.232335	0.649876	0.649876	4.09147	3.80296
0.999155	1.30226	0.89792	0.793583	3.37623	3.57339
1.11149	1.76339	1.03594	0.864121	4.97845	4.31792
1.59993	0.896149	0.578067	0.736382	4.19305	4.26726
1.55187	0.896149	1.30734	0.649876	4.0179	3.93009
1.52724	1.26443	0.889912	1.44241	2.76312	4.98828
0.973738	0.952071	0.820597	0.649876	5.25612	3.25618
1.11419	1.27368	0.85191	0.708424	4.39391	4.67042
1.55996	1.02027	0.419424	0.434685	4.53235	4.02957
1.27885	0.882169	0.253005	0.619076	4.44937	3.79496
0.633349	1.1924	0.971597	0.591064	1.82819	3.6363
1.60832	1.95044	0.459854	1.71525	4.27321	4.02836
2.82902	0.896149	2.11734	3.20677	6.47912	3.74424
2.1275	1.27519	2.23066	0.373333	4.17553	4.05476
0.940734	0.964558	0.99021	0.725885	4.17769	3.6219
0.989987	0.989987	0.735199	0.546103	5.93806	3.04391
0.919069	0.95774	0.845894	1.20533	5.59164	4.04974
0.73893	0.944941	1.14181	0.763889	4.22141	4.40998
0.759333	0.573213	0.455883	0.47558	4.23471	3.50101
1.90589	0.843589	0.666318	0.606838	3.96652	2.52598
1.4233	0.916942	1.14393	1.05353	3.10144	3.7045
1.45917	1.14	0.817803	1.37196	4.99934	6.11334
1.46129	1.02027	0.703585	1.2839	2.96623	4.17769
1.89187	0.875357	0.799656	1.06414	2.52598	3.62113
0.832593	0.951811	0.712214	0.785976	4.91635	2.52035
1.03691	1.38658	1.91793	0.631466	3.86954	3.50638
1.25765	0.819028	0.88023	0.884066	3.34975	4.18748
1.61975	0.47388	0.8624	0.685219	0.647767	3.19253
0.970211	1.01253	2.07818	0.666933	3.5177	3.47951
2.03211	0.820333	0.90473	0.579809	3.89675	3.17415
1.1843	1.90589	1.60871	0.302614	7.83941	3.90489
1.1004	0.896149	1.18256	0.905407	4.7813	4.00017
0.938621	0.94566	1.11078	1.20296	4.94036	4.29593
1.33869	1.11833	0.609029	1.09097	3.03864	4.47066
1.10851	1.16366	0.406932	1.13326	4.12361	3.36498
1.37093	0.695383	0.558344	1.14596	2.34683	3.59293
1.0077	0.967353	0.711476	1.15958	3.8436	4.73131
1.44933	1.03384	0.532781	0.649876	4.03824	4.18989
1.60832	1.15098	1.07837	0.391647	4.66787	2.98111
0.896149	1.24273	1.01947	0.785921	4.82837	2.34683
0.60233	2.07143	1.05353	0.822888	2.47461	3.94213
1.29741	0.896149	1.29652	0.690367	4.94001	3.59073
0.942422	1.46385	1.44241	0.649876	4.49731	3.99016
0.896149	1.77761	0.890571	0.649876	5.14673	3.08599
0.916019	1.2416	1.29332	0.756413	5.99097	6.11334
2.03211	1.22128	0.757294	0.711622	3.83351	3.85648
0.690138	1.42449	0.59361	0.48875	3.64036	3.28089
1.08124	1.97941	0.83294	0.585532	5.48388	5.44155
0.998274	0.985318	0.950531	0.488215	4.12407	3.18832
1.08939	0.879273	1.07602	0.884066	3.46685	4.94728
0.600715	0.517495	1.43188	0.887057	3.57554	3.74098
0.377716	0.896149	1.9077	0.834238	4.39402	4.68467
1.15038	0.896149	1.02584	0.367321	4.51827	3.51055
1.7	1.40581	1.39564	0.620134	3.85579	3.33845
1.23081	1.38055	0.756413	0.760561	5.2333	4.04686
2.51216	1.2611	0.86295	0.585104	2.23007	2.55825
1.53896	0.824743	0.972129	0.649876	1.10348	4.23508
1.71083	0.748025	1.54067	1.2891	13.5222	4.23459
1.16083	4.73679	1.08073	0.97251	3.82128	3.87772
1.30165	1.36334	1.22541	0.543339	4.60699	3.77941
1.56492	1.2748	1.24436	1.016	4.38755	3.24846
1.65346	1.18997	1.02294	0.477724	1.97822	3.73848
1.82206	0.480716	0.876051	0.704442	4.59081	3.39175
3.78695	1.08011	1.29332	0.524498	3.78058	4.18748
2.00251	0.972743	0.199467	0.494527	7.2468	3.29726
0.994627	1.31943	0.927074	0.766971	1.99326	3.92658
1.86496	1.19289	0.721291	0.767946	2.52003	3.81048
1.71705	1.2748	0.959341	0.641555	3.51659	3.5992
1.29006	2.22706	1.10504	0.811671	5.76605	3.90102
0.485699	0.982594	2.20592	0.930146	3.32062	5.31374
1.32289	0.91967	0.981518	0.326733	8.6432	3.51296
4.94327	0.924067	0.672247	0.730108	4.49213	2.8396
2.00251	1.65409	0.41238	0.725885	4.40936	3.0126
1.27248	1.07186	1.26393	1.20937	3.75651	5.21318
0.881238	1.03297	1.03216	1.44241	5.44155	3.246
1.15098	1.78423	1.08677	0.668934	4.21553	4.9155
1.44342	1.93302	0.796879	0.683901	4.52214	3.51441
1.08246	1.03691	1.2283	0.668934	2.6654	4.34866
0.641922	0.564242	0.874132	0.769276	3.88149	5.04107
1.57652	0.827479	0.79956	0.645892	3.75218	2.27137
1.29297	1.24273	1.57827	2.20592	3.89145	2.65767
1.28409	1.95044	1.88493	0.951143	2.24523	3.87912
1.7514	1.65346	0.703585	0.759238	5.75063	4.92576
1.35358	0.896149	0.933327	0.749094	3.82853	3.56023
2.07143	2.20759	1.1957	0.757294	3.71102	5.3675
0.985665	2.15833	0.609511	0.748556	4.27046	3.83068
0.674878	0.970621	0.649876	0.865603	3.36719	3.6673
2.64473	3.88331	0.649876	0.967858	2.59078	5.50922
1.91306	2.37332	1.29173	1.9077	4.31667	2.8974
1.15098	1.11742	0.670806	0.810339	4.03763	3.14507
1.00678	1.05762	1.69289	0.730774	3.68511	3.04854
1.16233	1.0178	1.43245	0.649876	3.53647	3.91929
1.77761	1.14859	1.14596	0.83294	4.29006	2.03496
2.23202	0.843512	0.799565	0.717926	4.29006	3.49311
1.51033	1.22365	1.714	0.877903	2.55825	4.42137
0.896149	0.875357	1.56519	0.735952	4.26116	3.90155
1.74769	1.01238	0.770971	0.649876	2.46103	4.41149
0.955497	1.78343	0.649876	0.788148	4.09965	3.1889
1.24273	0.758808	0.739721	0.364216	4.33535	2.92629
1.52724	1.04501	0.59361	0.658099	3.80488	5.44155
1.15698	1.33688	1.88774	0.715454	2.86073	3.21602
0.768735	1.10456	0.409181	0.649876	7.34008	6.94845
1.1365	1.29006	0.778991	0.882568	5.24415	3.22142
1.33688	1.44803	0.603539	1.1581	4.06702	2.47649
1.44828	1.24758	1.05971	1.03722	2.34683	4.00519
1.40048	1.07058	0.792628	0.880329	4.64764	2.99201
1.44481	0.94566	0.620403	0.756413	3.5897	3.66952
1.18155	0.896149	0.479751	0.767501	3.8438	2.97625
0.74924	1.14123	1.39401	0.649876	3.82681	2.34683
0.984877	0.643713	0.599962	0.840394	2.48407	3.08483
1.33688	3.02984	0.791594	0.724042	3.19829	3.99953
1.19376	1.33688	0.649876	0.649876	3.88214	2.88702
2.07143	1.43265	0.694944	1.02584	4.13521	4.66468
0.648594	1.48702	0.689942	0.327624	3.58433	4.23508
1.68833	1.19387	0.632359	0.43405	4.33206	3.51716
1.48242	0.921681	3.60386	2.179	4.17903	2.73581
0.896149	1.00747	0.805225	1.48635	5.32168	2.79959
1.29982	1.78423	0.902789	1.17347	4.52694	5.98276
0.948556	1.02148	0.835114	0.649876	4.30881	5.80936
1.21506	1.47245	0.943938	0.775891	2.55969	2.74392
0.896149	2.20759	0.97251	0.792706	4.4138	3.60115
1.44933	2.12616	0.839898	0.994181	4.81385	3.5992
1.55996	1.05762	0.798553	1.29595	3.34903	4.02732
1.28319	1.51418	0.66808	0.831116	3.04391	2.26618
2.03211	1.15158	0.971597	0.451441	5.0099	3.75336
0.832291	1.4046	1.60871	0.674776	4.24966	4.46393
1.29224	1.00601	0.605211	0.796741	3.99921	4.4427
0.78904	0.748025	2.179	0.994181	3.77637	3.99318
0.930484	1.0736	0.950531	0.667584	3.58955	17.9924
1.44342	0.822087	1.10754	0.528781	4.06402	5.25664
1.16689	0.896149	2.11734	0.553338	3.50863	3.03304
1.24689	1.12763	1.00695	0.972129	3.82639	2.87899
0.983366	1.46129	1.60091	0.771601	4.26447	3.45482
1.63818	4.73679	0.752219	0.820001	3.66	6.36392
1.84239	1.18476	1.54186	1.08169	3.53265	2.93062
1.43028	0.976282	0.730108	0.68526	2.0553	5.57148
1.51675	1.24606	1.016	0.550658	1.95892	3.84055
1.72019	1.03691	0.789634	0.837943	3.91631	3.61539
0.660733	1.07487	0.649876	1.54186	3.71904	3.98144
1.00678	1.30817	0.810339	1.82178	4.08522	4.19851
0.769931	0.794024	0.692914	0.66808	5.14437	3.12478
1.43028	1.50609	0.864121	0.644027	2.52598	3.97334
1.91306	0.851453	0.907253	0.734878	4.35709	1.88057
0.377716	1.50609	0.574484	0.596167	4.11243	4.15208
1.6706	0.896149	0.898871	0.746297	4.96047	3.95025
1.77044	0.963656	0.796907	0.727059	5.08129	2.34683
1.46065	0.797127	0.806301	1.13426	5.65222	4.03707
0.791336	1.78761	0.777303	0.649876	3.64342	4.64793
1.03896	0.867334	1.04483	0.824619	4.0213	4.10216
1.15818	1.23137	1.08193	0.71171	3.51634	4.21542
1.66547	1.36549	0.756413	0.799273	5.69944	5.26214
0.998274	0.539473	0.89756	0.749601	3.817	3.35082
0.417291	1.06739	0.945538	0.730108	3.83233	5.17285
0.450858	1.00678	0.591064	0.611872	7.69109	5.00818
1.33528	0.529305	0.806799	0.311078	4.64764	4.30104
0.961205	0.574821	0.617544	0.884066	3.97334	3.78058
1.55187	0.796853	0.817741	0.716989	2.81386	3.31659
0.541239	0.970518	0.506257	0.676272	3.79209	3.71657
0.896149	0.74924	0.863969	0.953912	4.56398	3.64622
1.21393	1.07186	0.765153	0.839029	3.65716	3.51659
1.95372	1.34052	0.528781	0.66975	3.89845	3.80449
1.06904	1.04022	0.937114	1.1768	4.60789	5.78121
1.34298	0.673963	0.797261	0.623187	3.86846	4.01266
1.77761	1.43927	0.776153	0.701512	4.41889	3.67141
1.75302	1.10137	0.62898	2.23494	4.2944	3.43476
1.92909	1.06604	0.792706	0.811002	5.18978	2.83071
1.34105	0.931477	0.775702	0.341878	3.78674	3.45948
1.26299	1.42756	0.73625	0.456844	2.73667	4.43534
0.614636	1.59901	0.395023	0.628286	4.27046	5.44155
0.994627	1.26299	0.723936	0.537241	4.65519	4.4471
1.30518	1.51686	0.912629	0.924472	3.60182	3.50576
1.00789	0.860821	0.649876	0.520762	2.6805	2.34683
0.855508	1.15488	0.952144	0.671467	3.85216	4.53085
0.896149	1.65346	0.91842	1.29173	3.74281	4.86822
1.14251	0.578366	0.730858	0.775744	3.60233	3.00132
1.60597	0.705479	0.821133	0.585532	2.67737	5.0099
2.34155	2.86331	1.07837	0.710189	4.31046	3.18969
2.07143	0.967556	0.83294	0.897629	3.95025	4.65735
1.77473	0.993345	0.811537	0.677297	2.75006	2.60472
1.44933	0.771395	0.747236	0.944382	3.78534	3.34548
0.785514	1.48963	0.788148	0.788148	3.81136	2.90742
0.755393	0.896149	1.09261	0.703585	3.85453	3.99953
2.66875	2.57027	0.528404	0.942613	3.27627	4.51536
1.95372	1.52724	1.03216	1.00021	4.26772	3.17756
0.896149	1.31074	0.578461	0.433905	3.69809	3.40396
1.36168	0.972743	0.901906	0.713465	3.50576	4.27046
9.85764	1.10456	0.489413	0.720464	5.59899	3.71864
1.48864	1.13835	0.649876	0.581648	5.09537	3.56218
1.25283	0.452511	0.649876	0.636351	4.90645	4.29061
0.984877	1.00782	0.735952	3.20677	2.78413	2.20959
0.598849	0.421368	0.849531	0.777303	4.17283	2.6805
1.05133	0.994627	0.927733	1.05103	5.10206	2.67971
1.04306	2.86331	0.942613	0.599184	3.90489	2.15288
1.78824	1.19345	0.676917	0.470352	4.10249	3.88683
1.07449	0.981092	0.593414	0.812205	4.21319	2.0571
0.948709	6.87048	0.398543	0.828844	11.2871	3.12392
1.11742	0.600715	0.717926	0.703585	2.86262	4.78923
0.490652	1.05762	1.15958	0.935536	3.97586	4.38755
6.017	0.871994	0.96249	0.692914	7.93452	2.86262
2.63063	0.69363	0.969487	0.703808	3.66486	3.12478
1.12907	1.3333	0.822029	0.43397	3.22142	3.88688
2.28455	1.13835	0.563514	0.788148	4.40545	4.02154
1.78343	1.22806	0.619003	0.632819	4.56398	3.74209
2.08114	1.07478	0.798971	0.8294	3.77223	5.16948
1.43116	1.11419	0.694873	0.988674	3.73535	3.57501
0.951811	0.669107	0.688088	0.861928	9.3004	6.69281
1.22806	0.855508	0.630242	0.569953	3.42171	4.01463
1.95044	2.07143	0.730373	0.733151	3.63444	2.76968
0.923223	1.84571	0.415687	0.864121	6.57882	3.3784
0.843743	0.69774	0.613971	0.885583	5.94107	3.182
0.896149	1.33688	0.580789	0.766971	3.12694	3.25382
1.21812	0.781552	0.489413	0.696186	3.85014	4.06497
1.33869	0.985318	0.756413	0.640044	3.6363	4.64213
3.20879	1.54852	0.882899	0.765512	1.98853	6.94845
1.78784	0.995171	2.32698	0.777511	3.98858	4.59475
0.929217	0.94566	0.557695	0.68449	3.9515	2.34683
0.976883	0.769931	0.865305	0.785976	3.74043	3.39082
1.13136	1.34329	0.811002	0.297002	3.6278	4.09622
1.52724	1.73465	0.609385	0.726544	4.44701	3.82875
1.56271	0.421368	0.577148	0.694644	2.9311	3.71783
1.2748	1.02755	0.328155	0.355815	4.18128	3.65872
1.23012	1.46385	0.693861	0.421849	5.07931	5.44155
1.82879	1.57943	0.932431	0.630592	4.08372	2.75006
1.51885	1.21393	0.507046	0.649876	4.27217	3.39608
1.52033	0.93055	0.730108	0.695402	5.20882	3.75407
0.896149	0.880175	0.622455	0.693165	3.46638	2.51018
1.30817	0.718694	0.473439	0.575178	2.51386	2.8594
1.04306	1.31158	0.741408	0.924472	4.88394	1.37706
1.21393	0.896149	0.585212	0.628286	4.18439	3.94415
1.65346	1.10577	0.972129	0.649876	4.85234	3.6127
1.70502	0.878949	0.352223	0.861928	4.39847	3.20692
4.59925	1.52724	0.436802	0.736238	4.64314	3.44937
1.42524	1.15038	0.814718	0.537613	5.15367	3.90878
1.40409	1.3422	1.33608	0.649876	4.07393	4.88756
1.65346	0.937734	0.654651	0.746873	2.70512	2.778
1.4911	0.896149	0.953912	1.11078	4.39005	10.1696
1.13835	1.10577	0.631361	0.861648	3.94573	4.0924
1.63677	0.564242	1.50922	0.649876	6.21523	3.41588
1.3422	0.96482	0.305571	0.942613	3.79163	4.37952
1.3066	1.4233	0.756413	0.263811	4.67042	4.41492
1.32086	1.08313	0.835177	1.10754	2.50276	5.42464
1.49178	0.925971	0.90473	1.46954	3.89419	3.64232
1.21059	0.748025	0.842562	0.880329	1.74314	3.54725
1.14859	0.83907	0.436802	0.77266	3.50101	3.27495
1.29741	0.479336	0.474234	0.72685	4.67701	4.11201
1.3087	0.985541	0.292801	0.686706	3.59018	3.33869
1.16233	0.807422	0.800274	0.782504	4.37495	3.57554
2.10373	1.14859	0.649876	0.473439	4.66787	3.8937
1.78123	0.843743	0.860973	0.994181	3.17028	3.74131
1.19396	1.28888	0.369199	0.595795	4.82183	3.36719
2.51083	1.78706	0.748045	0.544033	3.57029	3.90561
1.78594	1.58549	0.531931	0.745064	4.14931	4.47242
1.32604	1.08382	0.877596	0.776311	2.54078	4.10207
1.73107	1.04427	0.50105	0.741408	4.14517	4.31458
2.6632	1.54852	0.367321	0.573867	3.97334	3.12264
1.41226	1.0736	0.71454	0.649876	6.96354	3.31872
2.6707	1.03152	1.03851	0.543339	4.64764	2.90295
1.34298	1.04306	0.649876	0.649876	3.757	3.97334
1.10137	0.73893	0.907253	0.876201	6.06458	3.87912
1.09785	0.750434	0.649876	0.793495	5.09677	4.52993
1.04427	1.40102	0.942425	0.957874	5.0099	3.50863
1.21909	0.945797	0.895112	0.649876	3.59018	4.89542
1.38658	1.10137	0.78692	0.994047	5.30679	2.73473
2.00708	1.65346	0.969487	0.89282	5.34278	3.48125
2.63063	0.598054	0.649876	0.507046	4.26116	5.78721
1.49075	1.13982	0.77942	0.69127	5.02237	3.43476
1.56409	1.13074	0.752725	0.83294	9.05205	4.2057
1.12763	0.896149	1.64518	0.649876	3.94974	4.20939
4.31005	0.33101	1.25535	0.588484	6.98254	3.8884
1.40473	1.33688	1.08153	0.633255	4.64845	4.055
2.66875	1.37925	0.696993	0.513776	4.85234	2.62131
1.56674	0.699193	0.785079	1.87242	3.65226	4.4263
0.896149	1.38854	0.810339	0.488416	2.73093	3.77256
1.04489	1.09012	0.792706	1.14978	4.3208	4.16206
0.921681	0.411744	0.701659	0.649876	2.08751	9.1602
1.06313	1.06604	0.841823	1.74826	4.0324	2.34683
1.92227	0.653947	0.89792	1.07955	4.11802	3.99953
0.391276	0.896149	1.22806	0.990125	4.39125	3.15104
1.07419	2.10716	1.1848	1.2839	3.93762	9.2156
0.964558	2.34155	1.38213	1.26949	4.88394	3.61539
1.04836	2.36525	0.971597	0.935536	4.00648	7.97373
0.896149	0.830353	2.01381	1.42201	4.66787	4.09965
1.10851	0.832593	1.05103	0.786333	8.4312	5.25012
1.15637	0.74352	0.911822	0.830197	4.16206	1.90193
2.40452	1.23819	1.85335	0.793495	4.31458	4.06126
0.769931	0.943068	2.02285	0.912034	4.38219	3.42721
1.56271	1.18523	2.30642	0.753442	3.19867	3.50576
0.985318	1.13354	0.936101	0.732438	3.69841	1.95892
1.13835	0.514809	0.756559	1.13127	3.0126	4.68678
1.13945	0.492478	1.10029	1.21675	2.71544	3.35793
1.67541	0.896149	2.03197	1.44362	5.97595	3.56438
1.44933	1.05304	0.757294	0.727706	4.92293	3.72732
2.42616	1.03262	0.707336	0.734597	4.26234	3.98026
0.896149	1.78761	0.762409	0.703585	5.18366	4.63642
1.19289	0.853577	1.19907	0.649876	4.22054	2.0977
0.451252	0.871631	0.83294	0.911822	3.43959	4.68988
1.51724	1.27839	0.682208	0.678101	4.30816	5.24415
0.513905	0.896149	0.825518	0.624043	4.03728	3.33845
1.2599	2.86331	0.86295	0.844191	3.57252	3.78001
1.42852	1.28409	2.07643	0.716989	3.73064	2.65161
1.04427	0.229592	0.770971	0.616412	3.71202	5.3388
1.02326	1.13354	0.712304	0.649876	5.2029	5.57233
1.22806	0.869869	0.865067	0.649876	5.09905	2.97625
1.04778	1.15038	0.987474	0.634798	4.61555	3.18771
1.6706	0.737187	0.811336	0.834675	4.26065	4.90278
0.970518	0.679557	1.05027	0.907355	5.98276	2.90782
1.85387	1.32604	0.391647	0.557477	2.81155	4.13313
0.896149	2.86331	0.866101	0.680166	3.69841	4.65519
0.673503	0.363783	0.608797	0.888051	4.44158	7.34827
1.24896	0.978973	1.2839	0.71482	4.07695	4.91663
0.896149	1.90589	1.00116	0.718698	0.814535	2.34683
1.22683	0.453606	0.456844	0.842909	5.0757	2.63836
0.925922	0.984877	4.19466	0.50105	4.28857	4.75059
1.63324	1.46816	0.970803	0.649876	3.12051	4.46009
1.3591	0.815415	0.956533	0.728411	3.92719	5.24415
1.93302	0.30851	0.840642	1.66929	4.30089	4.18748
0.797671	1.08207	1.01429	0.739657	3.9379	3.62763
1.32838	1.37501	1.17762	0.784705	2.70512	2.45832
1.07449	0.782533	0.48875	0.890571	3.90453	3.77496
1.90989	2.20759	0.603786	0.63586	3.66713	2.99512
1.92452	0.492478	1.38213	0.86295	2.81386	3.28188
1.06149	1.70349	0.835026	0.600014	3.64206	2.20959
0.929217	1.96088	1.16039	1.54186	3.90397	3.83454
1.03896	0.896149	1.65673	0.839898	3.46901	4.2057
0.931852	1.6307	1.74127	1.28701	3.80062	3.7456
0.994627	0.773389	0.916949	1.55069	2.25333	3.74749
0.896149	1.28578	1.016	1.42201	4.15754	5.14475
1.74962	1.1641	0.591329	0.990125	2.79641	2.48407
0.896149	1.19158	0.723378	1.50217	1.03494	3.93038
0.967556	1.00782	0.48875	0.890571	4.46109	1.37706
0.740972	0.703429	0.489413	0.730628	3.76474	4.3919
0.981092	0.229592	0.776824	0.739206	3.31851	3.7045
1.21748	1.23012	0.649876	0.798703	3.25696	4.89908
1.58285	0.726263	1.0186	0.788001	5.92674	3.74082
1.26299	1.19363	0.825045	0.692213	3.44348	2.81515
1.08328	1.46816	1.18696	0.711622	3.1769	3.67836
1.09456	1.47262	0.970803	1.00695	4.08647	11.4313
1.33979	1.30817	1.13127	0.529973	4.15208	4.12161
1.35212	0.514809	0.947529	1.22541	4.56911	2.8926
1.36168	2.6533	1.23282	0.687881	5.56797	7.4984
1.12805	1.24758	0.842815	0.717981	2.6809	4.57056
0.643713	1.2065	1.01829	0.776066	3.17904	4.40998
1.14859	0.860446	1.93676	0.456844	4.26821	4.15208
1.72702	0.822087	1.03722	0.569645	4.29217	4.25331
1.38658	0.868232	0.777303	1.75942	4.51223	3.92759
1.11587	1.27606	0.649876	0.725268	2.57919	2.93262
2.08114	0.911573	0.724042	0.649876	3.84282	4.5651
1.39263	1.18523	0.435631	0.75805	3.08165	5.84211
1.16233	0.720434	0.784102	0.465514	4.08654	3.51537
1.28263	0.811206	0.748556	0.824021	3.87933	3.62113
0.814927	1.33869	0.973466	0.591329	2.68836	2.07708
3.88331	2.63063	0.615732	0.400881	3.8296	2.59738
1.15644	1.38854	0.919534	0.816749	3.44798	2.52598
1.19158	0.84923	1.05375	0.835114	3.28412	4.81718
0.851565	0.52584	0.649876	1.00959	5.40791	3.7249
0.810146	0.607069	0.693129	0.398543	2.55002	4.68069
1.00096	0.598335	0.68491	0.409181	3.90517	4.10927
1.14826	0.599411	1.07602	1.05103	3.84204	5.76605
1.06783	1.27075	1.03722	0.585532	2.6805	3.63397
1.46129	1.95044	0.98077	0.613971	6.94845	4.55481
1.02027	0.762396	0.328155	0.561484	2.6809	5.42638
1.07016	0.982152	0.459854	0.682208	4.24178	4.70884
1.02356	1.17446	0.834238	1.24518	3.26623	4.65193
1.43116	1.11172	0.89792	0.498491	5.72965	3.56232
1.44933	0.896149	0.769832	0.513831	11.2871	2.65411
1.24689	0.584057	0.591329	0.606609	4.01285	2.5366
1.21909	0.45542	1.19907	0.773075	4.67574	2.34683
1.01253	2.41077	0.842909	0.585532	6.10892	3.78096
1.36334	0.853678	1.15958	0.582913	4.84346	3.23144
0.768735	1.08432	0.235062	0.637466	4.90602	4.03824
1.21812	0.690138	1.33396	0.569645	3.70409	2.71108
1.95044	1.78636	0.889527	0.558869	3.88613	3.08405
1.86496	1.09785	0.55415	0.730108	4.46511	3.4612
0.544718	0.999805	1.15958	0.675819	4.03824	3.04391
1.2041	1.56271	1.13526	0.723642	3.96341	1.60961
0.965008	1.31491	1.23185	0.631596	2.88427	4.95442
0.342971	1.19158	0.935536	0.721291	5.25612	4.66332
1.29982	0.814927	0.957797	0.83294	2.55825	3.00862
1.86496	1.1437	0.729705	0.558825	4.24178	2.65767
1.6307	0.931852	0.730108	1.03621	3.51575	3.66899
0.806713	0.878612	1.39564	0.624416	3.55033	3.80751
1.07466	0.809704	1.35244	0.552084	3.21282	0.995488
2.34155	0.999155	4.78545	0.751881	2.89579	0.2417
0.858096	1.21016	0.757294	1.07602	2.60472	0.00973788
2.51216	1.24695	1.2906	0.708424	3.62113	2.92762
1.4916	0.797671	0.676842	0.811002	4.1191	2.48209
1.54202	1.21506	0.756326	0.788261	4.03824	3.445
1.0736	2.52551	0.690367	0.542459	3.50209	3.13675
0.896149	1.17446	0.844515	0.456844	3.00791	3.09004
1.33979	1.17083	0.955341	0.803875	3.45308	2.00043
0.896149	1.32933	0.806284	0.765656	3.12478	3.3784
2.47759	0.799399	0.776706	0.375281	1.84573	2.08751
1.90506	0.896149	0.817047	0.716874	4.57056	3.17904
1.3422	1.24273	0.838588	0.680749	4.20597	3.64902
2.28455	3.18045	0.638292	0.375281	3.87451	3.81778
1.62984	1.09485	0.688937	0.649876	4.87746	3.52481
1.01537	1.52724	1.2212	0.864711	3.28182	1.8798
0.994627	2.05247	0.692914	0.522336	3.24575	2.57788
0.720434	1.58549	0.834675	0.691736	3.79549	3.71924
1.19376	0.508206	1.04483	0.713646	3.84607	5.03991
1.51206	1.38055	1.0763	0.664707	3.70321	3.12264
1.55996	0.896149	0.705804	0.477724	4.99114	4.31745
1.89187	4.73679	0.773075	0.806946	1.41277	3.582
0.451778	1.04306	0.676348	0.61686	9.78799	2.58073
0.84923	0.896149	0.954416	0.820001	4.00227	3.86754
0.803604	1.2748	0.85133	0.649876	9.1602	3.87074
1.58549	1.50002	1.0072	0.487913	4.24966	6.05235
1.10137	1.15167	1.39401	0.649876	4.24966	3.05503
1.30518	1.16233	0.991916	0.649876	2.75855	4.59081
1.76339	0.762396	0.580494	1.10388	5.61063	3.87171
1.01484	1.01429	0.749474	1.07602	3.71185	9.05205
2.6533	1.30896	1.05855	0.219495	3.95776	3.86636
1.34236	0.896149	1.19557	0.565294	4.38405	3.32744
2.65907	0.995171	0.695967	0.649876	3.19253	3.88573
0.973738	0.94015	0.649876	0.409181	4.95442	3.87307
1.0989	1.65346	0.971597	0.810339	2.34683	3.43476
1.17033	1.54202	1.37795	0.459854	4.67042	3.94717
1.00789	0.752074	1.676	0.55552	2.34683	4.33171
0.896149	0.84923	1.03104	0.779666	5.74256	2.45805
0.94015	0.91967	3.19841	0.922076	3.33367	3.01667
1.45276	1.19363	0.766971	0.649876	5.64403	3.73961
1.84239	1.0736	0.880329	0.888051	4.38219	3.82681
0.78664	1.05561	0.872056	0.860079	2.73473	3.24115
1.67541	1.92452	1.42201	0.542162	3.6363	5.32828
1.27749	0.896149	1.61778	0.595784	4.62636	3.88447
1.36781	1.40228	0.790542	0.404218	3.70906	3.7045
0.988536	0.64132	0.569146	0.713858	2.45302	2.4697
1.60832	0.896149	0.628286	0.733928	4.31482	3.72732
1.41118	0.967556	0.600921	0.86903	4.32753	3.16617
3.02984	1.12892	1.14267	0.857421	4.71002	3.59639
1.44933	1.03222	0.794133	0.520419	2.63836	3.81638
1.91306	1.13354	0.910754	0.71422	4.34314	4.05644
1.22513	0.734681	0.678695	0.6619	4.06402	3.34785
1.41118	0.41305	0.983146	0.473039	2.81464	6.9982
1.93302	0.650629	0.770971	0.628238	1.79786	3.72732
1.39517	0.513905	0.664143	0.608483	2.76968	15.1477
1.36056	0.674878	0.986465	0.730108	5.85114	3.40874
1.27835	0.73893	0.649876	0.920207	4.36728	4.67908
0.7745	1.1164	0.986664	0.926419	4.68198	3.69454
1.45392	1.68586	1.19907	0.542459	2.55825	3.51537
1.04306	1.11833	1.11826	0.825518	4.46942	5.60156
1.05302	1.51418	1.25724	0.80101	2.77159	3.90438
1.04306	0.492478	1.12953	0.708213	4.5819	5.06967
1.78423	1.29006	1.5256	0.620403	3.69214	2.52598
1.33979	0.598425	0.801598	0.712666	3.09004	5.1078
1.22806	0.600715	0.865067	0.742057	3.32979	4.27667
0.896149	0.896149	0.961625	0.703585	3.61539	3.99953
1.43645	0.832253	2.6887	0.865305	3.34548	2.92869
0.755393	0.824743	0.991916	0.542459	4.28636	4.21404
1.60571	0.989987	0.98388	0.653961	2.48407	3.47241
0.968614	0.933334	1.17096	1.25795	1.88211	4.65209
1.70349	1.03387	1.2939	0.68274	4.65519	4.67993
0.74924	0.672511	1.05089	0.679282	4.06072	1.95892
1.35279	0.69774	0.59361	0.62291	3.56232	3.2227
2.12616	0.653947	0.785976	0.633368	3.83756	2.97057
1.31158	0.896149	1.60871	0.690241	3.85077	4.5392
1.41458	0.982152	1.45718	0.649876	4.36211	4.00227
1.6307	1.55996	0.940324	0.474234	3.66418	5.56797
1.55996	0.896149	1.52809	0.649876	3.7456	3.69395
1.25283	0.655803	0.834238	1.2891	3.90945	3.77608
1.38275	0.691253	0.864121	0.810339	4.27046	4.66468
		1.22897	0.681785	4.0083	4.68254
		0.934298	0.507394	4.82429	2.58877
		0.953912	0.721291	4.46109	3.43476
		0.860973	0.694975	2.40843	3.44476
		1.016	0.834894	3.15958	3.32613
		0.908105	0.71335	5.69944	2.99201
		1.04483	0.589261	4.6606	4.28871
		1.18696	2.55195	2.54078	3.86673
		0.924296	0.783871	3.88011	4.6046
		0.998239	0.624977	6.97438	4.64504
		0.924472	0.890571	3.34903	3.09482
		1.32908	0.832706	3.7045	4.34976
		1.27995	0.777511	3.0715	3.82681
		1.61663	0.594331	4.3924	3.4622
		0.908533	0.552017	4.03824	4.45921
		1.39686	0.347608	2.34683	4.63772
		1.82612	0.679282	5.14437	3.67692
		2.20592	1.07837	6.02813	3.1018
		2.18693	0.633255	5.61676	3.94415
		2.22969	0.969487	2.34683	8.62053
		0.809759	0.86295	3.91938	2.34683
		1.03928	0.549333	3.89419	5.68355
		1.2246	0.843869	3.50228	6.47312
		1.08233	0.431134	4.21215	6.57882
		1.12144	0.811336	2.57919	3.11502
		1.23052	0.84445	2.86547	5.51822
		1.16025	0.456844	3.16413	3.35102
		1.26419	0.327243	2.62733	3.33845
		1.09636	0.573867	4.30976	6.13204
		1.65673	0.565586	4.36151	4.8108
		0.731065	0.521188	4.21495	4.60495
		0.572968	0.765638	3.62387	3.60086
		1.00116	0.939831	4.29602	3.01278
		0.636365	0.985605	3.51841	6.36392
		0.890571	0.669261	3.40874	2.81432
		0.603786	0.710612	4.79874	2.75976
		1.2839	0.456844	1.71255	3.94055
		1.29173	0.253005	2.52689	2.73473
		0.971597	0.604707	3.79153	3.45308
		1.00695	0.699485	3.42171	8.40316
		0.880797	0.825518	3.33535	2.34683
		0.964016	0.553953	3.62526	3.85934
		1.16463	0.994006	4.09096	2.55825
		1.3444	0.787335	4.33006	2.16768
		0.853565	0.795916	5.83222	4.59081
		0.595945	0.678411	3.84265	4.51827
		1.10754	1.2891	4.15208	4.39817
		0.865067	1.06469	5.20412	5.80936
		1.08929	0.695111	3.52818	2.73473
		0.767501	0.649876	1.73248	4.10357
		0.779334	0.812033	3.99553	3.34174
		0.77942	0.419424	3.22142	4.33964
		0.89282	0.83294	4.39547	5.39233
		0.267596	1.37196	4.68611	3.87171
		0.992292	0.753649	5.82361	2.55233
		0.672209	0.670153	4.6835	4.26116
		0.899681	1.07602	4.356	8.40316
		0.787854	0.603786	4.29171	4.3323
		0.890571	0.649876	4.18597	4.67574
		0.852475	0.298592	3.50101	2.98025
		0.809012	0.326956	4.32351	4.31298
		1.03216	1.16463	6.11334	2.55825
		1.66929	0.527743	3.05799	4.66629
		0.575816	1.24067	5.33233	4.36728
		0.708124	0.595945	3.98682	3.8448
		0.547801	0.855719	3.00791	3.74503
		0.508159	0.588276	3.88573	3.3841
		0.721951	2.32698	4.36934	3.12392
		0.899588	0.865603	3.79274	3.8809
		0.757889	0.769256	2.23007	3.71787
		0.996785	1.60091	2.34683	4.363
		0.593488	0.442744	3.88964	3.65762
		0.839898	0.742668	2.86262	4.22259
		0.448051	0.62177	3.39198	3.28244
		1.03786	0.932431	4.83425	3.51441
		1.10593	1.07602	5.06217	1.60961
		0.616291	0.816236	4.48031	5.1078
		0.83294	0.721686	2.70318	5.26158
		0.649876	0.766971	3.43255	2.85202
		0.680676	0.703808	3.44348	3.56896
		1.2115	0.798794	3.9404	4.49777
		0.415687	0.510741	2.89579	3.22181
		0.692914	0.414627	2.41994	4.37495
		0.649876	0.466051	4.30607	3.73941
		0.592702	0.848312	3.84282	4.67042
		1.57827	0.558344	8.0708	3.91522
		0.741954	0.924472	3.87208	4.21669
		0.483667	0.838574	4.78923	2.52598
		0.683689	0.919534	3.98144	4.14517
		0.63702	1.03594	6.10892	4.07893
		0.649876	0.802608	3.89845	4.13048
		0.569645	0.269832	9.2719	3.90102
		1.9077	0.495877	3.7045	5.0099
		1.00695	0.351083	2.80699	3.96329
		0.643573	0.680774	5.49625	2.88702
		0.557477	0.585212	4.26131	4.24178
		0.750893	0.749601	3.96805	6.21523
		0.672247	0.811671	3.51192	4.10207
		1.60091	0.581054	3.74098	4.10256
		1.10593	0.699739	5.04515	3.93631
		0.947529	0.591329	4.21495	2.51327
		0.903075	1.83979	9.91724	2.92869
		0.907253	0.674839	3.53394	6.76166
		0.865475	0.690241	5.45865	3.80781
		0.687616	0.439193	3.09423	3.80994
		0.442744	0.83429	3.17904	1.95699
		0.883365	1.58663	4.28824	3.71478
		1.1367	0.769276	6.62558	1.47223
		0.666933	0.326555	4.21894	3.83438
		1.08073	0.675819	5.59728	2.44842
		0.796151	0.649876	4.79983	3.37631
		0.815207	0.935536	3.35894	4.67252
		0.837943	0.970803	4.6143	2.6809
		0.71454	0.495877	4.03763	3.67522
		0.805113	0.468936	4.61795	3.79145
		0.957874	0.670772		3.51607
		0.649876	0.657996		3.82681
		0.649876	0.585682		3.42909
		0.442744	0.812056		3.14614
		0.348609	0.634415		2.86262
		0.661889	0.788148		2.34683
		0.890571	0.686991		4.83354
		1.13426	0.89792		4.95442
		0.888051	0.730004		3.31659
		0.689807	0.624913		6.75062
		0.649876	0.703585		4.03941
		1.00695	0.730606		2.92869
		1.66929	0.66951		4.05189
		1.05103	0.341955		3.21602
		1.17538	0.788887		3.93222
		2.179	0.624977		3.31659
		1.016	0.739887		3.72732
		0.520419	0.677297		4.14586
		0.996678	0.757889		2.93909
		0.996575	0.50105		3.35793
		0.636252	0.608558		3.72732
		0.969487	0.745765		2.78413
		0.798496	0.649876		6.94845
		1.56519	1.07602		5.94107
		1.13426	1.02584		5.3675
		0.932431	0.659561		3.43937
		0.785079	0.588276		5.13514
		0.722027	0.617544		2.76968
		4.21371	0.602475		4.54477
		0.723936	0.43415		3.51659
		1.11187	0.972129		3.76111
		0.897252	0.851701		3.43476
		0.611872	0.825518		4.45143
		1.11664	0.623985		3.99021
		0.891327	0.587187		5.53388
		0.892173	0.526384		2.77159
		1.45818	0.603622		5.65222
		0.874941	0.661633		3.11628
		1.04114	0.688029		3.33591
		0.373333	2.23494		3.50953
		0.720362	0.727059		3.86338
		0.649876	1.00695		4.33006
		1.45219	0.66261		3.97334
		0.810339	0.717926		4.11281
		0.770503	0.880329		3.50042
		0.679349	0.527489		4.33122
		0.649876	1.00695		4.34733
		1.0023	0.521188		3.15608
		0.812205	0.632819		2.60472
		0.908533	1.06915		3.66899
		0.634415	0.507046		2.84615
		1.1233	0.581826		3.81258
		0.833688	1.016		3.307
		1.10531	0.621743		3.99296
		1.1485	0.649876		4.46879
		0.969487	0.778564		3.58804
		0.801598	0.0903801		5.06967
		1.2839	0.543339		2.15288
		0.801953	0.32895		2.34683
		0.90473	0.585306		3.46238
		1.26026	0.284145		4.86822
		0.756789	0.791267		2.71544
		0.927601	0.737846		3.08913
		0.657944	1.14978		4.01507
		0.748926	1.9077		3.06342
		1.15958	0.822029		3.95352
		3.02747	0.649876		5.23154
		0.961008	0.599537		5.21318
		0.866338	0.890571		3.47589
		1.29514	0.600267		2.25691
		1.48985	0.435631		3.9515
		2.94356	1.19907		3.90063
		0.820001	0.588276		3.17904
		1.54284	0.703991		3.9717
		1.70373	0.937114		2.92629
		1.03594	0.735952		4.09158
		0.352223	0.649876		3.78495
		1.03594	0.607585		3.45266
		1.41726	0.864121		5.04998
		2.36384	0.758039		3.12051
		1.4676	1.27879		1.8475
		1.64518	0.721291		3.57594
		1.60467	0.649876		4.14507
		1.31166	0.72622		1.84856
		1.15272	0.795052		3.47048
		1.86393	0.742495		2.20106
		4.21371	0.803875		3.02848
		1.84505	1.19836		3.60345
		0.751718	0.766222		3.35177
		0.558344	0.649876		2.01395
		5.60131	0.532781		4.67426
		0.735996	0.95777		2.71544
		1.10029	0.670474		4.2057
		0.83294	0.550278		8.32894
		1.44362	0.614974		3.64014
		1.18256	0.55288		3.86499
		0.988674	0.649876		5.17634
		1.1683	0.767953		2.60472
		0.596933	0.713858		2.51813
		0.62047	0.80339		4.51903
		1.87242	0.741408		4.05085
		0.854741	0.542162		3.5177
		1.17228	0.261504		3.12651
		1.10754	0.8294		2.83372
		0.468936	1.29261		3.68152
		0.682208	0.586628		4.47644
		0.804241	0.421181		2.55825
		0.385221	0.35537		5.24245
		0.83294	0.71422		4.93273
		0.864121	0.674839		2.34683
		1.17919	0.865603		2.66764
		3.01306	0.633909		3.78157
		0.357139	0.997138		3.83841
		0.739123	0.649876		4.09819
		1.02035	0.757989		2.57919
		0.796907	0.640044		3.04912
		1.26026	0.864711		4.88394
		1.04827	0.727551		3.73294
		0.881149	1.60091		4.9604
		0.82755	0.756413		4.32216
		0.943518	0.730606		3.69437
		1.08026	0.73936		3.35118
		1.00695	0.550658		2.44842
		0.803875	0.908533		3.6363
		0.725355	0.649876		3.97334
		0.86295	0.785581		3.76915
		0.776696	0.730606		3.70298
		0.532781	0.542459		3.79209
		0.578461	0.594331		3.69904
		0.892568	0.797352		3.88854
		0.675819	0.75759		4.63772
		0.749094	0.799464		2.34683
		0.852131	0.920207		3.30159
		0.601915	0.649876		4.2057
		0.635779	0.66808		3.7045
		1.45219	0.778991		3.22142
		0.801262	0.825518		2.84615
		0.681785	0.525379		3.77696
		0.659023	0.679406		4.9668
		0.798784	0.922076		4.3281
		0.609511	0.706004		4.17829
		0.695967	0.792837		3.99084
		0.953912	0.699675		4.87803
		0.716145	0.479751		5.65222
		0.585922	0.715603		2.52598
		0.926419	0.58914		5.13514
		0.951143	0.693129		4.24305
		0.710707	1.13326		3.89419
		0.745799	0.719382		4.27789
		0.806183	0.695967		3.79848
		0.932431	0.880329		2.94387
		0.667878	0.649876		3.83876
		0.367321	0.655888		2.01395
		0.968083	1.60091		2.85152
		0.930976	0.707134		3.34785
		1.20143	0.327624		3.77308
		0.792706	0.776311		2.77159
		0.825518	0.581147		7.2468
		0.876797	0.695402		5.53388
		0.854026	0.624977		2.70512
		1.29595	0.692421		6.06321
		1.12623	0.924472		1.26111
		0.83294	0.541863		2.34683
		0.903177	0.613872		3.24257
		1.07602	0.739721		4.24225
		0.83294	0.797721		4.42021
		0.889094	0.489611		7.12947
		1.08745	0.810339		4.68657
		0.649876	1.15958		3.66756
		0.649876	0.662594		1.92398
		0.703332	0.561658		3.24371
		0.855273	1.27009		3.30752
		0.666933	0.691573		3.18713
		1.07873	0.488416		7.1838
		0.649876	0.822029		4.87868
		0.691736	1.07837		3.63544
		0.664799	0.890571		3.97234
		0.73936	1.16633		1.98853
		1.08532	0.752219		5.24415
		1.39401	0.738095		3.15608
		0.488416	2.55195		4.45923
		0.767678	0.671149		2.29999
		0.364216	0.729291		4.47676
		2.95589	0.857008		3.51634
		0.649876	0.537018		3.99953
		1.38213	0.649876		4.04129
		0.695195	1.09389		4.34413
		0.794683	0.778991		3.34785
		0.952748	0.749474		3.46071
		0.914396	0.699485		4.1281
		0.550278	0.590975		2.21717
		0.72377	0.415687		3.84065
		0.779527	0.974255		4.17769
		0.89792	0.77512		3.44476
		0.742057	1.75942		5.11252
		0.979306	0.578461		3.76748
		0.471216	1.14978		4.67252
		0.715603	0.603786		2.57919
		1.42585	0.32895		4.17422
		0.810339	0.578067		3.01497
		0.908533	0.569645		3.97831
		0.741408	0.808705		3.14405
		0.919908	0.554362		4.2057
		0.708371	0.614533		1.88057
		0.927403	1.16633		3.95525
		1.03825	0.649876		4.68924
		0.649876	0.591329		3.09607
		0.930747	0.837202		3.6864
		0.550658	0.649876		2.87505
		0.960012	1.03869		3.51069
		0.973861	0.747796		11.4313
		0.921946	0.615851		4.07196
		0.757889	0.559866		3.63835
		0.895112	0.770503		3.6729
		0.793495	0.525379		2.19141
		1.00695	0.603567		3.74098
		0.997138	0.61257		3.87982
		0.714157	0.755119		5.78121
		0.695967	0.542162		2.19089
		1.00695	0.717926		3.51055
		0.142881	0.691736		2.83372
		1.2839	0.500479		3.41588
		0.847057	0.676898		3.69152
		0.330265	0.826168		4.21404
		0.409181	0.807997		5.0099
		0.407686	0.664799		5.78121
		1.44241	0.924472		3.90021
		1.10829	0.609343		6.67431
		0.865475	0.676187		5.50338
		0.951143	0.678863		3.79496
		0.790542	1.15601		5.3675
		0.672209	0.539494		4.40545
		1.69289	0.874884		3.67836
		0.961625	0.543339		4.21901
		1.13426	0.742057		2.34683
		0.959341	0.722896		3.9379
		0.889912	0.765153		3.04391
		0.734276	0.822029		3.77445
		0.943938	0.699675		2.91614
		0.885287	0.520548		4.33206
		1.00946	2.35447		3.97413
		1.21499	0.504019		4.95442
		1.33207	0.758117		2.67971
		1.24549	0.870875		1.63024
		0.649876	0.471216		3.72732
		1.57827	0.636365		2.98111
		1.19044	0.807977		3.32062
		0.702873	0.668934		3.93275
		0.777303	1.7211		3.64342
		1.01692	0.543339		4.73958
		0.89792	0.78323		7.86878
		0.520762	1.10029		3.38602
		1.16223	0.6815		3.99318
		1.79672	0.748811		4.5912
		0.71422	0.624589		3.40396
		1.61266	0.581826		4.47466
		2.32698	0.772494		4.295
		1.05398	0.692523		4.8771
		1.08133	0.596167		3.89264
		2.38484	0.585532		3.3784
		2.35447	0.427696		3.17904
		0.811002	0.511605		3.5957
		2.66358	0.969487		3.18969
		1.34793	0.876201		3.73976
		1.31985	0.86295		6.66836
		2.4063	0.66708		3.83803
		1.4018	0.998914		2.96851
		1.85895	0.649876		2.93062
		1.29744	0.617436		3.64365
		0.817741	0.697711		3.89419
		1.00892	0.730942		13.5222
		0.867434	0.565408		3.63544
		0.842909	0.810339		3.51441
		1.39564	0.569146		3.65445
		2.81613	0.721686		5.56797
		0.50105	0.673465		4.08393
		1.53242	0.663408		3.95531
		0.775254	1.43341		3.83351
		1.28701	0.972129		3.8448
		1.33164	0.796907		4.03797
		1.29438	0.93963		4.34413
		1.15233	0.774056		1.73726
		1.29438	0.690367		3.82822
		0.907253	0.434448		3.37532
		1.22897	0.865067		6.10892
		1.38152	0.5638		2.49775
		0.981299	0.820001		4.16411
		0.759838	1.09636		3.22324
		0.843869	0.741408		3.65802
		1.00116	0.942613		3.38326
		0.649876	0.434685		2.34683
		1.41049	0.585212		3.57594
		0.907132	0.489413		2.63656
		1.41444	0.367321		4.01651
		0.953428	0.505992		3.53295
		1.24518	0.793893		4.67252
		0.785079	0.616783		4.67042
		0.826914	1.16633		6.78678
		1.49051	0.908105		2.34683
		1.26297	0.572903		4.26422
		1.17347	0.720643		4.2057
		0.933032	0.649876		4.09819
		1.43351	0.763889		4.27384
		1.10403	0.865475		3.60566
		1.20891	0.489413		2.748
		0.678505	0.864121		3.56507
		0.912452	0.885837		2.07235
		0.695967	1.2115		3.95901
		0.811336	1.08026		3.19195
		0.798703	0.763167		3.88391
		0.779205	0.865901		4.0869
		2.23494	0.545394		3.45266
		0.897056	0.565477		3.39198
		0.876506	0.676926		3.48019
		0.909086	0.60981		3.73694
		1.00166	0.751103		3.34785
		0.901209	0.784705		3.12622
		0.948788	0.448884		3.418
		0.837504	0.459854		3.29297
		0.434685	1.00959		4.65519
		0.598093	0.691655		2.34683
		0.88845	1.29332		2.9311
		1.18256	0.708424		2.47334
		0.292801	1.03722		4.0556
		0.890571	0.691336		3.19636
		0.8294	0.804944		2.44051
		0.864121	0.448884		6.12845
		0.697956	0.48875		3.42859
		1.11042	0.966889		3.88464
		0.68399	1.11826		5.53388
		0.864711	0.744453		3.06342
		0.588276	0.730774		3.86091
		0.71454	0.649876		2.81155
		0.756413	1.01692		8.40316
		1.65673	0.721686		2.83154
		1.04675	0.477724		3.48388
		0.735952	0.709566		3.74029
		1.26587	0.409181		3.69395
		0.951143	0.619905		3.51055
		0.998914	0.532781		2.81309
		1.238	0.542459		4.01266
		0.889527	0.649876		4.16708
		1.04219	1.9077		4.25827
		1.39401	0.697873		3.53811
		1.61111	0.926419		3.44665
		0.986226	0.328155		4.05393
		0.974291	0.915907		4.56082
		1.58751	1.2839		2.95051
		1.10754	0.529973		5.00161
		0.853207	0.883904		3.40396
		0.756413	0.712613		3.8429
		1.45219	0.902869		6.10892
		1.25119	0.352223		3.85282
		0.803875	0.922076		2.42748
		1.1929	0.634038		3.81283
		1.00021	0.578461		3.45907
		1.74826	0.783371		3.26552
		0.903075	0.799703		4.38755
		1.52442	1.15627		3.70804
		0.974255	0.502845		3.18656
		1.22897	0.5638		3.45532
		1.16805	0.64224		3.69977
		0.600267	0.343652		3.96805
		0.986465	0.935536		3.50863
		1.4192	1.45251		5.03887
		0.950189	0.778991		4.33006
		1.14646	0.788887		2.6809
		1.09274	0.615851		3.15763
		0.994181	0.75759		2.91404
		1.71525	0.908533		5.75063
		1.02862	0.554586		4.08393
		1.2519	0.757154		5.07344
		0.721291	1.48843		3.56243
		1.60871	0.407686		6.76166
		0.937895	0.592807		3.00443
		0.778564	0.70705		5.32168
		1.11099	0.839898		3.65313
		1.00695	0.596167		3.80751
		0.721291	0.873201		4.37495
		0.71422	0.620403		4.14272
		1.03216	0.533132		2.88353
		0.628946	0.513419		2.78413
		1.1936	0.649876		2.52598
		0.992391	0.525413		3.06342
		0.820597	0.63079		5.56797
		0.987137	0.504283		5.45007
		1.11906	0.600267		6.57882
		0.66235	0.847235		3.79209
		0.51244	0.770001		4.66468
		0.649876	0.778991		3.17104
		0.793495	0.532781		3.34785
		1.12424	0.649876		3.82193
		1.64969	0.612793		3.64993
		0.682208	0.649876		3.89927
		0.50921	0.474234		4.49077
		1.13127	0.853167		3.77647
		0.708777	0.857008		2.43675
		1.31642	2.11734		4.14705
		0.302614	0.811537		3.82709
		0.854562	0.954299		3.63116
		0.843062	0.754801		2.18039
		1.12109	0.818675		4.27046
		0.846291	0.649876		3.43364
		0.776289	0.680749		4.27046
		0.847235	0.687881		4.56082
		1.21499	0.649876		4.09469
		0.613812	0.65701		3.19
		0.372678	0.395023		3.77095
		1.10593	0.89792		4.54153
		1.2906	0.842909		5.07974
		0.810339	0.884066		3.91043
		1.55368	1.9077		2.88633
		0.609511	0.542459		3.73807
		0.392499	0.703585		3.66617
		0.699675	0.692914		5.09537
		0.937114	1.22897		4.5585
		0.880329	1.13127		3.97822
		0.969487	0.860362		4.81035
		0.72433	0.477724		4.68431
		0.687881	0.839898		3.74098
		0.795734	0.605933		3.72269
		0.754994	0.743695		2.51327
		0.966521	0.757739		4.5585
		0.723308	0.784942		5.57271
		0.699485	1.016		5.0583
		0.838878	0.59361		2.75321
		0.864711	0.246226		6.36788
		0.630242	0.412996		5.14673
		0.733461	0.41734		4.19041
		0.778564	0.59882		3.46437
		0.839898	0.747669		3.87922
		0.784397	0.834052		3.63333
		0.805639	0.970803		2.17363
		0.751951	0.614874		4.05414
		0.787769	0.541923		5.13514
		0.86295	0.604351		1.52097
		1.00021	0.792706		3.62173
		0.859976	0.730606		3.0616
		1.61504	0.587086		5.01937
		1.45551	0.48875		3.98727
		0.788148	0.582879		4.67042
		0.706142	1.53242		2.07235
		0.606695	0.935536		2.93191
		0.649876	0.721291		2.90295
		0.846213	0.89792		2.65767
		1.70373	0.649876		3.36351
		1.14181	0.585532		5.09537
		1.17745	0.532074		3.87541
		1.03728	0.853541		3.12264
		0.613971	0.752868		5.56701
		1.10829	0.708849		3.89845
		0.927074	1.25241		3.44798
		0.851612	0.649876		3.96533
		1.64969	0.597414		4.08522
		0.866341	1.39564		2.78549
		0.957874	0.865475		2.60472
		0.8624	1.05103		5.95733
		0.885125	0.843045		4.14983
		1.25724	0.541789		4.18632
		0.952815	1.38732		3.82008
		0.734276	1.06469		3.40114
		1.07602	0.683901		3.50576
		0.611872	0.312278		6.41984
		0.78629	0.733461		3.7249
		0.828369	0.848312		3.17904
		0.773515	0.8122		1.8186
		0.75759	0.576754		4.01125
		1.08782	0.742495		11.965
		0.687992	0.649876		3.70492
		0.685781	1.38213		5.03991
		0.793973	0.738095		3.43255
		1.58663	0.32895		5.04998
		0.328155	0.220206		4.62547
		0.466812	0.531851		2.34683
		1.02584	1.29173		2.83831
		1.18256	0.695111		3.77114
		1.09636	0.629631		3.33961
		0.558344	0.56644		5.38253
		0.569645	0.790448		2.21311
		0.940664	0.753442		5.83222
		0.877903	0.805535		3.66365
		1.32542	1.16352		3.34548
		4.98238	0.942613		3.17028
		0.957874	0.347608		1.67948
		1.02281	0.769669		3.6132
		0.7951	0.585212		3.19253
		2.05501	0.835114		3.85259
		0.822029	1.10029		5.30679
		1.04827	0.792706		3.95818
		2.179	1.13426		3.42365
		1.04675	1.11826		4.99114
		0.953428	0.730984		4.44111
		0.62898	0.725115		3.4903
		1.55069	0.834699		2.34683
		1.49646	1.19766		10.1696
		1.41444	0.680676		4.12923
		1.36452	0.974004		4.65519
		1.04691	0.557695		4.99114
		0.953912	0.649876		3.00263
		0.558344	0.786333		3.82774
		0.649876	2.1414		3.00977
		1.0855	0.966521		3.51055
		0.598093	1.08026		3.36146
		1.9077	1.23282		4.48746
		0.997742	0.730108		2.1354
		1.39564	0.695967		3.82008
		1.58663	0.477724		2.55002
		1.29173	0.775524		4.41596
		0.730774	0.96518		2.70719
		0.488416	1.2891		3.95977
		2.87468	0.913212		3.06342
		0.909521	0.649876		5.40127
		0.917721	1.2891		4.67042
		0.92322	0.871619		2.34683
		0.661671	0.631874		3.90878
		0.97251	0.477724		3.82008
		1.02584	0.71422		7.2468
		0.984519	0.828146		4.79662
		1.00695	1.07837		3.51055
		1.00116	1.016		2.16768
		0.305571	0.782504		3.89627
		1.05869	0.763889		3.36041
		0.792358	0.649876		3.32979
		1.00328	0.861396		4.0522
		0.649876	0.755996		2.40843
		1.18845	0.352223		2.15207
		0.972796	0.921754		4.27573
		0.878114	0.846213		3.79361
		0.883061	0.810339		2.67187
		0.925473	1.38213		3.09848
		0.520548	0.85254		3.02102
		0.671277	0.973861		3.7456
		1.67034	0.649876		4.26551
		0.957797	0.451441		3.51493
		0.924472	0.50105		2.40685
		1.91793	0.577934		2.34683
		1.23107	0.699485		2.75976
		1.019	0.969487		3.7045
		1.27236	0.580494		1.91565
		0.943938	0.7389		2.76441
		1.41681	0.567717		4.26261
		0.522449	1.00553		2.84793
		1.29917	1.0922		4.90498
		1.18256	0.569146		5.00818
		0.649876	0.493549		2.67737
		0.866357	0.507046		4.57685
		0.911648	0.944382		4.0252
		0.675563	0.615851		1.52953
		1.93358	0.649876		2.52712
		0.542459	1.61266		3.98039
		0.649876	0.861648		2.40257
		0.908963	0.664613		3.7024
		1.51159	0.808383		4.23099
		0.782014	0.609511		4.02953
		1.77776	1.43341		4.81035
		1.12283	0.812161		2.79641
		0.649876	1.15958		3.31659
		0.60658	0.619076		6.19409
		0.649876	0.721291		3.95025
		0.830625	0.810339		4.43563
		2.94356	0.474234		4.18604
		0.603786	0.784705		4.21337
		0.721291	0.542459		3.91467
		0.409181	0.699543		6.35361
		0.772881	0.843869		3.51349
		1.13326	0.465514		2.34683
		0.952144	0.971597		12.4047
		1.0875	0.804839		2.78062
		1.69806	0.526677		3.79549
		3.05682	0.788148		3.24151
		1.17231	0.456844		1.92398
		2.78062	1.18441		4.31808
		1.27879	0.435631		4.89542
		3.32584	0.619684		4.73343
		1.39842	0.649876		3.67138
		1.41444	0.489413		4.0924
		0.649876	0.383845		5.36614
		1.05971	0.769276		5.08988
		2.6887	0.761731		2.55825
		1.31742	0.774373		3.04391
		1.20143	0.843869		2.16768
		0.828844	0.953912		4.16449
		0.807969	0.736382		2.58034
		1.56519	0.575178		3.57029
		1.59986	0.966889		3.15759
		0.754358	0.595945		3.58549
		1.64969	1.13127		3.90085
		1.18696	0.778991		4.50971
		1.61504	0.97251		3.87145
		1.42456	1.19427		3.92835
		1.14515	0.686906		6.73101
		0.913066	2.07643		3.28089
		0.820716	0.560852		3.39765
		0.973914	0.658959		2.67737
		1.016	0.386686		1.61573
		0.822116	0.364216		3.40597
		1.11242	0.703585		3.87074
		0.949936	0.283749		4.43385
		0.880329	0.766971		2.15288
		1.20859	0.853832		3.95582
		0.963069	0.611872		2.73473
		1.14978	1.016		3.95531
		0.961717	1.9077		3.78702
		1.41726	0.505859		5.75009
		1.659	0.263811		2.96851
		0.741408	0.578461		3.43838
		0.890571	0.528856		2.84615
		0.649876	0.435631		0.661261
		0.649876	0.778564		2.63836
		0.663693	0.90473		3.98225
		2.46101	0.664629		1.51462
		1.05436	0.680423		3.15708
		0.741408	0.550658		6.92601
		1.53452	0.696546		3.82282
		1.27236	0.68334		4.13097
		1.69289	0.83294		6.21523
		1.00553	0.353252		3.61951
		0.969487	0.661258		2.98111
		1.50217	0.684035		4.21186
		0.756026	0.70279		4.86822
		0.776527	0.619076		3.47632
		1.15958	0.935536		2.7864
		0.708646	0.622854		4.16311
		0.924472	0.398397		3.05799
		0.79376	0.528918		3.7979
		1.14978	0.649876		3.95776
		1.2906	0.596167		4.14931
		1.21675	0.865847		4.21404
		0.674662	0.436802		3.09848
		1.03594	0.219019		3.33237
		0.974004	1.42201		3.21602
		0.749094	0.741408		2.55002
		1.2283	0.884066		4.47066
		1.03693	1.6193		3.50101
		1.05335	0.810339		2.55825
		1.09389	0.690241		3.61719
		0.302614	0.948551		5.92147
		1.04483	0.542459		4.34413
		0.811002	0.48875		2.08894
		1.77312	1.19907		3.3603
		0.957987	0.933606		3.75141
		1.65673	0.619684		3.8231
		1.04483	0.836074		3.80018
		1.19208	0.822029		2.93062
		0.543339	0.86295		2.92629
		1.34532	0.896275		3.28182
		0.562292	0.649876		2.88427
		0.810339	0.628232		1.81587
		1.60091	0.751314		3.87835
		0.550727	0.678009		2.91136
		0.854026	0.415687		5.39233
		0.220206	1.11187		3.61539
		0.680033	0.826313		3.19253
		0.915907	1.41444		3.15608
		0.473439	1.03611		7.50469
		0.761125	0.665331		3.90985
		0.914591	0.686627		3.89535
		1.38732	2.03486		3.62944
		0.942613	0.649876		2.4248
		1.07419	0.899372		2.77636
		1.2115	1.05684		2.87719
		0.578461	0.609511		3.92274
		0.569146	0.656434		3.42383
		0.890571	0.803875		4.90369
		0.796151	0.577801		3.62335
		0.875114	0.542459		3.7483
		0.71422	0.578461		14.6397
		0.859514	0.951143		3.32863
		0.803875	1.05971		3.34808
		0.730108	1.16463		3.99221
		0.947529	0.649876		4.82442
		0.908791	0.542459		3.66207
		1.14978	0.890571		5.03991
		0.603786	0.908533		3.47
		0.578461	0.617544		3.40874
		0.326956	0.520333		4.09552
		2.74625	0.613971		3.9911
		1.02205	0.439674		3.89419
		1.01972	0.792706		3.78088
		0.864711	0.769779		3.71851
		0.937114	0.83294		3.12051
		0.850869	2.32698		3.68283
		0.947529	0.801561		3.92383
		1.04483	1.0072		1.51462
		0.769779	0.687881		4.43712
		0.737049	0.602276		4.42485
		0.951506	1.03594		15.1477
		0.649876	0.721686		3.73399
		0.907253	0.723819		1.95892
		1.38213	0.682999		4.25288
		0.542459	0.649876		2.61658
		0.674354	0.649876		3.50259
		1.03579	0.567315		4.42538
		0.558344	0.649876		2.34683
		0.71422	1.41099		2.12438
		1.16025	0.865603		3.71013
		0.302967	0.814999		3.97042
		0.391219	1.39564		3.75365
		1.0186	0.767821		3.43476
		0.766971	0.973914		5.84211
		1.29438	0.989748		3.18656
		1.18256	0.59995		3.66713
		0.811767	1.00695		4.5016
		0.877903	1.07602		3.72858
		0.708424	0.649876		2.83831
		0.804784	0.864121		3.47722
		0.808078	0.807184		2.73634
		0.366441	0.833457		3.57876
		0.719258	0.165496		3.16223
		0.839898	0.737043		3.77042
		0.649876	0.552638		3.58562
		0.778991	1.48843		4.00994
		0.83294	0.808383		3.98085
		0.328155	0.864121		6.1525
		2.05157	0.88045		5.06217
		0.865067	0.71422		3.96906
		1.10754	1.11664		3.74098
		1.49323	0.924472		4.14268
		0.62898	0.770971		3.98165
		1.54186	0.84145		4.35124
		1.03594	0.553776		4.78309
		0.819164	0.71454		3.09848
		0.83294	0.51647		4.17769
		0.921601	0.727551		2.60472
		1.24067	1.11886		3.9414
		2.0011	0.731686		3.80259
		2.11439	0.591329		4.40998
		0.788805	0.573644		6.19409
		0.732269	1.05103		2.76698
		0.711476	0.896955		3.34548
		0.732087	0.825518		4.03824
		0.793287	0.942425		2.13445
		0.547801	0.910897		4.08522
		0.723936	0.830064		3.31915
		0.801894	1.07837		2.75855
		0.810339	1.00116		2.71544
		0.969487	1.02992		4.32928
		0.734551	1.05971		3.14395
		1.19907	0.742057		3.08428
		0.83294	0.931208		3.99254
		1.1328	0.803875		3.99953
		0.807997	0.71422		2.86262
		1.51376	0.649876		3.66899
		0.649876	0.450426		4.52993
		1.44241	0.778564		4.09602
		0.776718	1.0887		4.01507
		1.05869	0.451441		3.27385
		0.585532	0.699675		4.49097
		0.737275	0.757829		4.27046
		0.942613	0.619076		10.6743
		0.635779	0.70218		2.22679
		1.16719	0.820001		4.27384
		1.13127	0.656932		3.15608
		1.28701	0.755719		4.91309
		0.578067	0.649876		3.56879
		0.863489	0.8294		3.71013
		0.892962	0.596167		5.03991
		0.595761	0.691073		2.98111
		1.66929	0.834238		6.97438
		1.15958	0.917866		4.15208
		0.511605	0.567089		8.27837
		0.589563	0.649876		4.27229
		0.5638	0.690241		2.96851
		0.474234	0.846312		3.82681
		0.639403	0.524498		3.31407
		1.11826	0.947205		1.80939
		0.908533	0.828998		2.25691
		0.974235	0.738839		3.57876
		0.862784	0.477152		3.82128
		2.55195	0.558344		2.95639
		1.27127	0.434685		3.09482
		0.924472	0.61176		3.51376
		2.35447	0.762653		6.61379
		1.1428	0.649876		4.88218
		1.34809	0.82637		3.17904
		0.703808	0.810339		4.44483
		1.40886	0.532781		2.66311
		0.779205	0.465514		5.51822
		0.880134	1.0164		8.19142
		1.75942	0.983649		3.51958
		0.875983	0.744453		3.05953
		0.825518	0.912629		1.92206
		1.0072	0.624977		3.16119
		1.03171	0.807528		3.86949
		0.770971	1.016		3.51537
		0.876884	0.917866		4.05644
		1.36403	1.21499		3.33237
		0.980258	0.745096		4.22117
		0.834238	1.03216		3.33845
		1.52136	0.591329		2.47649
		0.933311	0.765171		3.79549
		0.969487	0.600456		2.63656
		0.466812	0.750354		3.37037
		1.07419	0.573867		3.90119
		0.550658	0.473439		4.49731
		0.971597	0.494527		3.83351
		0.683901	0.766971		4.66787
		0.792537	0.687992		2.0553
		1.05755	0.736659		3.64524
		0.627544	0.791334		3.24257
		1.32216	0.5638		3.99373
		1.10829	1.05103		3.41163
		1.00043	0.997138		2.65481
		0.825518	0.827781		4.16197
		1.57169	1.23185		4.01125
		0.821941	0.884488		3.21602
		1.03514	0.26189		3.66899
		1.50922	0.744695		3.19577
		1.12623	0.708424		3.41452
		1.23693	0.607177		3.42134
		0.904276	0.775891		4.03824
		0.880329	0.676842		9.24927
		0.791	0.673465		4.34413
		0.570562	0.817316		6.29694
		0.880329	1.15958		2.18553
		0.932431	1.20937		3.50576
		0.865067	0.620546		3.46882
		0.959341	0.542162		3.53465
		0.779334	0.564478		2.29804
		0.706142	0.706669		4.43806
		1.02584	0.86295		2.86547
		0.734459	0.825281		3.66699
		1.05027	0.445727		3.9887
		1.29261	0.587187		4.65519
		1.2839	0.702742		3.04854
		0.898871	0.779652		5.95733
		0.877903	0.219495		3.95915
		1.17228	0.770813		4.07125
		0.409181	0.677159		4.68069
		0.806039	0.32895		3.24151
		1.01408	0.703585		3.72019
		0.91842	0.865947		3.37464
		0.492224	0.705286		4.09423
		1.66929	0.677768		3.83351
		1.1768	0.608509		3.60086
		0.761563	0.591329		3.82461
		0.520762	1.2939		3.29726
		0.927074	0.864121		3.65582
			0.649876		2.78549
			0.892066		2.34683
			0.793973		3.79848
			0.806204		2.63897
			0.739452		3.92007
			0.619003		3.89845
			0.708866		4.31745
			0.520333		4.34886
			0.669842		5.30679
			1.00695		3.09185
			1.41444		2.76968
			0.842909		4.86763
			1.54186		2.89579
			1.1254		3.62966
			0.567089		4.92097
			0.86295		3.85371
			1.10663		2.93191
			0.890571		3.40733
			0.667657		3.04854
			0.520762		3.97277
			0.757294		3.49585
			0.649876		4.04686
			0.942613		3.66418
			1.00892		4.33006
			0.435631		4.31276
			0.741408		4.23814
			1.016		3.84736
			0.69753		4.95442
			0.871705		3.90849
			0.817047		2.81386
			0.811002		2.7065
			4.19466		4.08361
			0.737402		2.55953
			1.15627		2.57919
			0.649876		2.81155
			1.50217		2.73473
			1.40997		2.86547
			0.969487		7.86878
			0.790011		1.34462
			0.606695		4.4343
			0.817316		4.12993
			0.649876		2.83372
			0.929868		3.44728
			0.730966		2.96714
			0.610169		3.45879
			0.66951		3.71086
			0.702819		3.17028
			1.54186		3.83452
			0.792706		5.10289
			0.569645		5.09537
			0.398543		4.02154
			0.585532		3.66319
			0.605753		3.37589
			0.699739		4.10069
			0.851701		5.04107
			0.543339		3.57712
			0.691213		3.55921
			0.494527		3.02848
			0.825045		3.76315
			1.07572		4.11712
			0.649876		5.78121
			1.14978		5.12934
			0.84405		3.87131
			1.03708		4.68678
			0.779699		6.2825
			0.742276		4.27079
			1.11664		5.42464
			0.495877		3.74769
			0.649876		8.38817
			0.636078		5.24415
			0.570816		3.73314
			0.617544		3.71013
			1.07955		2.94704
			0.88045		4.15484
			0.605211		4.1383
			0.91842		2.96279
			0.847043		3.00706
			0.825518		4.82837
			0.878384		2.88427
			0.327624		3.66899
			0.701372		1.76256
			0.913066		2.86547
			0.847235		4.33385
			1.35766		3.03304
			0.83294		3.39765
			0.881149		5.56797
			2.29745		3.61539
			0.693861		3.96228
			0.785976		15.1477
			0.820597		3.81011
			1.36797		4.74933
			0.972129		6.34625
			0.752219		3.44929
			0.811336		2.50812
			1.24067		2.96118
			1.28701		3.09067
			0.864121		2.34683
			1.11826		3.50772
			1.9077		3.5732
			0.626749		4.33659
			0.680749		3.45403
			0.914861		3.47659
			2.39345		4.58654
			0.578461		1.05024
			1.02997		3.99875
			0.81371		2.26007
			0.649876		4.28082
			0.9561		2.92629
			0.972129		3.33845
			0.511605		3.12392
			1.41681		4.06402
			0.664954		3.88573
			0.874617		4.27046
			0.782234		4.33006
			0.649876		13.5222
			0.864121		2.60472
			0.943169		4.08019
			1.64969		2.04205
			0.305571		3.75292
			0.720095		5.81802
			0.703101		4.67812
			0.403478		4.48639
			0.763287		3.6363
			0.649876		4.01972
			1.33037		3.27934
			0.465514		3.72732
			0.598939		4.23114
			0.77843		3.45907
			1.016		3.22552
			0.816085		3.80723
			0.846808		3.55529
			1.04459		3.97431
			0.636365		2.55825
			0.391219		4.74383
			0.451441		3.19253
			0.730108		5.83222
			0.892066		5.29454
			0.820075		4.21215
			0.578461		3.41196
			0.373333		2.93241
			0.649876		3.59901
			0.649876		3.50863
			0.756413		3.2262
			1.24905		3.39319
			0.578067		4.2057
			0.68399		8.11772
			0.9465		2.44648
			1.17462		3.33964
			0.649876		2.20106
			0.831478		3.03505
			0.912629		4.21147
			0.674776		3.91728
			0.702819		4.22708
			0.683901		2.98398
			0.683433		8.94122
			0.63664		4.31114
			0.47558		4.67812
			0.683901		3.12622
			1.0922		3.90921
			1.00043		4.29546
			0.804241		4.14686
			1.13127		3.7576
			1.43544		3.42583
			1.03159		3.39391
			0.900632		5.03055
			0.830816		3.51376
			1.79252		3.88573
			0.810339		4.27046
			0.502845		4.6606
			1.11826		3.01662
			0.92377		3.17104
			0.649876		3.79618
			0.727706		1.98853
			0.942613		3.89249
			0.847899		3.43959
			0.564874		4.26739
			0.735547		2.94944
			0.741408		5.45865
			0.826313		3.53327
			0.945915		4.18082
			0.666669		3.84204
			0.685781		3.73626
			0.991557		3.76976
			0.638292		3.66133
			1.38213		5.21453
			0.756413		3.62771
			0.327624		4.37384
			0.842909		4.00964
			1.50686		2.34683
			0.945792		2.60137
			1.1768		3.8025
			0.926419		3.74743
			1.32885		3.0616
			0.987137		3.29726
			0.951143		2.748
			1.57169		2.48407
			0.695967		4.2858
			0.707134		2.34683
			0.591329		2.63927
			0.971597		2.34683
			1.25852		3.31659
			0.972129		4.91026
			0.61316		3.44277
			0.79212		2.44842
			0.649876		2.92869
			0.82658		4.53214
			0.749025		3.14758
			0.748792		3.12392
			1.05818		2.34683
			0.511605		2.97625
			0.708688		4.57685
			0.865475		3.31512
			1.01551		3.01417
			1.05925		3.69289
			0.633255		3.63412
			1.13326		2.65767
			0.550658		3.78001
			0.710612		4.21478
			1.2906		2.96851
			0.913663		1.90953
			1.2839		4.43806
			0.811839		3.45148
			1.03357		2.1354
			0.783282		6.92601
			0.774332		4.75546
			1.12702		3.82128
			0.558344		2.67971
			0.792706		4.05644
			0.827924		2.86547
			0.865067		3.89845
			0.825518		3.51083
			0.756413		4.03941
			0.851701		1.88057
			1.5005		3.50722
			1.02601		4.41492
			1.11826		5.36614
			0.851701		3.38286
			0.477724		3.03203
			1.41681		3.79549
			0.488081		3.79153
			0.815592		3.85567
			0.611872		4.12232
			0.869977		4.24966
			0.890571		3.5542
			0.687333		3.06616
			0.951506		4.16809
			1.00116		4.08522
			0.749094		3.18379
			0.575178		2.94858
			0.691194		3.51296
			0.848312		3.02848
			1.28701		3.51296
			1.02294		4.73499
			0.746873		3.2677
			0.734928		4.99114
			0.748045		2.53383
			0.798703		3.40874
			0.438779		4.10938
			1.01561		3.67836
			1.25241		5.3675
			0.776373		4.66787
			0.5638		3.70406
			1.2115		2.11447
			0.739206		3.08663
			0.550658		2.92629
			0.881423		4.23764
			0.697476		1.76256
			0.681393		4.0943
			0.69127		4.27046
			0.701762		5.38966
			0.352223		3.90274
			0.623985		5.80104
			1.54186		3.97334
			0.73979		3.95568
			0.569743		2.67737
			0.765281		3.3784
			0.757368		1.05024
			0.865901		3.27627
			0.343652		4.0619
			1.11078		4.10475
			0.760966		4.01125
			0.687881		2.99512
			0.970803		3.35159
			0.762409		3.7843
			0.831193		3.61275
			0.772614		3.85648
			0.616634		4.6606
			0.703968		5.86032
			0.699771		3.51857
			0.991317		4.30984
			0.857008		3.67228
			1.25241		4.68795
			0.717926		2.76441
			0.596167		3.04391
			0.816085		4.64764
			0.572202		3.07736
			0.535863		2.6805
			0.649876		4.7556
			1.60871		2.20959
			1.92414		3.97234
			0.339178		3.4903
			0.810339		4.30769
			2.39345		4.20087
			0.83613		4.28636
			0.742057		2.10109
			0.812218		4.96481
			0.940865		28.0502
			0.542162		7.85174
			1.39564		3.91619
			0.758039		3.82681
			0.767059		3.04391
			0.357139		3.73241
			0.489413		4.24438
			0.561658		2.91614
			0.783871		3.46805
			0.546885		2.67971
			0.649876		3.42171
			0.576938		3.84089
			0.970803		3.47609
			1.05103		3.01544
			0.884066		3.66899
			0.864711		6.94845
			0.664629		3.73697
			0.488215		3.47389
			0.697837		4.02836
			0.585532		3.56689
			0.585532		4.17769
			0.521188		3.75714
			2.95589		4.37298
			1.38213		3.25497
			0.741122		4.9424
			1.03216		4.24907
			0.940199		4.83257
			0.600077		3.12392
			0.944382		2.20106
			0.817741		3.81536
			0.766971		2.9311
			0.810339		5.51822
			1.09375		5.13514
			0.569146		4.52993
			0.838152		4.37952
			0.97251		4.68988
			0.920008		3.12478
			1.11664		3.09482
			0.726108		3.58496
			0.548649		2.98398
			3.34448		4.24178
			0.745306		5.33157
			0.831599		4.05103
			0.972129		3.84569
			0.649876		2.0553
			0.808189		5.42388
			0.973019		2.97625
			0.780564		2.91783
			0.508159		4.63435
			0.649876		4.09863
			0.676842		3.29726
			0.972129		3.12586
			1.03722		3.87541
			0.912187		4.08372
			0.505779		6.07689
			0.966889		3.45869
			0.762409		2.86262
			0.973802		3.12478
			0.796697		3.1431
			0.888885		3.75375
			1.04675		2.63656
			0.576444		3.83787
			0.898958		4.95442
			0.563418		1.99656
			0.504019		4.46965
			0.687881		3.92046
			0.599962		4.46268
			0.630818		3.04391
			0.811336		3.98415
			0.972129		2.96118
			0.756413		3.86846
			0.825518		3.12392
			0.528781		2.03599
			0.90473		3.18832
			0.907253		2.63836
			0.77675		3.12264
			0.695967		3.66899
			0.941591		3.90274
			0.821218		2.48407
			1.2891		2.34683
			0.703585		3.04391
			0.532251		3.31659
			0.810339		3.28446
			2.05157		5.48825
			0.708688		4.4252
			0.811002		4.33006
			0.766971		3.76111
			0.695967		3.96533
			0.807263		4.69218
			0.706606		3.97206
			1.00695		2.98111
			0.849072		3.95661
			1.29332		3.31659
			0.762506		2.62252
			0.745603		2.52708
			0.649876		4.38607
			0.967819		3.75013
[truncated: 54,116 more rows]

## Sheet: Figure 1f
Time [min]	WT	DSB Stdev (n = 25)	ATMi	ATMi StDev (n = 25)	SMC1A Pdef	P2A11 StDev (n = 25)
0.94	1.00463	0.0351685	0.99334	0.0512212	0.989233	0.0246963
1.94	0.991789	0.031803	0.98846	0.0467543	0.997467	0.0247788
2.94	0.998422	0.0336179	0.97618	0.0444493	0.974993	0.026105
3.94	1.00138	0.0358927	0.97596	0.0468914	0.972741	0.0258425
4.94	1.00443	0.0366051	0.96746	0.0468798	0.982334	0.029264
5.94	1.00774	0.0339972	0.98528	0.0484381	0.979054	0.0240301
6.94	1.01956	0.0377428	0.98904	0.0518702	0.973194	0.0287679
7.94	1.01812	0.0386474	1.00214	0.052748	0.970408	0.0291695
8.94	1.00983	0.0387974	1.01474	0.0577224	0.959622	0.0350423
9.94	1.02549	0.0425897	1.0084	0.0538481	0.980494	0.0373982
10.94	1.03258	0.043578	1.01218	0.059119	0.981555	0.0381405
11.94	1.03749	0.0443397	1.01452	0.0616838	0.96675	0.0389536
12.95	1.03462	0.0463235	1.0112	0.0639188	0.980696	0.0441541
13.95	1.03183	0.0470389	1.0269	0.068143	0.989194	0.0527881
14.95	1.04364	0.0476825	1.02758	0.0666177	0.987107	0.0475365
15.95	1.06409	0.0516794	1.03154	0.0674541	1.00357	0.0557357
16.95	1.05706	0.0484915	1.0494	0.0668783	0.997362	0.0605175
18.2	1.06874	0.0472957	1.0607	0.0699205	0.993983	0.0563704
19.2	1.0697	0.048661	1.06004	0.0691863	0.996366	0.0551343
20.2	1.07519	0.0508581	1.0695	0.075277	0.989514	0.0514343
21.2	1.09163	0.0538629	1.07642	0.0780247	0.99919	0.0505237
22.2	1.10731	0.0568938	1.0747	0.0758134	0.991321	0.0498906
23.2	1.11653	0.0559255	1.07974	0.0747879	1.00547	0.0459117
24.2	1.12719	0.0573699	1.08722	0.0738057	1.02706	0.0494744
25.2	1.14378	0.0569848	1.08992	0.077902	1.02338	0.0462973
26.2	1.16321	0.0612805	1.0963	0.0790363	1.02471	0.0434941
27.2	1.15228	0.056548	1.09886	0.0783743	1.01829	0.0401101
28.2	1.15372	0.0541534	1.09962	0.0737567	1.02059	0.0390048
29.2	1.16901	0.0558419	1.10476	0.0746278	1.02613	0.0344196
30.2	1.16637	0.0549826	1.1106	0.0721523	1.0322	0.0372957
31.2	1.16994	0.0545401	1.12046	0.070666	1.05641	0.0388817
32.2	1.18249	0.055849	1.11408	0.0738232	1.04297	0.0385407
33.2	1.18052	0.0501881	1.13288	0.068339	1.05503	0.0468433
34.2	1.18756	0.0517384	1.13606	0.0702922	1.05006	0.0456109
35.2	1.20063	0.0523585	1.15448	0.0716505	1.05095	0.0461531
36.2	1.21339	0.053888	1.13604	0.0790507	1.05126	0.040738
37.21	1.23136	0.0529053	1.1464	0.0759298	1.05836	0.0450193
38.21	1.24637	0.0561684	1.15466	0.0707496	1.04908	0.0467098
39.21	1.24501	0.0580564	1.16904	0.07247	1.04983	0.0471275
40.21	1.24182	0.0518784	1.17956	0.073747	1.06217	0.0437799
41.21	1.23976	0.0504	1.182	0.0702109	1.05775	0.0511103
42.21	1.26569	0.0546976	1.16552	0.0698327	1.06107	0.0435269
43.21	1.27668	0.0545048	1.19898	0.0713068	1.05781	0.0406316
44.21	1.28187	0.0524595	1.19154	0.0609069	1.07372	0.0505607
45.21	1.26984	0.0492456	1.2246	0.0664888	1.06299	0.0444449
46.21	1.26884	0.0451411	1.22782	0.0566986	1.06767	0.044116
47.21	1.28938	0.0435206	1.24138	0.0606824	1.07375	0.0564362
48.21	1.29808	0.0459545	1.23688	0.0652002	1.08503	0.0538652
49.21	1.29138	0.0471616	1.2542	0.0663087	1.09486	0.0584267
50.21	1.31849	0.0477111	1.2514	0.0664229	1.09443	0.0571383
51.21	1.32866	0.0475848	1.23956	0.0677689	1.08122	0.0608039
52.21	1.32728	0.0525805	1.24636	0.0674953	1.09893	0.0635812
53.21	1.34903	0.0551146	1.24564	0.0777475	1.08697	0.0583003
54.21	1.35933	0.0569034	1.24178	0.0769069	1.10787	0.055787
55.21	1.36418	0.0500939	1.23802	0.0680178	1.10057	0.056103
56.21	1.36507	0.0537287	1.24612	0.0743082	1.12392	0.0609759
57.22	1.38578	0.0587846	1.22842	0.0808183	1.13338	0.066896
58.22	1.39129	0.0529896	1.24498	0.0805295	1.11855	0.0626927

## Sheet: Figure 2a
WTDSB/UTR (Ctrl Domain)	WTDSB/UTR (DSB Domain)	R21DSB/UTR (Ctrl Domain)	R21DSB/UTR (DSB Domain)	PdefDSB/UTR (Ctrl Domain)	PdefDSB/UTR (DSB Domain)	ATMiDSB/UTR ((Ctrl Domain)	ATMiDSB/UTR (DSB Domain)
0.995731	0.997823	0.825586	0.765704	1.01861	0.982918	1.03619	0.980035
1.07383	1.01656	0.806073	0.850099	1.06276	1.07768	0.947616	1.01842
1.0743	1.01458	0.85282	0.728565	1.08598	1.0031	1.02712	0.983471
0.996527	1.00687	0.878999	0.631421	0.95768	0.993183	0.956442	0.994064
1.02938	0.981683	0.668435	0.746062	0.950162	0.997672	0.912069	0.977955
1.09079	0.94692	0.93559	0.695112	1.10401	0.96376	1.00335	0.947022
1.01882	1.03435	0.84544	0.906066	0.969273	1.09068	0.930343	0.990667
1.13267	0.960643	0.66829	0.783871	1.05491	0.99155	1.02962	1.00006
1.05185	1.05092	1.08597	0.746624	0.941373	1.03792	0.995258	1.00177
1.03683	0.988099	0.897074	0.635386	1.09666	0.939447	0.979814	0.929901
1.02724	1.07314	0.778882	0.833349	0.979373	1.05327	0.959295	1.02053
0.991619	0.998798	0.850257	0.630972	1.0105	0.991689	1.02827	0.997935
1.00547	1.00988	0.72299	0.843472	0.953428	1.01738	1.00213	0.945323
0.980703	1.01319	0.788262	0.861648	0.948113	1.0034	0.950635	1.01803
1.05805	1.07799	0.796568	0.772619	1.06923	1.06719	1.09376	0.987004
0.962866	1.07505	0.66012	1.18571	0.940314	1.16161	0.928288	0.958058
1.03744	1.06998	0.847123	0.860258	1.0621	1.04514	1.01558	0.979854
1.01934	1.0586	0.661377	0.706692	0.993904	1.00426	0.973472	0.995115
1.04497	1.02826	0.74709	0.790875	1.02245	1.05568	0.974926	0.988671
1.0695	1.03779	0.809175	0.88226	1.0811	1.02816	1.04514	0.983242
0.995639	1.01662	0.586676	0.734019	0.97106	1.02805	1.02473	0.974611
0.970913	1.07213	0.606404	0.833739	0.935281	1.04083	0.929704	0.99907
1.02809	1.00927	0.930092	0.957397	1.05917	1.04186	1.02525	0.992334
1.02345	0.976353	1.08799	0.832391	0.942091	0.959019	0.993037	0.939819
1.01468	1.15387	0.678589	0.671867	1.0076	1.13645	0.978823	1.1335
1.04916	1.10913	0.76258	1.12096	1.06144	1.1826	1.00636	1.1637
0.988768	1.04502	0.651172	0.778215	1.00952	1.09561	0.948064	1.06788
1.09873	1.00632	0.651737	0.596427	1.10226	0.966284	1.05718	0.939381
1.04581	0.956003	0.639693	0.712606	0.977144	1.04486	0.963988	0.96272
1.03171	1.03483	0.862227	0.678468	0.980072	1.05069	0.933948	0.972135
1.04029	0.987436	0.733346	0.922891	1.01401	1.03928	1.01695	1.0326
1.01211	1.02914	0.830302	0.781385	0.980576	1.01994	0.965739	0.966198
1.0352	1.00807	0.68483	0.978168	0.991175	1.03561	0.973921	0.946481
1.03177	1.05266	0.911131	0.761574	1.04627	1.00024	1.06428	0.99545
1.03464	1.0267	0.765675	0.669427	0.965785	1.04822	0.942389	1.00307
0.991493	1.05905	0.674299	0.70122	1.02471	1.08424	0.993253	1.01434
1.01946	1.02664	0.799407	0.811307	0.961703	1.05638	0.951113	0.964227
1.03362	0.956222	0.752161	0.842243	0.952482	1.04008	1.01313	1.03704
1.05062	0.986912	0.739777	0.922787	1.03492	1.02741	0.991782	1.02028
1.01723	1.00562	0.797871	0.776747	0.993087	0.954564	0.92795	0.972947
1.00207	0.987766	0.646834	0.804731	0.989437	1.06038	0.959156	1.04572
1.04696	1.01758	0.688261	0.856942	1.01967	0.994026	1.01997	1.01065
1.00608	1.02833	0.651359	1.14875	0.988102	1.03114	1.01441	0.969659
1.0224	0.997838	0.835872	0.684714	1.01168	0.974615	1.01285	0.996741
1.0624	0.974618	0.656287	0.783961	1.03166	0.984242	0.997491	1.00642
1.04892	1.00276	0.763819	0.958456	1.00464	1.0104	0.987172	1.02241
1.04961	1.01616	0.722283	0.850736	1.02041	0.990797	0.96017	0.915388
1.04925	0.999723	0.698057	0.567553	1.02319	0.96445	0.996457	0.95095
1.02708	0.977129	0.706582	0.873575	1.05362	0.998805	1.00376	0.990819
1.03534	0.978453	0.695874	0.647416	1.02358	0.978576	1.00496	0.980449
1.03528	1.01714	0.745213	0.990781	1.02502	1.07174	0.958892	1.06169
1.03586	0.990675	0.716547	0.845216	0.992302	0.957379	0.968037	0.956881
1.05772	1.05528	0.806651	0.804844	1.01127	1.04535	0.987454	1.04439
1.10814	0.980567	0.846002	0.874405	1.09284	0.945524	1.08721	0.968081
1.04358	0.982539	0.800098	0.786628	1.04971	0.969796	1.00858	0.979883
1.02456	1.01683	0.939647	0.696181	1.00523	0.998118	1.03387	1.02478
1.05906	1.02107	1.04173	0.989447	1.05448	1.03148	1.06711	0.972304
1.02659	1.02212	0.812958	0.839275	1.05367	0.97119	1.00846	0.946453
0.987998	1.05276	0.663474	0.71932	0.984525	1.05608	0.994522	1.00691
1.02278	1.06418	0.760577	1.07134	1.00615	1.18212	0.973663	1.07989
0.95139	1.02565	0.686172	0.70312	0.981087	1.08802	0.927248	1.04436
0.979253	1.01915	0.711283	0.810459	0.988584	1.02725	0.953452	0.996225
1.03543		0.805628		1.05702		1.02719
1.03075		0.713583		1.00581		0.974394
1.00859		0.633552		1.04875		0.97541
0.994798		0.611006		1.03525		0.991248
1.02954		0.95526		0.938736		0.956528
1.01623		0.792138		1.06		0.991315
0.995723		0.836243		0.992704		0.99936
1.03107		0.826472		0.990434		0.977295
0.994973		0.926764		1.05639		1.01801
1.00502		0.833406		0.971566		1.00423
1.0367		0.783218		1.03154		1.06463
0.992728		0.715834		0.968424		0.990445
1.08321		0.842218		1.08266		1.09204
0.988412		0.697862		1.01838		1.01736
0.987841		0.637751		0.97774		0.993615
0.995161		0.656123		1.00354		0.980725
1.00048		0.823942		0.994478		0.98339
0.991021		0.596724		0.961182		0.946882
1.02194		0.595881		0.999446		0.976332
1.06444		0.843223		1.01909		0.929244
0.992324		0.678873		0.961887		0.953832
1.01883		0.724555		0.990657		0.958596
0.991675		0.73241		0.976287		0.958199
1.02873		0.763983		0.997195		1.04108
0.973868		0.726307		0.994655		1.01307
1.02681		0.876588		0.994987		1.01811
1.0209		0.920483		1.11269		1.11298
0.990888		0.723337		0.975846		1.00397
1.01274		0.893891		1.02977		1.06113
0.956938		0.711706		0.954825		0.9279
0.960145		0.917448		0.978783		0.934254
1.02726		1.01965		0.989797		1.06294
0.971607		0.759247		0.999259		0.991412
0.99306		0.820191		0.992216		0.995987
1.00693		0.743303		0.991602		1.02923
0.999757		0.726154		0.90054		0.978048
0.974244		0.795597		0.955476		0.988089
1.0213		0.839822		1.00026		1.02625
0.9951		0.80348		0.959828		0.972578
1.01343		0.80078		0.99042		0.978807
1.00311		0.583077		0.949265		1.00407
1.02529		1.08152		1.04233		1.08556
1.05465		0.997061		1.09647		1.11173
0.938176		0.619524		0.90842		0.927374
0.990171		0.611909		0.971903		1.00611
0.986914		0.884822		0.935622		1.03654
0.975783		0.734404		0.943988		0.978454
1.02359		0.960509		1.0141		0.976266
0.994458		0.73323		1.02656		1.07909
0.972484		0.792456		0.956445		0.948957
0.972412		0.790565		0.970837		0.985819
0.984949		0.681646		0.947661		0.972186
0.979198		0.74817		0.948359		0.994254
0.924408		0.732297		0.910469		0.923422
0.956113		0.778971		1.00971		0.930327
1.00023		0.658987		0.968998		0.9703
0.966871		0.89052		0.985185		1.01179
0.950162		0.778813		0.914801		0.94604
0.970595		0.682538		0.993226		0.976118
1.00277		0.807307		0.958035		1.01682
0.954483		0.716746		1.00745		0.970916
0.976589		0.664385		0.988373		0.988152
0.977339		0.67167		1.01093		1.01897
0.982134		0.757238		0.936495		0.989616
0.970171		0.646659		0.963838		0.965926
0.980978		0.85989		0.92731		0.989126
0.967901		0.772663		1.01417		0.990489
1.00888		1.00264		0.976513		1.0185
1.00492		0.986648		1.07601		1.10903
1.0091		1.12074		1.01935		1.05034
0.994248		0.924657		0.974887		1.0039
0.990611		0.826075		0.958786		1.01904
0.985712		0.701471		0.945965		0.994951
0.941181		0.975078		0.976124		0.960107
0.973093		0.78848		1.00892		1.02921
1.00536		0.807051		0.992337		1.03992
0.992371		1.03538		0.984319		1.03271
0.9749		0.675617		0.932381		0.937167
0.964637		0.754448		0.954765		0.949638
0.973192		0.766258		0.973316		0.929653
0.941097		0.743156		0.921109		0.961246
0.955243		0.725067		0.967051		0.960309
0.98914		0.725671		0.963072		1.02477
1.01167		0.746348		1.0587		0.986192
0.966935		0.825801		1.00587		0.93194
0.994862		0.995857		0.897621		0.992556
0.994755		0.66858		0.970841		0.966331
0.985705		0.786793		1.02944		0.994214
0.957541		0.704789		0.963143		0.945027
0.987116		0.710162		0.983848		0.992728
1.01569		0.623852		0.950551		0.979817
0.977365		0.726989		0.974731		0.948435
0.992039		0.859748		0.985897		1.04637
0.990425		0.854164		1.00982		1.02272
0.985195		0.798795		0.931645		0.966473
1.00116		0.81948		1.01886		0.998995
0.998908		0.848998		0.971806		0.994977
0.979234		0.71438		0.989953		0.999556
1.0568		1.00574		1.1166		1.10905
0.985316		0.956273		0.956644		1.05683
1.01567		1.25872		0.995044		1.00294
0.999699		0.831671		0.988903		0.990901
0.963425		0.82328		0.962601		0.975759
1.02425		0.760883		1.02368		0.979837
1.01868		0.76129		0.993615		0.964181
0.970422		0.651888		0.963823		0.96134
1.00158		0.957567		1.00817		0.979932
0.996091		0.751042		1.00383		1.02658
0.971321		0.679973		0.944187		0.968375
1.03007		0.966925		1.00305		1.03679
0.957852		0.667332		0.956521		0.943518
1.03568		0.786028		1.01686		0.991686
0.985063		0.670387		0.95504		0.974358
1.00421		0.866098		1.01699		1.04554
1.01318		0.830666		0.975755		0.993007
0.973421		0.810669		0.984589		0.971706
0.964686		1.07118		0.934473		1.02634
1.04404		0.786886		0.984995		1.01114
0.99439		0.708973		0.978255		0.940324
1.02265		0.792588		0.997511		0.994904
0.984402		0.657747		0.955189		0.940656
0.979096		0.765289		0.942079		0.949005
1.00568		0.850845		0.984194		0.995306
0.995802		1.15531		1.11905		1.08921
1.01463		1.06564		0.896769		0.962278
1.0679		0.802799		1.06355		0.97795
0.990329		1.01243		0.949026		0.982558
0.968629		0.725467		0.948794		0.91747
1.04475		0.73154		1.05029		1.0347
1.0251		0.869891		1.02127		0.967369
1.06088		0.85045		0.986019		0.955371
0.992537		0.635148		0.985325		0.934869
0.965135		0.582571		0.97492		1.00755
0.998301		1.13173		0.919074		0.885542
0.965739		0.618073		1.02483		1.01373
0.998171		0.744999		1.00143		0.905918
1.01205		0.981945		1.02696		1.03321
1.02803		0.745666		0.993341		0.976417
1.06675		0.967053		1.05186		1.05081
1.0379		0.870666		1.00384		0.992713
1.04017		0.756973		1.01216		1.00266
1.02081		0.652547		1.03135		0.993712
1.00936		0.851635		1.11381		1.0084
1.02433		0.615864		1.08763		1.01527
0.991776		0.882373		0.919378		0.927039
1.0156		1.02054		0.852507		0.990327
0.994172		0.761603		1.00243		0.979495
1.00796		0.899933		1.02467		0.960533
1.00387		0.764598		1.11117		1.01783
1.00966		0.764334		1.06175		1.0322
0.983497		0.839454		0.956383		0.984811
0.971868		0.631916		0.925098		0.968207
0.998946		0.703852		0.981079		1.01752
1.00825		0.909314		0.912975		0.93906
0.972699		0.734008		0.964191		0.930303
0.966204		0.885049		1.00103		1.00758
0.969591		0.704854		0.944813		0.966682
0.999514		0.741779		0.97714		0.957063
0.983795		0.754416		0.928534		0.988476
0.963453		0.847597		0.94803		0.981169
0.980979		0.813473		0.986464		0.987947
0.998714		0.765985		0.960629		0.979022
0.994439		0.793159		0.969396		0.971514
0.978088		0.740461		0.985118		1.01234
1.01397		0.964416		0.988447		0.979811
0.984111		0.92313		0.939713		0.961587
1.00973		0.928723		0.964566		0.998435
1.00673		0.747543		0.992073		0.981642
0.928492		0.736942		0.96907		0.945508
1.00256		0.76988		0.995051		1.01329
0.964438		0.713779		0.997222		0.979303
0.978325		0.748073		1.03943		1.04001
0.99563		0.837896		0.991672		0.982401
1.00807		0.82161		0.995526		1.01699
0.988972		0.725999		0.975744		0.979482
0.993498		0.664658		0.997187		1.03579
1.02132		0.925677		0.981052		1.00681
0.994366		0.738869		0.981737		0.990149
0.989118		0.77237		0.983355		0.967325
0.986639		0.771419		0.970734		0.999735
0.968038		0.798662		0.954527		1.00237
0.97145		0.778293		0.922094		1.00324
0.98624		0.691087		0.942035		0.986423
0.985826		0.721944		0.976302		1.00963
0.982504		0.996759		1.01862		1.05519
0.988726		0.862688		0.981165		1.11222
0.968011		0.762304		0.925721		0.972253
0.978205		0.742352		0.984017		1.08065
0.856274		0.728234		0.89524		0.866017
0.970617		0.830978		0.970288		0.971042
0.997058		0.787574		1.01946		1.01951
0.963057		0.721846		0.91793		0.978007
0.961274		0.700586		0.913606		0.974847
0.98406		0.629536		0.943914		0.947243
1.01239		0.644156		1.02251		0.973524
1.03207		0.882315		1.02137		0.969791
1.03179		0.672447		0.983607		0.945714
1.02045		0.759006		1.00181		0.949595
1.00192		0.764981		1.00876		0.952496
1.01249		0.795613		0.980044		0.911917
0.992998		0.601671		0.960368		0.929976
0.953885		0.665409		0.949821		0.937047
1.03005		0.855856		1.01032		0.938029
0.986812		0.675741		1.01163		1.04087
1.03887		0.814941		1.09401		1.0481
1.03301		0.844142		0.997751		0.996391
1.0233		0.760691		1.04756		1.02069
0.989807		0.743987		0.957552		0.984136
0.98016		0.650146		0.959833		0.987943
0.954901		0.734704		0.989609		0.976118
1.00991		0.839722		1.00382		1.03046
1.00277		0.906227		0.917179		0.962116
0.990724		0.79218		1.00511		0.994286
0.970427		0.842001		1.00247		0.931439
1.01353		0.793257		0.975412		0.979218
0.94874		0.701513		0.983255		0.966268
0.972616		0.867989		0.956149		0.98641
0.999257		1.15487		1.06265		1.06608
0.988512		1.12176		1.01615		1.08009
0.989759		0.714834		0.969651		1.02638
0.958473		0.785026		0.991001		0.966992
0.991692		0.810774		0.903544		1.02771
0.97613		0.758339		0.966265		0.972102
1.02016		0.87448		1.03623		1.06228
0.993663		0.944949		0.971908		0.989784
0.997922		0.553531		0.986324		0.969505
1.02717		0.811764		1.03911		1.04208
1.00771		0.824099		1.02822		1.01214
1.0088		0.727471		0.962365		0.991095
1.00959		0.680879		0.973089		0.99893
1.00387		1.07752		1.00026		1.06523
0.947366		0.623692		0.936173		0.9765
1.00643		0.697925		0.974511		0.986935
0.990222		0.694594		0.922281		0.957826
0.973565		0.699178		0.902164		0.940649
0.943012		0.644467		0.955982		0.96304
1.00875		0.783966		0.996543		0.976324
0.982544		0.767633		1.0096		1.01784
1.00652		0.869341		1.01737		1.01712
1.03952		1.10793		1.01783		0.996854
1.01504		1.03812		1.02002		1.08454
1.026		1.13429		0.940784		1.07046
0.989493		0.865457		1.0048		1.02055
0.973815		0.805461		1.0247		0.993727
1.00046		1.10857		0.97998		0.984296
0.987871		0.85969		0.91138		0.945336
1.01565		0.800759		1.0502		1.03915
0.98738		0.761743		0.955738		0.958611
1.00312		0.694683		0.987818		0.923726
1.01328		1.14844		1.21582		1.04299
0.972934		0.89439		1.03936		0.995752
1.01508		1.26082		0.970944		1.04033
1.01323		0.928627		0.988002		1.00358
1.00004		1.00979		1.04914		1.0205
1.01707		1.08055		1.02085		1.03526
1.02332		0.758479		1.09174		1.04233
0.984152		0.638078		0.917783		1.00603
0.992753		0.772759		0.998394		0.974985
0.987567		0.659675		1.04878		1.01833
1.02145		0.9305		1.03878		0.968562
0.981159		0.77032		1.01713		0.973696
0.99041		0.876373		0.980962		0.980477
1.00219		0.86592		1.03768		1.00241
1.0002		0.842848		0.98769		1.03076
0.993475		1.02185		0.869045		1.02492
1.01562		0.953152		1.15748		1.09102
0.97645		0.611842		0.934894		0.956252
1.01723		0.949001		1.03218		1.04099
1.0085		0.710279		0.984429		0.979865
1.03094		0.90648		1.05889		1.05377
1.02316		0.804435		0.97493		1.00328
0.998409		0.859346		0.984556		0.959991
1.0017		0.797591		0.994362		0.984304
1.00254		0.892336		0.998705		1.00904
0.953215		0.629285		0.918144		0.931569
1.01821		0.896834		0.997487		0.986959
1.00357		1.12402		0.999409		1.00795
1.00009		0.971587		0.985625		1.07098
0.969706		0.934028		1.0151		0.998081
1.00275		0.786835		1.00946		0.968006
0.98746		0.653824		0.988453		1.00028
0.985858		0.805129		0.979184		1.02983
0.979984		0.683542		0.968371		0.961949
0.98268		0.90822		0.996487		1.00718
0.996266		0.978016		0.960088		1.00517
0.976614		0.749787		1.02328		0.990394
0.989904		0.75115		1.00014		0.956564
1.0587		1.09303		1.05819		1.06624
0.983547		0.684545		0.964605		0.944951
1.00337		0.695092		0.974217		0.982799
1.02462		0.787508		0.996528		1.01369
1.02697		0.64058		1.02862		1.00472
1.01363		0.637361		0.961071		0.999187
0.989434		0.841407		0.938856		0.901454
1.00448		0.855105		0.96391		1.01042
1.00312		0.807814		0.955651		0.998719
0.960017		0.886947		0.906772		0.892885
1.00014		0.754286		0.988355		0.995033
0.980137		0.775424		0.95571		0.951894
1.07915		1.04274		1.11924		1.18764
1.19901		0.993944		1.07799		1.07429
0.943731		0.710463		0.966869		1.0132
1.00338		0.764743		1.0519		0.989343
1.12789		1.23145		1.19		1.21226
0.99597		0.883389		0.954948		0.993943
0.996683		0.837725		0.989748		1.00494
1.01164		0.916223		1.00452		1.04348
0.958652		0.749528		0.9408		0.894802
0.979981		0.677627		0.9951		0.916944
0.992961		0.888858		0.989476		1.00511
1.04569		0.92987		1.02704		1.05919
0.97788		0.906872		0.955554		0.974631
0.948567		0.780282		0.957889		0.991262
0.99207		0.905851		0.965907		1.06216
0.982613		0.800744		0.920862		0.974329
0.961768		0.794995		0.965622		0.93525
0.96521		0.813199		0.942081		0.971533
0.965416		0.866868		0.948284		0.965617
1.01459		0.674029		0.981061		1.00206
0.962103		0.615181		0.926595		0.904809
1.017		1.00967		1.11793		1.02219
0.973958		0.943196		0.965729		1.00023
0.95209		1.03838		0.954278		0.989099
0.994964		0.885487		0.972965		1.04244
1.01669		0.713905		0.98323		0.989392
1.04702		0.82281		1.05704		1.0461
1.00679		0.838792		0.978114		0.981774
0.990882		0.744849		1.00415		0.984777
1.02344		0.770846		1.03242		0.955806
1.034		0.663126		0.97269		0.973772
1.01615		0.853799		0.996404		0.915313
1.05978		0.747534		1.03854		1.01461
1.0014		0.655519		0.977227		0.965614
0.999298		0.820564		0.999949		1.00871
0.960679		0.691779		0.942277		0.985098
0.985047		0.616665		0.965994		0.987431
1.01513		0.692587		0.991201		1.01074
1.03065		0.952529		1.01217		1.00228
1.01463		0.997928		0.979816		1.05676
1.00102		0.545975		0.98965		0.989004
0.982107		0.673862		1.01564		1.00847
1.00445		0.703651		0.977955		0.974961
0.982143		0.700533		1.04309		1.03403
1.34914		0.707661		1.10193		1.28157
0.972086		0.667722		1.01158		1.01224
0.963378		0.94637		0.966566		0.982089
1.03047		1.07683		1.14117		1.10858
0.974408		0.684196		1.02456		0.997948
0.996084		0.688981		0.991619		0.964991
0.966685		0.794022		1.03042		1.02997
0.983169		0.691563		0.975205		0.892977
0.995235		0.87058		0.988725		0.986227
0.93622		0.703868		0.923988		0.90862
0.969472		0.691781		0.936989		0.94189
0.980844		0.761786		0.970813		0.962425
0.945469		0.69233		0.948158		0.985805
0.950855		0.79379		0.982667		0.974946
0.976095		0.658468		0.982223		1.00204
0.93233		0.701995		0.915542		0.960398
0.967093		0.657941		0.943585		0.941217
0.995058		0.823168		0.983123		0.970014
1.03413		1.0121		1.01731		1.07987
0.981549		0.711129		1.00477		1.01042
0.945792		0.762066		0.971928		0.989732
0.991233		0.666263		0.975046		0.985171
0.988481		0.730608		1.02425		0.970847
1.03574		0.750237		1.04399		1.01835
1.00056		0.835986		1.03174		1.01724
0.98099		0.832513		0.946678		0.964952
0.97305		0.663299		0.97612		1.00152
0.993153		0.658056		1.01353		1.03778
0.994823		0.641721		0.972392		1.00097
1.01433		0.668183		0.963531		0.971753
1.00419		0.794742		0.98702		0.930515
1.00272		0.757785		1.00823		0.967157
0.994092		0.728436		0.981238		0.937374
1.0105		0.780887		1.02294		0.99592
0.9854		0.701066		1.01303		0.987555
0.983693		1.03159		0.989332		1.00466
1.00543		1.13074		0.927114		1.0083
1.00631		0.954821		1.06864		1.10321
0.940364		0.808067		0.940438		0.980342
0.970573		0.647265		1.00302		0.986266
0.978177		0.828194		1.01349		0.903558
0.961592		0.643646		0.954172		0.97034
0.983673		0.770656		0.984759		0.981698
0.997589		0.983988		0.982021		1.02416
0.996532		0.684661		0.982587		0.970178
0.985419		0.717657		0.986444		0.989491
1.00168		0.733821		1.00513		1.04239
0.960081		0.662025		0.966037		0.946009
0.960888		0.662161		0.95184		0.95231
0.981153		1.11661		0.973401		1.0091
0.982053		0.63166		0.99307		1.01959
0.987193		0.971754		0.950716		0.987115
0.999811		0.820118		1.02164		1.00529
1.0046		0.804725		0.996408		0.982067
1.0433		0.929297		1.09006		1.10076
1.02675		0.855757		1.00907		0.975935
0.995048		0.73917		0.945619		0.990747
0.995295		0.788637		0.914047		0.978674
1.0086		1.02306		1.01768		1.01401
0.976063		0.788205		1.0004		0.977452
0.993946		1.03699		0.900519		1.00315
1.07786		1.12227		1.03425		0.98361
1.05594		1.3157		1.03593		0.98857
1.03126		0.984291		1.00132		1.06944
1.01694		0.800155		0.956273		0.953869
0.964077		0.700106		0.877644		0.87714
0.977		0.972819		0.942178		0.905387
1.02676		1.1333		1.07054		1.01881
1.08306		0.790218		1.08163		0.96532
1.05129		0.744717		1.06359		0.983714
0.988772		0.795148		1.02451		0.847735
1.04153		0.736771		1.00901		0.889608
1.04271		0.849552		1.02834		0.957662
1.02699		0.764171		1.03504		0.885072
1.08709		1.16801		1.18735		1.13652
0.994675		0.665433		0.996952		0.962615
0.979529		0.944144		0.974468		1.03067
0.977084		0.759964		1.02001		0.99768
0.973445		0.865258		1.03802		0.986159
1.00251		0.921805		0.968373		0.962487
0.983225		0.761146		1.03952		1.05551
0.991668		0.703818		0.982743		0.980661
1.01739		0.754862		0.964268		0.946314
1.01192		0.898621		0.986475		1.00429
1.01127		0.754241		1.01043		0.958964
0.991639		0.768633		0.938543		0.93486
1.00479		0.712526		0.946029		0.957417
0.969394		0.733143		0.918209		0.951479
0.949556		0.595744		0.972768		0.933353
0.994912		0.633512		0.909755		0.928277
0.966982		0.740751		0.94882		0.971985
0.953136		1.02579		0.924979		1.01427
1.00719		0.733092		1.00181		0.956791
0.985249		0.800792		0.969193		0.97346
0.986068		0.868182		0.94407		0.969795
0.99703		0.7184		1.00211		0.996238
0.995147		0.728838		0.987722		0.951684
0.990414		0.759557		0.995357		0.997677
1.0211		0.785307		1.09165		1.03403
0.996158		0.89157		0.988826		0.955369
0.997258		0.827489		1.05207		1.02084
1.01947		0.94831		1.00622		1.10139
0.991313		1.01515		1.05468		1.02826
0.992982		0.827461		1.12497		1.12068
0.997932		0.913577		0.889555		1.07533
0.974632		0.664923		1.01225		1.02821
0.987049		0.659478		0.97264		1.02187
1.0021		1.00368		1.01879		1.02861
1.00468		0.983824		0.956576		1.01971
0.975206		0.624274		0.967347		0.989616
0.97192		0.971159		1.04774		1.08697
0.992888		0.795568		0.989366		0.969296
0.98499		0.796885		0.973109		0.971158
1.00173		0.771391		0.987661		0.983229
0.988426		0.694449		0.959571		0.994999
0.965789		0.603753		0.92228		0.941159
0.992557		0.739796		0.973262		0.987739
1.06847		0.952607		1.09867		1.06004
1.00241		0.794904		1.11765		1.10377
0.998561		0.851035		1.02437		0.989121
1.0107		0.978339		0.972805		0.905485
0.996955		0.824605		1.01373		0.979969
1.00968		0.804462		0.933233		0.88202
1.00726		1.00996		1.00426		1.00808
1.0258		0.862828		0.946924		0.968277
1.06894		0.892845		1.05764		1.07365
0.974268		0.59572		1.00384		1.0041
1.03619		1.07876		1.10061		1.1302
1.05087		1.21449		1.0267		1.05485
0.996946		1.12295		0.956038		1.03519
1.03931		0.926165		1.07491		1.09359
0.997186		0.982895		0.962734		0.992181
1.02163		0.915114		1.06566		1.06295
0.972346		0.92453		0.998873		1.03572
0.998858		0.816939		0.974032		1.01431
0.936738		0.709873		0.961177		0.942879
0.99659		0.722663		1.08451		1.02426
1.06863		0.823983		1.14353		1.06567
1.0567		0.760187		1.07262		1.00389
1.02227		0.698283		0.997894		0.990824
1.01984		0.659348		1.00268		1.04189
1.04471		0.963529		1.18005		1.01526
1.00171		0.88552		0.997203		1.02015
1.0489		0.727751		1.11275		1.00576
1.09963		0.781779		1.19273		1.06344
1.0415		0.81846		1.03618		1.00188
1.07496		0.826274		1.0715		1.0155
1.01491		0.847067		1.01139		0.972061
1.05573		0.512436		1.09489		1.0251
1.04856		0.840963		1.0431		0.986141
1.0636		0.811139		1.07589		0.974026
1.05009		0.815018		1.06981		1.01934
1.06018		0.724		1.07235		1.00445
0.993505		0.740248		1.03989		0.620233
1.02198		0.810168		1.01405		0.975266
1.04478		0.696614		0.988355		0.948701
1.037		0.797123		0.988508		0.996203
1.07593		0.822494		1.07331		1.07696
1.00286		0.835767		0.946829		0.980506
1.04345		0.815145		1.02089		0.989969
1.05354		0.674941		1.01452		1.04047
1.04362		0.690116		1.02665		0.985449
1.0175		0.962594		1.02467		1.06187
1.02669		0.811813		1.01956		0.943547
1.18518		0.722803		1.06103		0.894588
1.02751		0.881443		1.00765		0.99091
0.984695		0.846999		0.939438		0.936081
1.00863		0.796554		0.999388		0.982398
1.0104		0.790228		0.976147		0.956028
1.00617		0.654679		0.971153		1.00287
1.00583		0.743764		1.0427		1.00091
1.00405		0.7924		0.998804		0.95611
0.977071		0.721497		0.945622		0.966783
0.968452		0.662698		0.927105		0.953081
1.01919		0.886972		0.956943		0.99218
0.992371		0.826954		0.999455		0.974828
0.977843		0.864204		0.997389		1.00031
0.991432		0.915869		1.06462		1.13651
0.973807		0.757425		1.03895		0.984213
0.99761		1.01867		1.00877		1.06339
0.989044		0.932894		0.962103		1.01497
0.979843		0.741656		0.988559		0.979983
0.969145		0.629811		0.943239		0.956561
1.04491		1.0736		1.00383		1.0623
0.965756		0.85344		0.994612		0.985146
0.930772		0.962775		0.950041		0.960047
1.00354		0.870439		1.04593		1.13437
0.975075		0.871591		1.02734		1.01652
1.00371		0.745243		1.01208		1.02883
0.938		0.698779		0.973864		1.01042
0.979724		0.772383		1.02264		1.02158
0.974884		0.720436		0.945132		0.968337
1.00615		0.920667		1.06059		1.14055
1.00199		1.03382		1.02962		1.03336
0.972469		0.842839		0.984521		1.02016
0.923607		0.778826		1.00242		1.02636
0.950311		0.745836		0.972612		0.92499
1.03454		0.76693		0.997972		1.00682
0.931155		0.86479		0.934798		1.0057
0.994175		0.8042		0.887937		0.996933
0.989533		0.93041		0.804037		0.983069
0.991135		0.828007		0.810407		1.04352
0.974333		0.968382		0.885277		1.01335
0.964703		0.809027		0.946635		0.955383
0.983363		0.762762		0.969339		0.972215
0.991241		0.866886		1.00198		1.04338
0.993535		0.827052		1.0248		0.995509
0.982522		0.721668		1.04634		1.02126
0.984604		0.884898		0.967295		0.988931
1.00405		0.726967		1.06955		1.03963
0.964637		0.671875		0.988979		0.975826
0.986621		0.898464		1.00231		1.00701
1.00179		0.875385		0.996976		0.9688
1.02077		0.827753		1.03456		1.022
1.00518		1.09087		0.920648		1.05069
1.02076		0.855832		1.04379		0.990993
1.01228		0.656038		1.00161		0.999744
1.04522		0.850393		1.02882		0.988768
0.993971		0.676937		0.971518		0.963038
1.01523		0.731597		0.997835		0.989035
1.06313		0.753631		1.08211		1.0447
0.994537		0.793864		0.975072		0.987328
1.01524		0.771181		0.988041		0.98239
0.985957		0.697154		0.973867		1.00107
1.00362		0.687484		0.993027		1.10912
0.999843		0.703487		0.982944		0.986039
1.0067		0.801362		0.979936		1.00127
1.04723		0.735003		1.02839		1.00399
0.98019		1.20559		0.936614		0.990031
1.0066		0.851506		1.01894		1.02888
0.979232		0.861402		1.08847		1.09866
0.963693		0.68281		0.991952		1.03331
1.0233		0.898646		1.123		1.13534
1.02001		0.960718		0.953102		1.09123
0.976002		0.70367		0.952906		0.988537
0.992886		0.788962		1.00616		0.981526
1.00827		0.717804		0.961291		0.956466
1.00941		0.916591		1.06458		1.04133
1.00702		0.693828		0.972031		1.00695
1.01915		1.05799		1.03813		1.11318
0.984571		0.770962		1.01988		1.00104
0.992325		0.849845		0.984304		0.978243
1.00999		0.817631		0.971626		0.928949
0.999041		0.758213		0.909783		0.949699
1.0405		0.854036		0.985351		0.933369
1.06479		0.825075		1.02677		0.999783
1.05889		0.811168		1.02418		1.03682
1.0019		0.740536		0.955047		0.976532
1.01179		0.867994		0.989052		1.006
1.01183		0.88796		1.00202		0.993561
1.01503		0.913773		0.980588		0.934753
1.00151		0.588164		0.995136		0.952753
1.03119		0.810146		1.05059		0.983417
0.985005		0.802952		1.00431		0.939602
0.985728		0.73253		0.943287		0.981131
1.03618		0.765274		1.04625		1.0335
1.06621		0.705063		1.09603		1.00404
1.01378		0.753548		1.01874		1.11778
0.820564		0.796845		0.957582		0.849052
0.982359		0.695581		0.960709		0.96686
0.972148		0.943247		0.949496		1.00745
0.993744		1.04361		0.953207		1.00269
0.994617		0.767194		0.927482		0.971929
0.991644		0.725901		0.951225		0.927009
1.02099		0.712182		1.00136		1.00651
1.00824		0.774737		1.00083		0.979386
0.998611		0.69376		0.957582		0.943421
0.998508		0.761418		0.966859		0.969166
0.99646		0.784649		0.989406		0.985165
0.946096		0.660472		0.956852		0.974277
0.988277		1.08343		0.9206		0.959058
0.942499		0.659721		0.955716		0.932868
0.993299		0.978989		0.972266		0.954878
0.985575		0.993179		0.940181		1.0116
0.970953		0.749175		0.910764		0.989626
0.951499		0.992709		0.968823		0.948566
0.997274		0.838074		0.979774		1.00532
0.996089		0.842209		0.993054		0.9895
0.996374		0.770814		0.998698		0.98487
0.975765		0.834491		0.998028		1.00522
0.98829		0.877464		0.991765		0.989873
1.0022		0.850453		1.00344		1.00574
0.954218		0.85804		1.02382		1.00207
1.01431		0.919703		1.04693		1.0595
1.01343		1.04483		1.02277		1.02871
0.922687		0.657644		0.958618		0.951217
0.977878		0.783561		0.945667		0.992923
0.967002		0.701004		0.93808		0.969373
0.974372		0.900989		0.968196		0.978708
0.99444		0.761446		0.98813		1.06329
0.999548		0.70702		0.989101		0.973093
0.993242		0.861041		0.973707		0.959375
0.963747		0.764174		1.00983		1.00126
0.999301		1.2326		0.95586		0.957059
1.04602		1.12341		0.969941		1.0331
0.959395		0.651732		0.974377		1.02399
0.995831		0.795136		0.971353		1.04386
0.982459		0.791405		0.971531		0.977644
1.00825		0.775864		0.947994		0.90119
0.979166		0.842369		1.00929		1.00975
0.964059		0.929306		0.978953		1.04875
1.00855		0.852171		0.985949		1.01587
0.941204		0.779574		0.948017		0.940504
0.992833		0.789041		0.95967		1.05997
0.98813		0.753699		0.998058		0.970943
0.968651		0.7458		0.973889		1.00062
0.999729		0.79		1.00282		1.03808
0.97535		0.630748		0.968638		0.970808
0.986699		0.790006		0.980497		0.950013
1.02411		0.817695		1.0853		1.01193
1.03512		0.814266		1.08586		1.01473
0.984714		0.646888		0.953977		0.937708
0.997642		0.729446		1.02556		0.997675
1.00095		0.665827		0.950626		0.955361
1.04193		0.76077		1.02102		1.02673
0.987538		0.690138		0.982328		0.946365
1.03686		0.726339		0.979292		0.950787
1.0596		0.800359		1.08569		1.01946
1.00549		0.826315		0.997307		0.920615
0.992609		0.984528		0.912624		0.908785
1.00507		0.647972		1.08041		1.00475
1.04265		0.864359		1.03816		1.02342
1.01332		0.736672		0.990475		0.950199
1.02921		0.742189		1.01696		0.933885
0.978078		0.928395		1.04088		0.983176
1.03476		0.560328		1.10111		1.022
0.980158		0.68725		0.958745		0.989173
0.951966		0.781126		0.970583		0.93748
0.966491		0.939651		0.937602		1.00366
0.954199		0.949102		0.994154		0.984822
0.975461		0.657577		0.96731		0.93974
0.974105		0.76373		0.977483		1.00254
1.02476		0.878781		1.03254		1.093
0.979253		0.636621		0.949323		0.938225
0.947627		0.885226		1.02276		0.938489
0.98229		0.653919		0.962668		0.957745
0.959108		0.766814		0.96591		1.01888
0.984902		0.828542		0.893425		0.982782
0.966743		0.77804		1.0329		1.00388
0.96413		0.71553		0.987144		0.985796
0.966171		1.29177		0.950432		1.00731
0.96427		0.668934		0.963022		0.973866
0.958891		0.834539		0.967733		0.982253
1.00852		0.719057		0.989491		1.02142
0.988249		0.806006		0.975417		1.03951
0.985272		0.708222		0.959504		0.965891
0.958793		0.604635		0.953954		0.963079
0.97615		0.746825		0.96352		0.993282
0.936065		0.800531		0.919211		0.954847
0.975055		0.72491		0.95778		0.967104
0.969259		0.963281		1.0189		1.05629
0.949738		0.780001		0.911492		0.967423
0.958994		0.716526		0.942728		0.994299
0.987195		0.944319		0.901012		0.940259
0.965827		0.871731		0.977613		0.92503
0.980605		0.751044		0.996429		0.990827
0.973397		0.766704		0.970428		1.0397
0.958519		0.60594		0.956943		0.962519
0.95818		0.663986		0.936142		1.01626
0.977438		0.700628		0.968726		0.992277
0.974627		0.993082		0.890577		0.990731
0.952725		0.869814		0.985634		1.01219
0.955847		0.721474		0.962713		1.04175
0.980368		0.99541		0.995015		0.961923
0.946502		0.876264		0.939847		0.922274
0.961397		0.894985		0.95261		0.993351
0.963274		0.717124		0.975671		1.03208
0.949635		0.810022		0.96548		0.978038
0.967452		0.689551		0.980732		1.09811
0.930369		0.707603		0.930612		0.938916
0.951925		0.748427		0.942027		0.888566
0.952749		0.617563		0.901214		0.932252
0.977845		0.671851		0.977962		1.0704
0.932636		0.662899		0.914941		0.958796
0.967983		0.610986		0.983624		1.06391
0.982365		0.667088		0.944068		0.980585
0.97546		0.579294		0.981557		1.01122
1.00437		0.761538		0.997727		1.02263
0.974921		0.763143		0.95272		0.949395
0.94729		0.674067		0.939368		0.92369
1.00905		0.90034		1.00291		0.97886
0.98159		0.625409		0.98858		0.99446
0.985848		0.842172		0.931013		0.991759
0.972492		0.848004		1.00247		1.02132
0.973447		0.886455		1.02931		1.05645
0.992644		1.00576		0.952562		1.02492
0.974797		0.857034		1.01295		1.0207
0.989329		0.71267		0.983083		1.01948
0.998486		0.629826		0.983144		0.975686
0.987123		0.83507		0.967978		0.996298
0.983206		0.751231		0.974661		0.953427
0.971575		0.707765		0.929802		0.976645
0.983699		0.679193		0.963983		0.994207
0.990919		0.750807		0.986209		1.00534
1.0289		0.791769		1.01694		1.10109
1.01729		0.914275		0.955122		0.993526
1.02944		0.715222		0.990057		0.983954
1.05611		0.910874		1.03688		1.06373
1.00712		0.758711		1.01825		0.98668
1.0125		0.81833		1.02157		1.02345
1.00596		0.773788		1.00248		1.00166
1.03078		0.798599		1.01829		1.01017
1.01668		0.822089		1.07375		1.01326
1.00774		0.782403		1.06106		1.05004
1.07288		1.17206		1.04928		1.13685
1.04242		0.777586		1.06774		1.07822
1.0125		0.833886		1.07672		1.02685
1.00362		0.819149		0.98956		1.00041
1.0133		0.77453		1.00485		1.02981
0.970244		0.594855		0.943346		0.916022
1.02456		0.879901		1.05388		1.0683
1.02689		0.788783		0.991465		0.994474
0.922146		0.737127		0.916328		0.911718
1.00854		0.894213		0.935368		0.975291
1.00375		0.906201		1.12281		1.15623
1.02305		0.853706		1.03011		0.942829
1.01916		0.987153		1.08054		1.09556
1.11771		0.689282		1.07919		1.08248
1.04473		0.743501		0.984388		0.989486
1.05833		0.781846		1.03725		1.0054
1.00697		0.747332		1.02275		0.954667
1.05409		1.13055		1.11551		1.1381
0.990161		0.83366		1.12133		1.06779
1.02254		1.19264		1.0126		1.0431
0.98534		0.856634		0.982402		0.980607
1.04702		1.24696		0.930096		1.04685
1.05302		1.28509		1.03553		1.07083
1.01874		0.880727		0.938918		0.957493
1.00753		0.914144		1.03296		1.0145
1.03006		0.783108		1.06176		1.07278
1.01886		1.01373		0.905364		1.03626
1.03563		0.861003		1.08031		1.00999
1.00787		0.957479		0.988255		0.916284
0.998308		0.724764		0.961405		1.00598
1.00179		0.95929		0.970934		1.0525
0.997684		0.705953		0.948781		0.96638
0.991079		0.764321		1.02715		0.904557
1.04969		0.862195		1.03894		1.03654
0.998891		0.869212		0.959102		0.933894
0.999281		0.734547		0.990588		0.944061
0.951141		0.817663		0.971416		0.973762
0.960843		0.678273		0.969434		0.969732
1.00181		0.963454		0.988259		1.0206
1.0045		0.813732		0.975689		0.948606
0.97909		0.838448		0.961407		0.949076
0.971959		0.808288		0.971591		0.994622
0.985818		0.809953		0.972259		1.0324
0.999834		0.696816		0.959329		1.01661
1.0031		0.861272		0.959817		1.0313
1.0311		1.05281		0.997454		1.0464
0.938163		0.88828		0.985764		1.00215
0.990765		0.846757		0.827192		1.04202
0.98483		0.736362		0.953729		0.99111
1.02333		0.648413		1.00985		1.00136
0.976027		0.841761		1.00857		0.985366
0.977374		0.687783		0.964938		0.975341
0.978782		0.731202		0.970607		0.994879
0.999523		0.687079		0.992856		0.964325
0.996654		0.641857		0.97211		0.955425
0.992889		0.76269		0.962254		0.962119
0.934608		0.605722		0.933711		0.91255
0.99204		0.782398		1.02475		1.02433
0.975311		0.744596		0.987229		0.990765
0.99808		0.756394		0.95633		0.986944
0.958621		0.782872		0.958322		0.9859
0.99147		0.560379		0.956723		0.99285
0.995992		0.709193		0.976033		0.978063
1.00028		0.763113		0.958291		0.987792
0.891501		0.7291		0.897879		1.00181
0.989932		0.668636		1.00598		1.01342
0.979177		0.751109		1.16742		1.09836
0.966095		0.743165		1.031		1.00818
0.992716		0.83476		0.979948		1.05394
0.933831		0.974178		1.00838		0.986668
0.951112		0.997627		0.97318		0.995025
0.979053		0.976747		0.981573		1.0441
0.975886		0.843833		0.987666		1.08426
0.96439		0.83763		0.999818		1.11093
0.96748		0.926387		0.996141		1.09256
0.978498		0.721571		1.01294		1.10548
0.969154		0.611666		0.94021		0.977049
0.972388		0.686681		0.91825		0.947731
0.998663		0.910985		0.960132		1.02286
0.937563		0.907978		0.945434		0.977092
0.997528		0.717414		1.00004		1.01892
0.980028		0.873258		1.00916		1.0211
1.00488		1.12641		1.00958		1.0421
1.01046		1.16214		0.972057		0.99998
0.915463		0.781555		0.908792		0.940702
0.965822		0.758251		0.953487		1.04723
0.979828		0.77172		1.02874		1.12782
0.962601		0.819948		1.00041		1.10818
0.949058		0.994614		0.938867		1.01371
1.0202		1.06296		1.05834		1.03848
0.956584		1.04038		1.03511		1.06575
0.992853		0.871164		1.01582		1.10499
0.966495		0.7801		1.01147		1.02214
1.00424		1.00242		1.00484		1.03138
0.960207		0.695673		1.00086		1.04647
0.950756		0.790329		0.936883		0.965355
0.99469		0.913597		0.929359		0.994296
0.96777		0.742463		0.983022		0.985443
0.995452		0.726686		0.996686		0.955248
0.978529		0.809552		0.932592		0.920661
0.989958		0.752761		0.943276		0.926518
0.982002		0.735358		0.990401		0.992951
1.01303		0.896118		1.01128		1.01721
1.00392		0.885211		0.86511		1.06912
0.942291		0.900161		0.975317		1.01111
0.998036		0.94473		0.763333		1.04218
0.967322		1.00862		0.926492		0.994086
0.950813		1.02319		0.779937		0.946252
0.965863		0.764997		0.921895		0.925168
1.00197		1.03356		1.03431		1.03663
0.976956		1.02287		0.987779		1.01049
0.969929		0.792419		1.00702		0.978441
0.990482		0.677548		0.968005		1.00559
0.982561		0.903739		0.947942		0.92428
1.05333		1.01292		1.07663		1.07917
1.02932		1.03855		1.00891		0.99378
0.990014		0.723177		0.980457		0.925343
1.03672		0.841545		1.04502		0.952571
1.01189		0.909167		0.997071		0.954583
1.00436		0.76853		1.01272		0.995016
1.01049		0.892087		1.05435		1.0162
0.987282		1.32941		0.948987		0.922832
1.02141		0.64344		1.00866		1.0042
0.986625		0.729924		1.05212		0.9619
1.02555		0.87993		1.05473		0.993516
0.984929		0.767909		0.964488		0.957306
1.02264		0.789175		0.982164		0.9228
0.98602		1.04261		1.18275		1.08278
0.992837		1.06976		0.970133		1.06697
0.988244		0.963937		1.02865		1.09541
0.993803		1.02959		0.973516		1.05219
1.00908		0.750088		1.06127		1.02128
0.994247		0.718496		1.00445		1.02766
0.98502		0.89983		0.968637		1.04536
1.00257		0.661121		0.996675		1.02731
0.965097		0.768708		1.10424		1.02167
0.995535		0.764663		1.01166		0.967576
0.983609		0.771582		0.951905		0.94198
0.979744		0.762019		0.96591		0.988018
0.995425		0.819861		0.978812		1.06532
0.944166		0.764629		0.973326		0.926326
0.991471		0.838544		0.966729		1.07291
0.991701		0.83272		1.02452		0.986442
0.988602		0.751884		1.0433		1.05667
0.990895		0.818049		1.00364		0.979035
0.971735		0.832807		0.951097		0.956089
0.984981		0.644218		0.927151		0.958725
0.986542		0.884415		0.977202		1.05897
0.970598		0.801252		0.989761		1.01912
0.997021		0.723717		0.953442		0.974452
0.987093		0.645233		0.982906		0.980863
0.964245		0.631082		0.940577		0.968983
0.978891		0.687		1.00563		0.962946
0.97906		0.822953		0.948621		0.974318
0.998579		0.590893		1.0046		0.965973
1.01621		0.696973		1.00865		1.02549
0.997016		0.833345		0.978756		1.02291
0.964388		0.778919		0.979757		0.965067
1.004		0.79265		0.991331		1.015
1.01389		0.891734		1.03017		1.06484
0.962704		0.711931		0.981332		0.992967
0.97032		0.801911		0.969276		1.021
0.976019		0.643665		0.96788		0.966233
0.991093		0.811426		1.01986		0.981086
0.949014		0.584099		0.969812		0.959815
0.986539		0.857805		1.01821		1.02495
1.01113		0.895591		0.93948		1.05748
1.00243		0.82697		1.01292		0.963007
1.00903		0.582793		1.00613		1.00515
0.981913		0.664416		0.969558		0.960154
1.01393		0.676673		1.00725		1.0095
0.992167		0.650873		0.96757		0.953812
1.01397		0.826787		1.04758		1.00303
1.0421		0.649045		0.993519		1.01441
1.02668		0.807175		1.00695		0.994378
1.01759		0.678322		1.01761		1.00397
1.02992		0.878497		1.06194		0.997631
1.05139		0.745112		0.990556		0.992134
1.01355		0.850525		1.01894		1.03655
1.03539		0.702542		0.964321		0.980106
1.03689		0.692238		1.03803		0.992255
1.0112		0.762532		0.995388		0.987554
1.01124		0.775366		0.972417		0.942559
1.05309		0.635208		1.05826		1.05935
0.996181		0.822907		1.04495		1.02164
1.02641		0.980152		0.990121		1.00475
1.01258		0.952384		1.05869		1.08157
0.989193		0.896056		1.04426		1.01556
0.987542		0.696478		0.986625		0.996603
0.996145		0.744989		1.15698		1.10139
1.03855		1.05964		1.20303		1.13882
1.05336		0.965083		1.02347		1.08129
0.991261		0.741781		1.00389		0.96622
1.02589		0.788852		0.956604		1.02092
0.982457		0.870642		0.974004		1.00185
0.983326		0.783239		0.926755		0.990796
1.02122		0.808832		1.01163		1.02549
1.01179		0.774027		0.994121		0.95577
0.993838		0.828888		1.03696		1.01869
1.01798		0.792222		1.04703		1.01738
1.01832		0.922108		1.07268		1.06804
0.985869		0.889906		1.00043		0.98683
1.02434		0.751563		1.03136		1.05021
1.00622		0.897714		1.0127		0.990342
1.04373		0.672829		1.033		0.985715
1.00785		0.72073		0.959792		0.956063
1.02439		0.743344		1.06164		1.01423
0.967287		0.988489		1.0419		0.974126
1.04117		0.929334		1.05885		0.987323
1.04304		0.865336		1.02306		0.967395
1.03366		1.07877		1.10765		1.00561
0.95514		0.656232		0.817711		0.807227
1.02003		1.13394		0.896577		1.10846
1.04741		1.00434		1.07932		1.02642
1.05482		1.20917		1.05396		1.145
0.99101		0.905907		1.02675		0.98044
1.04958		1.22952		1.0347		1.07181
1.0237		1.02139		1.04243		1.09133
1.02379		0.832249		1.02128		1.05241
0.996095		0.622586		0.991707		0.970724
1.02573		0.750108		1.01163		1.00903
1.03846		0.718006		1.00834		1.00263
1.14911		0.935073		1.1489		1.13718
1.0025		0.742862		0.990333		1.0071
1.00787		0.834992		1.01789		1.04838
1.02535		0.877006		0.968184		0.973659
0.992928		0.76435		1.07707		1.04485
1.05089		0.809622		1.04508		1.05109
1.01106		0.7718		1.00071		1.03471
0.991653		0.782571		0.982722		1.01419
0.980264		1.01972		0.980832		1.01123
1.01701		0.731392		1.00629		0.999199
0.99278		0.713644		0.96227		0.972457
1.00284		0.722454		1.02299		1.00777
1.02563		0.893048		1.06151		0.959703
1.03861		0.787654		1.04006		0.993083
1.02211		0.833841		0.994671		0.984072
1.00963		0.73027		0.956072		0.958634
1.0099		0.637308		0.955969		0.952889
0.997123		0.728441		0.937558		1.00052
1.00748		0.70117		0.997943		0.992432
1.01083		0.80209		0.981707		1.04888
1.00324		0.831328		0.974103		1.06375
0.964748		0.820597		0.962381		0.996753
0.983186		0.78097		0.922274		0.989257
0.999447		0.824473		0.984666		0.966449
0.97651		0.854987		1.00078		1.01848
0.990945		0.697368		0.996654		1.01903
1.0013		0.792737		1.03824		1.02494
0.994272		0.616923		0.989844		1.0048
0.992161		0.890269		0.971323		1.03321
0.997061		0.954622		0.99486		1.02418
0.998305		0.752124		1.03827		0.997736
1.0135		0.832105		1.00226		1.00416
0.936927		0.763208		0.980684		0.974112
0.978265		0.673262		0.973605		0.972271
0.997303		0.772982		0.957341		0.999071
1.00147		0.674081		1.00849		0.933878
1.00958		0.943927		0.992326		0.987181
0.963336		0.673503		0.996078		0.975975
1.001		0.958499		1.03391		1.00123
1.03697		0.99687		1.05943		1.03506
0.994649		0.740756		0.980068		1.02604
1.0121		0.868294		0.987062		0.991616
0.979794		0.676169		0.987052		0.968616
0.996722		0.860613		0.984236		1.00188
0.95273		0.702598		0.966282		0.939747
1.01136		0.687668		0.961833		0.985447
1.00858		0.703419		0.980821		0.949088
1.0227		0.824861		1.00834		1.04542
1.05589		0.845873		1.03587		1.04463
1.0193		0.847414		1.04535		1.01039
1.02509		0.611024		1.01473		0.969528
1.01955		0.751704		0.996106		0.977522
1.00773		0.710969		0.973006		0.98644
1.00946		0.633799		0.952684		0.963287
1.02775		0.641072		1.00854		0.964253
1.00919		0.752042		0.964835		0.964912
1.01031		0.842943		1.02038		0.9969
1.02149		0.635945		0.976577		0.957957
1.07929		0.751672		1.04592		1.07227
1.05712		0.757523		1.05313		1.00058
1.02184		0.658065		0.977566		0.997504
1.04522		0.731341		1.0631		1.00662
0.950445		0.810929		0.943183		0.970379
1.00274		0.75634		0.94982		0.960949
1.0233		0.70517		0.998557		0.969107
1.01596		0.810029		0.974256		0.928884
1.00425		0.793801		1.00134		0.964789
0.986413		0.665086		0.98805		0.972977
1.00139		0.747084		0.983708		1.00399
1.01862		0.743912		0.9843		0.969754
1.01618		0.791178		1.03164		1.03725
0.956346		0.941795		1.02958		1.02773
0.962618		0.661011		0.999869		0.976376
1.04069		0.784706		1.04355		1.01069
0.974749		0.881888		0.966738		1.01397
1.01191		0.695123		1.01111		0.955604
0.995234		0.720499		1.02723		1.05345
1.0244		0.825973		0.982369		1.09829
0.950903		0.739178		0.984213		0.97259
1.01241		0.733012		1.04242		1.03481
0.985527		0.767966		1.04621		1.06269
1.01301		0.961385		1.05385		0.956298
1.01477		0.93625		0.964591		0.95956
0.973068		0.730688		1.05824		0.970786
1.00895		0.692828		1.05435		1.02024
0.971821		0.81906		1.07592		1.03841
1.0088		1.01107		1.03828		1.02147
1.01111		1.18447		1.02562		1.04138
0.970802		0.935608		0.94224		0.956084
0.994598		1.1028		1.04409		1.02986
0.994976		0.739911		1.00163		0.972747
0.988658		0.700648		0.949953		0.935216
1.00892		0.833419		1.0086		0.950225
0.979593		0.897746		0.957404		0.996433
1.02765		0.679663		0.993654		1.01775
1.00525		0.728949		1.01644		0.983947
1.03247		0.741195		1.01922		0.965413
1.14767		0.900406		1.20579		1.07363
0.999725		0.612571		1.08075		0.848927
1.09618		1.19186		1.09952		0.953373
1.16349		1.01929		1.18553		1.09648
1.07181		0.776725		1.02148		0.974694
1.05725		0.818129		1.10667		1.08804
1.04537		0.812705		1.15369		1.05534
1.08906		0.971429		1.04931		1.0378
1.07081		0.935283		1.08598		1.03693
1.07543		0.954216		1.07349		1.10568
1.05321		0.763377		1.10404		1.07651
1.04		0.932603		1.14771		1.04686
1.05355		1.26987		1.03806		1.05278
1.14179		1.19734		1.22428		1.1304
1.01599		1.15423		1.01353		1.05088
1.00168		0.857757		1.04565		0.973577
1.03967		0.919586		1.02869		1.01047
1.02892		0.802667		1.08758		1.02056
1.01707		0.829257		0.984025		0.938604
0.999683		1.06627		1.06157		1.03313
1.01641		0.760245		1.04637		0.974558
1.04029		1.1525		0.885799		1.05606
0.985185		0.69477		0.967816		0.966701
1.03624		0.733954		1.05205		1.04021
1.00421		0.74618		0.985557		0.980522
1.02354		0.652849		1.05477		0.991659
0.985583		0.835231		0.959382		0.95448
1.12433		0.972711		1.1693		1.11163
1.00078		0.739492		0.980819		0.972136
0.993794		0.839335		1.00427		0.975842
1.03097		0.636348		1.00965		0.999871
1.04933		0.843644		1.04687		1.09199
1.02657		1.00137		0.97802		1.03998
1.05273		0.758047		1.07749		1.09405
1.04048		1.13155		1.11676		1.1056
1.02538		0.945249		1.02446		1.00541
1.01671		0.932944		1.0451		1.02038
1.02654		0.997524		1.0322		1.066
1.04646		1.07326		0.870861		1.05914
0.99516		0.683751		1.09815		1.04743
1.05061		0.828457		1.03997		1.05232
1.05223		0.757426		1.07778		1.02194
1.1098		0.765174		1.08881		1.01631
1.12555		0.927406		1.13716		1.08102
1.05539		0.633431		1.07527		0.99382
1.0401		1.08711		1.012		1.10763
1.02074		1.37858		0.991996		1.11045
1.1102		1.30923		1.04652		1.08254
1.02889		1.11321		0.910644		1.05325
1.0177		0.799163		1.06903		1.00487
0.974234		0.775126		1.00321		0.979715
1.00247		0.798343		1.00707		1.03442
1.02068		0.819644		1.03877		1.00204
1.01656		0.820234		1.03003		0.968539
1.04165		1.09921		1.01492		1.13506
1.05569		1.146		1.07821		1.14668
0.994998		0.921175		1.02601		0.97325
1.01629		0.672262		1.02362		1.00023
1.00854		0.965403		1.01181		0.966031
0.994063		0.728877		0.962124		0.963813
1.07933		0.783308		1.06076		0.975206
1.00453		0.75384		1.02253		0.983888
1.0024		0.78194		1.02525		1.01233
1.00038		0.775102		1.03934		1.05314
1.05321		0.951258		1.08335		1.12082
1.00525		0.774427		1.06458		1.03348
1.01772		0.831437		1.02356		0.994967
0.996649		0.708242		1.00945		0.933866
1.04871		0.825661		1.06552		0.994129
1.05328		0.80134		1.02086		0.99983
1.03569		0.652129		1.0209		0.898766
1.10265		0.980742		1.07736		1.08752
1.07515		0.731371		1.08453		1.02619
1.06342		0.841196		1.12		1.07625
1.04838		0.870174		1.13425		1.10309
1.00899		0.782791		1.02931		0.989703
1.02102		1.09121		0.973379		1.00455
1.03236		0.621587		1.02691		0.950542
1.02406		1.025		1.02833		1.00375
1.0103		0.933608		1.11679		1.10082
1.00768		0.876081		0.970694		1.07201
0.993578		0.951591		0.977533		0.999258
1.05282		1.13451		1.13875		1.08057
1.0186		1.02152		0.948991		1.08638
1.00994		0.921628		1.0105		0.98371
0.991688		0.744755		1.01381		0.974027
1.02921		1.01328		1.00755		1.07874
1.03592		0.910701		1.06058		0.96441
1.03791		0.786027		1.05084		0.9415
1.02848		0.924071		1.00376		0.936448
1.04016		0.785071		1.02708		1.0366
1.07393		0.777352		1.13285		1.10808
1.08688		0.563499		1.02752		0.995834
1.09198		0.753881		1.12195		1.02378
1.08152		0.77728		1.12025		1.01964
1.08249		0.813669		1.06329		1.06975
1.03601		0.627384		1.00266		1.01619
1.00615		1.03998		0.940987		0.970737
1.01868		0.784728		1.01118		0.996141
1.06247		0.6562		1.03953		0.941197
1.03721		0.804954		1.15834		1.03167
1.06573		0.954962		1.09892		0.999959
1.07051		0.845584		1.08858		1.07061
1.03718		0.77981		0.959768		0.99235
1.02505		0.801644		1.01931		0.985507
1.04602		0.747634		1.077		0.977932
1.11313		0.849092		1.11108		1.08479
1.0036		0.661623		1.05743		0.972002
1.02393		0.770185		1.03706		1.04626
1.06173		0.788587		1.05922		0.988749
1.01652		0.857461		1.02681		0.97776
1.04357		1.0524		0.783558		0.98608
1.03573		0.89426		1.07364		1.05465
0.992967		0.817542		0.965338		0.975091
0.99371		0.981657		0.980029		0.998322
1.05924		1.11289		0.930719		1.02279
1.0603		1.02603		1.12196		1.06149
0.993359		0.746545		0.99874		0.991647
1.03576		0.676397		1.01216		0.982633
0.983528		0.976088		0.928822		0.928908
1.04046		0.981729		1.04324		1.01559
1.08873		0.852111		1.06121		1.05013
1.07375		0.700443		1.06621		0.980998
1.02564		0.674997		1.06519		0.975302
1.01449		0.732946		1.04231		0.95597
0.975031		0.668334		1.02176		0.974109
1.06996		1.07161		1.06659		1.06979
1.01867		0.803601		1.00521		1.02437
1.11873		1.33518		1.15984		1.04045
1.03199		1.06038		1.0258		0.947061
1.04911		0.663097		1.09366		1.01929
1.05785		0.749046		1.04299		1.04844
1.02613		0.852811		1.02802		0.999401
0.995088		0.776155		0.954263		0.949956
0.963737		0.812856		0.971659		0.957165
0.988778		0.734236		0.982241		0.944645
1.00066		0.847493		1.01154		0.960461
1.02404		1.22565		0.891179		0.958432
1.04062		0.852722		1.01365		1.00066
1.0255		0.63608		1.04419		1.00913
1.01221		0.879625		0.994904		1.01543
1.01913		0.923836		1.01796		1.01891
1.0411		0.671007		0.989477		1.02202
1.0155		0.725685		0.964105		0.991309
1.07799		0.762556		1.13613		1.0324
1.04244		1.02398		1.04166		0.991296
1.01846		0.748688		1.06315		0.995114
1.04394		0.592545		1.07148		1.05411
1.02675		0.708559		0.995712		0.973344
1.05428		1.07532		1.15544		1.02439
1.12882		0.657149		1.05539		1.06805
1.02114		0.631211		1.02185		0.98035
1.04517		0.718573		1.01288		0.99712
1.01477		0.625664		1.04057		1.0057
1.04229		0.802787		1.04396		1.04175
1.04278		0.760214		1.09042		0.999027
1.01163		0.575647		0.994275		0.96861
1.03384		0.650415		0.989642		0.974474
1.01514		0.865125		1.02346		0.998189
1.03608		0.73597		1.01504		0.98375
1.12769		0.837911		1.16524		1.10814
1.01593		0.786736		0.969111		0.966791
1.04644		0.711867		1.07722		1.04986
1.00131		0.654267		0.974598		0.937804
1.01708		0.662759		1.02306		1.00202
1.02064		0.764729		1.01767		0.917742
1.06372		0.6768		1.04797		1.05327
1.00295		0.717319		0.998284		0.953318
1.01556		0.849962		1.03022		1.0571
1.00407		0.984606		0.990532		0.970297
0.998839		0.541468		1.0097		0.956501
1.04652		0.876973		1.08286		1.04359
0.992075		0.819714		0.999752		1.01013
1.03851		0.851994		1.00233		1.03035
1.00177		0.639984		1.04387		0.988593
1.01784		0.763809		1.02745		1.01042
1.01809		0.753052		0.99365		0.918842
1.01852		0.729804		0.9969		0.988187
1.06469		0.701263		1.04975		1.01528
1.08004		0.68507		1.15475		1.0686
1.00286		0.667832		1.05975		0.948098
1.00553		0.644769		0.988518		1.00512
0.995347		0.657793		0.96922		0.965036
1.03868		0.8288		1.02829		1.02047
1.01201		0.669621		0.975558		0.981934
1.02878		1.0258		1.06497		1.05407
1.01716		0.72674		0.980682		1.0196
1.01599		0.893917		1.01953		1.09544
0.986209		0.734424		0.944725		0.988261
1.01791		1.02575		1.08799		1.0815
1.0234		1.02595		0.966433		0.963045
0.993481		0.683457		0.948946		0.968063
0.983887		0.746002		1.01544		1.00291
1.03321		0.739358		1.01922		0.995673
1.01391		0.662061		1.026		1.02866
1.0353		0.896616		1.04739		1.00983
1.03945		0.79214		1.06161		0.983312
1.04906		0.975126		1.1203		0.984952
1.05354		0.725654		1.03863		1.009
1.03995		0.67824		1.03388		0.980715
1.04845		1.04833		1.03876		0.933451
1.04314		0.876025		1.00238		0.95277
1.02429		0.644788		1.07829		1.0079
1.05692		0.944639		1.10311		0.958155
1.07333		0.929493		1.03056		1.04516
1.05142		0.814205		1.06098		1.00644
1.04834		0.820894		0.975302		0.959117
1.01117		0.824346		0.984008		1.01278
1.024		0.823737		1.03066		1.01336
0.989015		0.949213		0.918398		0.956476
0.984287		0.888786		0.954315		0.953861
1.00435		1.13054		1.02022		1.03192
1.00321		0.820456		0.987194		0.989141
1.01228		1.20921		1.06804		1.05666
0.99663		0.986408		1.01932		0.961818
0.994249		0.766719		0.994823		0.977836
0.987411		0.921587		0.948055		0.983797
0.992759		0.673125		1.04976		0.973508
0.965313		0.859956		0.963515		1.04817
1.02274		0.894856		1.01328		0.976646
1.06814		1.08858		1.06014		1.10019
1.02942		0.910158		1.00493		1.03362
0.984325		0.758807		1.01919		0.969904
1.08955		1.16211		1.24898		1.18877
1.00788		0.767073		0.982056		0.992066
1.01473		0.835731		0.974869		0.989712
0.964902		0.856357		1.00782		0.972446
1.02379		0.939939		0.988732		1.05271
0.996023		0.897018		1.04112		1.02029
0.964081		0.776048		1.00508		0.979913
0.967392		0.886689		1.04589		0.994094
1.01263		0.968811		0.877394		1.03386
0.980776		1.05888		0.995855		1.00311
0.964141		1.10139		0.978959		1.02529
0.961599		0.615403		0.974679		0.957215
0.996926		0.983556		1.04787		1.10588
0.950606		0.702766		0.977573		0.992333
0.963714		0.779114		0.972351		0.963824
1.00001		0.904972		1.02914		1.03325
1.01761		0.748037		0.955879		1.00864
0.978288		0.976526		0.97912		1.10536
0.97586		0.770334		0.948939		0.995485
0.999617		0.925285		1.04275		0.956093
1.00377		0.969692		0.961207		1.0338
0.984946		1.04479		1.01985		0.999811
0.999001		0.904997		0.96005		1.12315
0.956004		1.44695		1.07061		1.05554
0.988119		0.800396		1.0119		1.09462
0.992245		0.836354		1.11455		1.14983
0.996135		0.588764		0.984098		0.973274
1.02082		0.693614		0.979329		0.991012
0.962694		0.721375		0.979729		0.914257
1.0112		0.833549		0.944256		0.976451
1.00135		0.710301		1.00291		0.962064
0.996723		0.754899		0.949437		0.975567
1.00188		0.836295		0.974792		0.953652
1.01158		0.88531		1.00034		1.01427
0.963025		0.838813		0.987151		1.01848
1.00537		0.799471		1.05666		1.03712
0.9914		0.797687		1.06465		1.11019
0.975163		0.888529		1.02499		1.10982
0.954192		1.0394		1.00929		1.03881
0.9318		0.697164		0.93821		0.939161
0.972301		0.996503		1.06497		1.08598
0.992265		0.824424		1.00881		1.06412
1.00476		0.693337		0.964575		0.966528
0.993096		0.696796		1.01551		0.955959
1.00153		0.757086		0.970688		0.949694
0.95622		0.682815		0.979797		0.93741
0.973824		0.859748		0.971487		0.973696
0.95792		0.631941		0.95953		0.953618
1.00709		0.654812		0.976252		0.95497
0.978478		0.634728		0.96327		0.987355
0.988047		0.741552		1.01416		0.97896
0.988449		0.986723		0.951906		1.01879
0.979854		0.831261		1.03855		1.03173
0.969141		0.715689		0.997694		0.998875
0.986549		0.816421		0.971038		0.970947
1.00314		0.707923		1.00381		0.961975
0.956322		0.735658		0.958903		0.970864
0.981235		0.814368		1.07471		1.12844
0.974625		0.912611		1.03753		1.07731
0.989219		0.812664		1.12139		1.03635
0.951288		0.696439		0.962703		0.952666
0.998559		0.940633		1.09669		1.1373
0.999905		0.924326		1.02643		1.07914
0.996749		0.841331		1.03005		0.994453
0.980483		0.866926		0.921762		0.932466
1.01903		0.994926		0.937061		1.01504
1.03095		0.680385		0.962862		1.01097
0.978301		0.926235		1.03083		0.957382
1.00223		1.01964		0.968436		1.05043
1.02833		1.13502		0.984158		1.0643
0.947803		0.824871		0.918287		0.928098
1.04279		0.960975		1.04219		0.999092
1.06875		0.74714		1.21424		0.994975
1.06635		0.715721		1.11092		0.969839
1.13351		0.73474		1.18752		1.09144
1.10184		0.721485		1.1347		1.03418
1.08678		0.688546		1.10703		0.99305
1.09825		0.77179		1.16721		1.04508
1.11282		0.836811		1.16514		1.12128
1.08313		0.813586		1.13359		1.03098
1.13426		0.692899		1.20355		1.07995
1.10785		0.654212		1.13474		1.0524
1.11224		1.02769		1.18839		1.08426
1.08046		0.691219		1.10001		1.00179
1.07495		0.714417		1.08375		1.0412
1.08674		0.809274		1.11278		1.01401
1.05472		0.675335		1.09201		0.990252
1.05498		0.780146		1.07663		0.979153
1.03355		0.777985		1.03752		1.00753
1.07674		0.712347		1.0711		1.03851
1.10732		0.682216		1.19925		1.0805
1.09824		0.973176		1.09473		1.09318
1.05658		0.907504		1.0351		1.03494
1.10729		0.776243		1.09144		1.11748
1.10278		0.874207		1.15468		1.1244
1.06441		0.623594		1.11187		1.04174
1.05444		0.659117		1.11547		1.01637
1.13501		0.798438		1.20327		1.1107
1.12108		0.855025		1.1401		1.08384
1.03351		0.606693		1.09409		1.03341
1.05038		0.987108		1.02614		1.03584
1.05725		0.640209		1.13622		1.10915
1.0838		0.859206		1.10541		1.0161
1.08811		0.80109		1.13356		1.0506
1.03412		0.95577		1.04521		0.927332
1.0461		0.626986		1.0362		1.00191
1.07378		0.786692		1.05145		1.0223
1.03303		0.729814		1.06266		1.01028
1.09585		0.874196		1.14332		1.05295
1.07728		0.727262		1.12839		0.995027
1.05206		0.747304		1.09705		1.00494
1.07408		0.688779		1.11175		1.10241
1.02711		1.15081		1.08603		1.08105
1.03524		0.931126		1.05494		1.0213
1.06961		1.19027		1.06286		1.08449
1.03521		1.01272		0.999146		1.00909
1.05126		1.04092		1.0159		1.05136
1.09659		1.14774		1.14182		1.20627
1.05631		0.945792		1.07549		1.09763
1.07741		0.866237		1.09975		1.10059
1.09981		0.990593		1.13109		1.10967
1.08002		0.577346		1.05339		1.03945
1.05791		0.881469		1.07828		0.971595
1.00479		0.803327		1.06246		0.997444
1.02064		1.05276		1.04151		1.0379
1.02281		0.694659		1.10814		1.02663
1.03417		0.794802		1.01911		1.00716
1.05724		0.87445		1.11005		1.07433
1.08365		0.873632		1.12789		1.09379
1.11014		0.965424		1.07707		1.16655
1.08279		1.06671		1.08186		1.18039
1.02552		1.00697		1.06922		1.12168
1.03337		0.744276		1.0609		1.0211
1.0542		0.980573		1.12194		1.02448
1.02704		1.02661		1.06003		1.04741
1.07361		0.688701		1.15841		1.01042
1.07497		0.855416		1.08397		1.01312
1.06277		1.08812		1.04141		1.03329
1.027		0.689574		1.11446		1.0004
1.02584		0.980721		0.973532		0.916651
1.03206		1.01507		1.01508		0.955259
1.07846		0.786232		1.15045		1.03658
1.03796		0.82632		1.02149		0.936529
1.07375		0.912091		1.14244		1.05126
1.05347		0.750777		1.19879		1.09742
1.07143		0.676687		1.07352		1.00587
1.04021		0.699816		1.05469		0.991727
1.05136		0.71256		1.17787		1.05764
1.08773		1.12183		1.16024		1.0212
1.14375		0.86171		1.15579		1.08708
1.02935		0.702063		1.07456		1.05639
1.0652		0.835003		1.11529		1.01146
1.05934		0.807172		1.09448		0.989113
1.03162		0.859989		1.07911		1.035
1.04379		0.999732		1.11458		1.03349
1.03613		0.642135		1.13252		1.09333
1.02808		0.977561		1.09468		1.05722
1.05853		0.822329		1.04337		1.02056
1.06859		0.994641		1.11692		1.05546
1.04844		1.08132		1.15019		1.03554
0.983404		0.810043		1.01801		1.02918
1.00529		0.854175		1.0209		0.948142
1.01181		1.12115		0.948351		0.998981
0.982631		1.12614		0.912928		0.964655
1.00716		0.90358		1.08139		1.05064
1.01023		0.732379		0.98113		0.965712
0.974168		0.788805		0.942836		0.937859
0.996444		0.85216		1.0207		0.986987
0.977536		0.775389		0.994161		0.971454
0.978093		0.761445		0.985372		0.926404
0.976124		0.751918		0.974626		0.922873
0.965015		0.698978		0.945666		1.01835
0.993959		0.960057		1.05717		1.07462
0.987143		0.787775		1.04866		1.04716
1.00956		0.755439		1.04795		1.05651
0.973207		0.732496		0.989474		1.01387
1.02029		1.05745		0.938108		1.00571
0.969422		0.84256		1.00174		1.0209
0.971034		0.728763		0.973378		0.92747
0.992431		0.88919		1.01056		0.998239
0.989782		0.794782		0.979492		0.996196
0.939992		0.779144		0.937843		0.94296
1.01256		0.828337		1.07832		1.0043
1.0068		1.07158		0.983744		1.13187
1.03618		1.04014		1.04909		1.06139
1.02938		0.924877		1.06261		1.00447
0.973975		0.997916		0.999168		1.00206
0.997161		0.804748		0.942936		0.993415
0.997191		0.717611		0.991759		1.05077
0.997746		0.859797		0.97519		0.991227
0.963861		0.614803		0.963818		0.979619
1.00513		0.740388		0.99442		0.97556
0.998506		0.640324		1.01029		0.931865
1.00288		0.804227		0.982773		0.973657
1.02193		0.818291		0.986283		0.975104
1.00843		0.789327		1.03484		0.986758
1.00086		0.591444		0.971793		0.960472
0.988297		0.634745		0.943027		0.9249
1.00717		0.761704		1.02986		0.981755
0.998662		0.795117		1.0218		0.976502
0.989002		0.844886		1.03097		1.01841
0.975625		0.721893		1.00243		1.02257
0.996659		0.96049		0.88806		1.09301
0.985827		1.01816		0.919609		0.943734
0.931332		0.674549		0.975619		0.926217
0.976162		0.915395		1.11952		1.02208
0.967969		0.593801		0.961351		0.959657
0.955388		0.709737		0.970499		0.982151
0.990667		0.65409		0.995512		1.02087
1.0182		0.699295		1.01154		1.00851
0.99889		0.801036		1.0236		1.02382
0.975058		0.944058		0.998759		1.0008
0.991846		0.990414		0.967054		1.05308
0.979666		0.655584		0.982094		1.01781
0.994773		0.865405		1.04555		1.01251
0.979066		0.830422		0.976925		1.04857
0.995833		0.68732		0.975354		0.966885
0.988455		0.784232		0.976848		0.96355
0.974041		0.714998		0.918164		0.903989
0.961257		0.594073		0.899586		0.943437
0.976384		0.685421		0.953566		0.954777
1.00172		0.67368		0.986772		0.952287
0.986041		0.767364		0.962182		0.984916
0.960774		0.707541		0.924086		0.964924
0.98247		0.881693		1.01957		1.04515
1.00192		0.927499		0.977616		1.06745
0.983089		0.931059		1.01069		1.02243
0.987832		0.870399		0.973253		0.970733
0.991118		0.823965		0.975715		0.961091
0.946857		0.639524		0.959996		0.953018
0.997114		0.808359		1.0192		1.08584
0.959539		0.722872		1.00152		1.01777
0.93019		1.07102		0.97638		0.961504
0.992309		0.934599		0.892863		1.00917
0.985278		0.79626		1.02084		1.04976
0.987285		0.772719		1.0549		1.00701
0.987575		0.670572		0.999753		1.0104
0.946613		0.717665		0.940286		0.95249
0.995755		0.784891		0.967168		0.921668
0.966821		0.588179		0.997853		0.983124
1.00829		1.05936		1.0104		1.04078
1.0022		1.0687		0.915048		0.991523
0.992859		1.06306		0.945312		1.00321
0.98471		0.753423		0.968069		0.988784
0.972196		0.650407		0.961192		0.93678
0.948516		0.687951		0.912572		0.873561
0.980776		0.703171		0.926143		0.953484
1.01594		0.836944		0.99398		0.949567
0.998177		0.63893		0.940862		0.923497
0.998335		0.654117		0.998327		1.01977
1.01561		0.942775		1.04792		1.0576
0.990623		0.733545		0.968977		0.947989
1.01021		0.848068		1.08488		1.10426
1.02485		1.14862		1.02529		1.01933
0.969313		0.942005		0.977399		0.992476
0.976958		1.10513		0.922733		0.96663
0.975037		0.847622		1.023		1.00141
0.986358		0.791482		0.990315		0.971883
1.02297		0.711528		0.981298		0.98673
1.02343		0.741288		0.985298		0.956774
0.974703		0.7586		0.973251		0.923196
1.01732		0.83788		0.984165		0.960023
1.02998		0.757168		1.00614		1.00518
0.959761		0.733543		0.94809		0.96365
0.982763		0.776966		1.04891		0.957655
1.1708		0.926779		1.15937		1.17104
1.09818		1.09745		1.05161		1.13963
0.991377		0.740506		1.04066		1.01206
1.00293		0.881131		1.03999		1.01174
0.99483		0.793259		0.94001		1.03281
1.04113		0.904295		1.03898		1.03802
1.06147		0.731386		1.00686		0.995826
0.998422		0.598658		0.953753		0.941934
0.982157		0.731084		0.946015		0.954668
0.983211		0.72098		0.954829		0.990117
1.04224		0.974448		1.01125		1.00727
0.986912		0.893373		0.929844		0.981115
1.01957		0.818318		0.986309		0.986211
0.978692		0.630821		0.983462		0.929257
0.996246		0.81736		0.970013		0.969353
1.00205		0.810958		0.988086		1.07558
0.956789		0.706908		0.991529		0.98613
0.999968		0.581781		0.944036		0.942435
1.00465		0.826378		0.970116		1.01848
1.0097		0.925686		0.913834		1.10506
1.00416		0.677205		0.952257		0.967435
0.959054		0.808193		0.928306		0.940837
1.00342		0.908166		0.895797		0.954559
0.967226		0.657266		0.939627		0.900135
0.935177		0.919217		0.917445		0.885186
0.984521		0.671247		1.00873		0.965236
0.963809		0.651127		1.00298		0.975474
0.973178		0.772899		0.984863		1.03753
1.03061		0.964206		1.02581		1.02581
0.996695		0.810463		0.974048		0.960722
0.981599		0.830398		0.980477		0.973658
1.02929		0.897706		1.02296		0.979942
1.03339		0.771526		1.02546		1.05765
0.996432		0.96163		0.94032		0.970197
0.964144		0.702543		0.959173		0.93873
0.986554		0.921806		1.07279		1.06461
0.985924		0.930703		1.08614		1.02047
0.97594		0.828898		1.01085		0.978995
1.0153		1.07446		1.02139		1.10292
0.954158		1.08544		1.01436		1.05594
0.979359		0.802246		0.947159		1.01324
1.0093		0.966892		0.97755		1.05278
0.946636		0.678845		0.991133		0.95005
0.981112		0.726679		0.944499		0.987109
0.978208		0.837551		0.979614		0.973784
0.973281		0.689079		0.971087		0.995724
0.977129		0.570782		0.95423		1.00623
0.988452		0.903472		0.920585		1.05098
0.974673		0.648466		0.976556		1.03959
0.984564		1.05114		0.933369		0.979497
0.999588		0.932523		1.03884		1.07351
0.988433		0.840326		1.12501		0.974075
0.989987		0.579506		0.883591		1.06666
0.989425		0.684204		0.953763		1.05981
0.993749		0.772061		0.963031		0.952692
0.987313		0.714116		0.988796		0.988717
0.973128		0.653313		0.929363		1.06822
0.961947		0.802981		1.02138		1.03387
0.987741		0.680451		0.948421		0.986138
0.960293		0.786954		0.961996		0.960029
0.986141		0.808341		1.01052		0.999552
0.964735		0.715085		0.983036		1.05768
0.961301		0.54231		0.996413		1.01862
0.968717		0.682498		0.96559		0.953059
0.97303		0.653633		0.967732		0.982422
0.976183		0.582108		0.988329		1.01941
0.956541		0.739778		0.944136		1.02797
0.963486		1.13683		0.971648		1.00934
0.980022		0.876506		0.951314		1.03094
0.994412		0.725611		0.99124		0.974627
0.978643		0.985125		0.948184		0.985224
0.985591		1.08238		0.863491		0.986904
0.960549		0.848928		0.972642		0.979294
0.974234		0.786094		0.980563		0.994381
0.989961		0.680691		0.966336		1.00566
0.967115		0.713404		0.960084		0.969102
0.987299		0.715582		0.973233		0.975138
0.985213		0.679515		0.979399		0.970591
0.960521		0.717428		0.949164		0.97242
0.962535		0.786634		1.01789		1.01993
0.995735		0.714812		0.964909		1.01252
0.98107		0.643158		0.973829		1.01409
1.00662		1.0021		0.950054		0.985952
0.95181		0.666797		0.954651		0.982904
0.966337		0.753271		0.980374		0.993937
0.9624		0.642392		0.938042		0.988442
0.965899		0.673681		0.929604		1.03991
0.975208		0.7968		0.967104		1.01173
0.968809		0.826705		0.95374		0.96681
0.941537		0.707029		0.938071		0.941907
0.971209		0.694783		0.953715		1.03508
0.939043		0.792433		0.93934		0.983618
0.986294		0.723409		0.951378		1.01691
0.936363		0.789776		0.970356		1.00329
0.986243		0.77019		0.982759		1.05342
0.958576		0.679936		0.980832		1.00906
0.965642		0.787764		0.986956		0.948542
0.941492		0.686346		0.941877		0.906031
0.927728		0.734155		1.01608		0.970944
0.929717		0.644659		0.950922		0.959044
0.960891		0.864855		0.991799		1.06977
0.960799		0.959664		0.970062		0.935826
0.936353		0.897591		0.945689		0.928842
0.945525		0.781384		0.97429		0.96848
0.98812		0.779439		0.969529		0.995939
0.986974		0.818085		0.944111		0.977075
0.995516		0.8867		0.998032		1.0832
0.991708		0.85958		0.960083		0.989965
0.982436		0.670122		1.00056		0.985159
0.957767		0.611699		0.978622		0.998751
0.991805		0.804578		1.01409		1.01901
0.975258		0.683843		0.978799		0.949798
0.95461		0.870069		0.969566		1.06832
0.993467		0.720536		0.973271		1.00056
0.979966		0.641102		1.02728		0.964693
1.00129		0.667405		0.992463		1.04745
1.02872		0.963778		1.072		1.05503
0.975567		0.648339		0.957541		1.00687
0.980208		0.675202		0.939369		0.95859
0.91019		0.788059		0.965632		1.0431
0.97619		0.838218		0.924636		0.996921
0.96635		0.748958		0.979301		0.983053
0.932544		0.737222		0.996312		0.972355
0.999381		0.827363		1.03028		1.00826
0.969304		0.817151		0.994603		0.971888
0.96047		0.804153		0.989102		1.01613
0.976745		0.737229		0.981817		0.991093
0.953604		0.934343		0.925533		0.993922
0.951094		0.914165		0.948331		0.974548
0.971359		1.11632		1.02654		1.01748
0.965016		0.794669		0.99512		1.03174
0.94344		0.853901		0.963018		1.00542
0.994522		0.73932		0.924605		0.963473
1.0303		0.663966		1.02126		0.956015
1.02299		1.2307		1.01982		0.915273
0.993854		0.709016		0.999517		1.02329
0.957559		0.679656		0.944703		0.951255
0.959384		0.661266		0.957184		1.00071
0.985755		0.665347		0.968675		1.00856
0.97141		0.615697		0.954252		0.978834
0.963095		0.723742		0.978377		0.972297
0.970243		0.891015		0.991065		1.01777
0.984823		0.832269		0.9591		1.05435
0.977461		0.839567		0.916027		1.05405
1.00741		0.813488		1.00252		1.02966
0.993613		0.746174		0.961916		0.975764
0.995708		0.791455		0.967182		0.939547
1.00531		0.779715		1.00068		1.03208
1.0019		0.730438		0.972189		0.961279
0.9738		0.659091		0.93304		0.92876
0.957955		0.889357		0.94528		1.00496
1.01649		0.820149		0.954814		0.958688
1.03962		0.77648		0.980833		0.957872
0.997354		0.72979		0.967943		0.96786
1.01391		0.680478		0.93804		0.992817
0.964995		0.753949		0.935777		0.999237
1.02449		0.774843		0.955144		0.951118
1.01062		0.781093		0.926174		0.958238
1.03106		0.82422		1.01904		0.963227
1.04556		0.837257		0.968363		1.00967
1.03592		0.972951		1.14341		0.937001
1.05842		0.748624		1.03548		1.00661
1.01811		0.803914		1.02423		0.965109
1.01286		0.709388		1.01384		0.984124
1.00586		0.945339		0.950557		0.949337
1.01149		0.83773		1.06712		1.07179
1.08183		0.752148		1.03754		1.01128
1.0252		0.721702		1.09314		0.981407
1.03282		0.849472		1.02056		0.944144
1.01593		0.967155		1.10038		1.12141
0.990047		0.681184		1.0434		0.98996
1.00841		0.912867		0.858591		1.00897
0.967198		0.777373		0.986943		0.974993
0.986493		0.722899		0.973335		0.996879
0.999635		0.914707		0.977567		1.00504
0.993216		0.711751		0.9662		0.957866
1.02135		0.874586		0.980827		1.07636
0.985928		0.935241		1.04764		0.96548
1.02214		1.0086		1.10986		1.04817
1.0041		1.08339		0.955712		0.993607
1.00613		0.958526		1.06554		1.07214
1.00695		0.963265		1.00975		1.03027
1.00931		0.672935		1.01442		0.959897
1.00874		0.85707		1.01041		1.02832
1.03194		0.83035		0.985667		1.0431
1.01509		0.780614		1.10235		1.05253
0.999557		0.769627		0.983306		1.0028
1.05475		0.82511		1.04111		1.0057
0.969714		0.674206		0.981339		0.98267
1.02		0.92928		1.10644		1.01999
0.999585		0.795723		0.97806		0.977504
0.988542		0.832771		1.10291		1.04208
1.01113		0.814902		0.960284		1.00852
0.997055		0.789904		1.0427		1.01892
1.09456		0.824656		1.03865		0.985789
1.04625		0.823846		1.18786		1.11639
1.03026		0.905172		1.04787		1.00134
1.02014		0.724731		1.01332		1.00183
1.02287		0.797897		1.01209		0.988049
1.04093		0.721322		1.03537		0.959014
1.05321		0.627755		1.01122		0.977668
1.04071		0.774641		1.08477		1.02144
1.03031		0.827623		1.00876		0.93596
0.972338		0.905158		1.00641		1.022
1.01399		0.965296		1.10084		1.176
1.05403		0.986203		0.87931		1.06059
1.00206		0.870649		1.05226		1.0752
0.966665		0.596112		1.04491		1.01655
0.985288		0.737886		0.995839		0.954661
1.0105		0.954562		1.09229		1.13367
1.02371		0.892314		1.04813		1.05223
1.01775		0.682885		1.03776		0.997601
1.01643		0.770691		1.02732		1.01819
0.987428		0.7911		0.990161		1.01356
1.01038		0.830901		0.947008		0.942729
1.00477		0.671301		1.00411		0.995186
1.02737		0.766079		0.992154		1.03111
1.06084		0.797997		1.06748		1.08054
0.994112		0.689908		0.996449		0.977015
1.06993		0.701892		1.0213		1.01011
1.06266		0.649052		0.999635		0.983235
1.05039		0.828742		1.09801		1.027
1.05328		0.682203		1.02835		0.967573
1.10248		0.766854		1.10895		1.08627
1.00128		0.715521		0.976391		0.97723
1.01502		0.640202		1.04909		0.990694
1.00877		0.750529		1.01384		0.991854
1.01395		0.698401		0.996216		0.969485
0.993871		1.06005		0.837376		1.00427
1.0587		0.99797		1.00517		1.02862
1.01899		0.691748		1.02865		0.964354
0.962636		1.05325		1.00507		1.02813
0.967651		0.656313		1.05383		1.01378
0.975376		0.737799		0.981095		1.03001
1.02567		0.998712		1.07029		1.03456
1.00719		0.891913		1.00239		0.984267
1.01793		0.722064		1.01049		1.02319
0.999096		0.776778		0.99624		1.00506
1.0274		0.710508		1.04578		0.981277
1.02409		0.759214		1.0752		1.06077
1.04025		0.87369		1.03223		1.05372
1.00694		0.670731		0.974293		0.981783
0.969156		0.679263		1.12554		1.05809
1.01177		0.93811		1.02496		0.965472
1.08684		0.881776		1.15446		1.01446
1.2257		1.57908		1.09927		1.18342
0.979555		0.994314		1.17086		1.05837
1.01043		1.07143		1.11961		1.03092
0.968057		0.878824		1.00056		0.956916
0.987234		1.04413		1.12202		1.13034
0.99761		1.07572		1.00458		0.982579
0.993437		0.77324		1.08028		1.04955
0.984502		0.851884		1.00766		0.984471
1.00787		0.77869		1.07764		1.12712
0.975906		0.672668		0.940466		0.956924
1.00268		0.946914		0.999643		1.07004
1.00445		0.580517		0.976536		1.0041
1.01275		0.853905		0.985789		1.02115
1.07837		0.674623		1.02195		1.01148
1.01435		0.747547		0.944731		0.936999
1.01563		0.774819		1.02148		0.961268
1.0181		0.824608		0.991769		0.981465
1.02526		0.649859		0.984822		0.988318
1.02335		0.9034		0.998984		0.987736
1.01294		0.661244		1.04775		0.993883
1.05491		0.886237		1.02776		1.0536
1.02704		0.958679		1.03813		1.05768
1.00677		0.69921		1.00382		0.964118
1.00817		0.894613		1.02304		1.03481
0.998596		0.627156		0.99079		0.995994
1.01473		0.899905		1.07788		1.03201
1.01526		0.815751		1.00005		0.990873
0.985796		0.762385		1.00789		0.972665
0.986342		0.733021		1.01356		0.991794
1.07514		0.882251		1.03764		1.04345
1.06125		0.74118		1.02384		1.04044
1.03814		0.645813		1.01293		1.02531
0.972859		0.792324		0.886385		0.960131
1.09265		0.688971		1.03322		1.00343
1.08493		0.710312		1.03906		1.03724
1.0675		0.964228		1.14014		1.10028
1.0853		0.868416		1.04978		1.01476
1.08425		0.809806		1.07994		1.03594
1.05576		0.939752		0.977878		1.00164
1.0201		0.689472		0.972568		0.947729
1.07215		0.851294		1.03492		1.05306
1.06677		0.907475		1.1452		1.03508
1.01622		0.74496		0.993477		1.07295
1.02548		0.785823		1.01005		1.01259
1.06223		0.905812		1.15398		1.09568
1.02896		0.680113		1.02044		1.00395
1.0473		0.771388		1.07195		1.00249
1.00371		0.615743		1.04125		0.981694
1.00761		0.792757		1.08451		1.04409
1.04103		0.647088		1.02896		1.03785
1.00463		0.816031		1.09186		1.03486
1.04269		0.768831		1.1446		1.07605
1.06416		0.797887		0.999802		0.982888
1.01711		0.714011		1.0542		1.01205
0.997088		0.724351		1.02315		0.989801
0.926096		0.689328		0.978597		0.967621
1.05112		0.734717		1.02358		1.03786
1.02559		0.950899		1.00814		1.02653
1.03808		0.782445		1.05842		1.01989
1.04242		0.795838		1.01563		1.05681
0.998624		0.72218		0.94904		0.991599
1.02183		1.08769		0.973008		0.982732
1.06403		0.76776		1.04907		1.05677
1.0553		0.888452		1.01981		1.0794
1.03138		0.634599		0.990824		0.994831
1.03925		0.721649		1.07096		1.0127
1.04482		0.829643		1.06486		0.991819
1.0346		0.783826		1.06581		0.98541
1.03233		0.895711		0.984192		1.05868
1.04908		0.87939		0.80478		0.974613
1.02508		0.64494		1.00442		0.939916
1.09072		0.59516		1.06561		0.99516
1.03112		0.781441		1.04235		0.954454
1.07988		0.7551		1.11293		1.02856
1.08561		0.64683		1.07664		0.96262
1.11866		0.722553		1.14834		1.01077
1.10475		0.788336		1.23144		1.01667
1.05495		0.839912		1.06899		0.999176
1.04639		0.77247		1.01547		0.971817
1.02653		0.758354		0.982648		1.0041
1.07372		0.739733		1.02983		0.995918
1.1189		0.655632		1.1734		1.06247
1.04129		0.785679		1.10012		0.99023
1.05986		0.696008		1.0994		1.06783
1.04646		0.849752		1.06035		0.9331
1.03408		0.842465		1.00356		1.03499
1.04886		0.85545		1.02142		0.954052
1.07522		0.667398		1.04046		1.02618
1.0665		0.886488		1.04745		0.972516
1.02518		0.9283		1.04033		0.997497
0.999056		0.809138		1.01748		1.06329
1.04714		1.03652		0.965401		0.98223
1.04955		0.764293		1.05008		0.977669
0.931028		0.771521		1.05259		1.03396
1.07039		0.596904		1.06047		0.982433
1.07951		0.881639		1.12905		1.09231
1.00531		1.01124		1.03493		1.04316
1.06698		1.13205		1.1287		1.11397
0.990194		0.880828		0.864413		0.96465
0.970922		0.915334		0.861433		0.995034
0.994063		1.12363		0.717662		0.961453
0.972788		0.870375		0.943676		1.0212
0.950107		0.751951		0.997726		0.970584
1.02187		0.895662		1.05101		1.01999
1.01507		1.00301		1.04163		1.07874
1.03463		0.846547		1.03767		1.0107
1.01063		0.940736		0.96551		0.930172
0.995438		0.70221		0.949844		0.939631
1.01336		0.919545		0.928997		1.01475
0.980901		0.651783		0.926187		0.93248
0.999256		0.87873		1.04001		1.01332
1.01429		0.818245		1.03407		0.963911
0.967114		0.738631		1.01123		0.944983
0.991075		0.9254		1.00591		1.04424
0.977001		0.667468		0.967208		0.923704
1.0195		0.848283		0.97002		1.00662
1.02702		0.935322		1.02016		1.07876
0.973684		0.714105		0.976272		0.997485
0.966575		0.760361		0.969961		0.970545
0.973913		0.801835		0.934909		0.962802
0.944015		0.778005		0.932516		0.94756
0.98992		0.758833		0.973101		0.96576
0.952432		0.984266		1.07682		0.980329
0.994428		1.11435		1.01475		1.04491
0.970881		0.947894		1.00916		1.01626
0.992898		1.00568		1.05071		1.094
0.956685		0.72279		0.946603		0.99667
0.985272		0.735739		0.951712		0.97706
1.00965		0.996312		0.964952		1.03953
0.941606		0.737116		0.974509		0.957847
0.999418		1.05986		1.03327		1.04648
0.97461		0.791658		0.977888		1.00193
0.974158		0.908393		0.939907		1.04776
0.95971		0.66478		0.943292		0.940017
0.98697		0.82663		0.959454		1.01257
0.998574		0.84259		0.953222		0.972044
0.961166		0.737243		0.981995		0.954782
1.00631		0.78576		1.01732		1.01229
[truncated: 1,426 more rows]

## Sheet: Figure 2b
DSB/UTR (DSB-DSB Domain)	DSB/UTR (Ctrl-Ctrl Domain)	DSBRAD21-/UTR (DSB-DSB Domain)	DSBRAD21-/UTR (Ctrl-Ctrl Domain)	Pdef/UTR (DSB-DSB Domain)	Pdef/UTR (Ctrl-Ctrl Domain)	DSBATMi/UTR (DSB-DSB Domain)	DSBATMi/UTR (Ctrl-Ctrl Domain)
1.03646	1.0242	1.6208	1.08491	0.933688	1.10823	1.13216	0.890298
0.957222	0.980488	1.04367	0.891147	0.983011	0.959342	0.934015	0.914954
0.989716	0.983357	0.964877	1.16485	0.962251	1.17019	1.1643	0.919023
1.01877	0.99845	1.65217	0.848164	1.05849	0.972742	1.04456	0.857572
1.04711	0.971757	1.79332	0.900777	1.11567	0.934179	1.08449	0.988097
0.989706	0.980468	1.02329	1.20827	0.991766	1.02304	1.11192	0.93042
1.08945	0.994788	1.78748	0.849906	1.05958	1.02039	0.99748	0.943762
1.06614	1.0184	0.880049	1.09465	1.06017	1.04098	1.108	0.950666
1.03713	0.990458	1.13922	1.00789	0.935002	0.968788	1.10589	0.897115
0.961061	1.29792	1.54381	1.36121	0.907231	1.36498	1.43031	0.860882
0.997103	1.00761	1.11007	1.13307	1.01161	1.21146	0.949669	1.01287
0.997791	0.944702	0.919944	1.21786	1.02055	0.975305	0.928486	0.964715
1.15105	0.948379	1.92074	1.09278	1.10151	1.04858	1.12197	0.987922
0.979509	0.970269	0.858716	0.502551	0.983227	0.985332	1.03709	1.03416
1.02348	0.984176	0.625345	1.02667	0.895758	0.996412	0.976168	0.869831
1.07077	1.00053	1.23946	1.11789	1.09821	1.07494	1.11227	0.920494
1.06218	0.982536	1.48046	0.859288	1.05882	1.01633	1.12125	0.950017
1.02209	0.966049	1.04505	0.950152	1.01422	0.969295	1.09176	0.941887
1.08352	0.982757	1.11561	0.901099	1.04305	0.986596	0.968388	0.90642
1.01993	1.00153	1.25122	0.829157	0.941656	0.960939	1.10533	0.932961
1.0048	0.984885	1.27353	1.19779	0.959099	1.01759	1.10348	0.892393
0.989486	0.970408	0.865743	1.13012	1.08599	0.974488	0.960592	1.09917
1.02733	1.01195	1.193	1.02722	1.06409	1.05407	1.09946	0.927719
1.02749	1.00743	1.12089	1.26279	1.02516	1.04716	1.03302	0.973815
1.03247	0.966615	1.38194	0.856306	0.901696	0.979518	1.12116	0.887335
1.00294	0.99585	1.06555	1.17494	1.04526	0.991753	0.968088	0.839347
0.974901	1.03019	1.1968	0.793455	1.07955	0.957322	1.21053	1.03446
1.01369	1.00856	1.08937	0.951827	1.04254	1.10746	1.12286	0.99562
0.999424	1.00177	0.770405	0.893037	1.00289	1.04947	1.12227	0.908493
1.01839	1.22261	1.11246	1.23728	1.01893	1.63365	1.41291	0.969113
1.06458	0.957355	1.2524	1.19199	1.05944	0.911701	1.08049	0.958964
0.995859	0.960947	1.86726	0.952416	1.01517	1.16892	1.19451	0.86846
0.939386	0.975036	0.809397	1.35717	0.877057	1.03234	1.15429	0.896362
0.985588	0.989634	0.723374	1.16761	0.949576	0.969246	1.03956	0.918565
1.13642	1.00045	1.08313	0.777683	1.1767	0.928418	0.986545	1.06334
1.03741	0.998765	1.02045	1.06672	1.042	1.05841	0.98777	0.972863
1.05646	0.962397	0.990707	0.981938	1.09295	0.963551	0.973474	0.915391
0.695987	0.962463	0.817998	0.814459	0.827781	0.841747	1.02467	0.570031
1.14855	0.96425	1.4939	0.881886	1.04231	0.99281	1.08238	1.06611
1.02968	0.996122	0.72168	1.16633	1.01347	0.958229	1.06844	0.971889
0.986351	0.974899	0.678917	1.04642	0.930349	0.765364	1.01213	0.901578
1.49792	0.970337	2.1649	1.20684	1.33422	1.01342	1.08797	1.32721
1.03721	0.968955	1.32617	0.841484	0.97083	0.979916	1.06515	0.981563
1.02146	0.993151	1.52156	1.0424	0.935559	1.03674	1.11175	1.05822
1.12589	1.01377	1.77269	1.03892	1.15126	1.06488	1.03839	0.974356
1.14121	1.01897	1.61112	1.28986	1.06855	1.02337	1.01322	0.96883
1.00236	0.97525	0.968643	0.846869	0.925678	1.05828	1.01041	0.806601
[truncated: 112 more rows]

## Sheet: Figure 2c
	0h WT DSB	0h Pdef DSB	0h RAD21 DSB	1h WT DSB	1h Pdef DSB	1h RAD21- DSB	3h WT DSB	3h Pdef DSB	3h RAD21- DSB	5h WT DSB	5h Pdef DSB	5h RAD21- DSB	8h WT DSB	8h Pdef DSB	8h RAD21- DSB
[truncated: 461 more rows]

[truncated: 16 more sheets: Figure 2e, Figure 3b,c, Figure 4b, Figure 4c, Figure 4d, Figure S1d, Figure S1e, Figure S2c, Figure S2e, Figure S3d, Figure S4a, Figure S4b, Figure S4d, Figure S4e, Figure S4f, Figure S4g]
